# Supplementary material for: Changes in Gene Expression in Leaves of Cacao Genotypes Resistant and Susceptible to Phytophthora palmivora Infection
Source: Front Plant Sci. 2022 Feb 8;12:780805. doi: 10.3389/fpls.2021.780805 (PMC8861199; doi:10.3389/fpls.2021.780805)
Supplement: Supplementary file 1 [file Data_Sheet_1.XLSX]

## Sheet: Normalized means
Gene I.D	ICS1-C1.count	ICS1-C2.count	ICS1-C3.count	ICS1-T1.count	ICS1-T2.count	ICS1-T3.count	CCN51-C1.count	CCN51-C2.count	CCN51-C3.count	CCN51-T1.count	CCN51-T2.count	CCN51-T3.count	Pound7-C1.COUNT	Pound7-C2.count	Pound7-C3.count	P7-T1.count	P7-T2.count	P7-T3.count
Thecc.01G000100.1	0	0	0	0	0	0	0	0	0	0	0	0	0	0	0	0	0	0
Thecc.01G000200.1	1738.43	1715.41	2449.74	1425	1588.06	2203.62	1766.12	1985.31	1558.49	1562.91	1691.91	1682.73	1755.69	1594.81	1237.76	1568.11	1500.04	1607.73
Thecc.01G000300.1	226.503	216.924	235.35	224.012	154.121	212.296	313.188	410.919	344.137	265.146	218.558	201.638	264.692	196.271	290.772	253.702	169.621	206.191
Thecc.01G000500.1	374.637	318.726	358.266	254.506	245.36	266.993	238.927	218.6	279.676	257.896	323.044	260.411	243.874	629.597	274.932	529.937	502.867	343.651
Thecc.01G000600.1	0	4.7571	1.90567	2.34568	1.23296	2.78118	3.22875	3.5836	1.03969	4.1429	1.91718	2.71262	2.97407	2.54898	3.39422	1.66909	2.57002	0.928787
Thecc.01G000700.1	24.8484	29.494	28.585	29.321	22.1934	15.76	35.5162	57.3376	45.7463	16.5716	27.799	20.7967	39.6543	11.8952	24.891	10.8491	13.7068	13.9318
Thecc.01G000800.1	11.4685	10.4656	13.3397	11.7284	14.7956	11.1247	9.68624	7.1672	19.7541	15.5359	20.1303	10.8505	15.8617	17.8428	11.3141	26.7055	23.1302	16.7182
Thecc.01G000900.1	177.762	212.167	2707.95	791.666	2272.35	65.8212	121.616	140.955	146.596	66.2864	51.7637	28.0304	103.101	148.69	128.98	67.5982	150.775	50.1545
Thecc.01G001000.1	0	0	0	0	0	0	0	0	0	0	0.958588	1.80841	0	1.69932	0	0	0	0
Thecc.01G001100.1	741.629	847.715	1101.48	1110.68	895.133	500.612	1069.79	1084.64	1014.74	781.973	700.728	499.121	680.071	381.497	811.219	283.746	374.366	609.284
Thecc.01G001200.1	113.729	81.8221	142.925	118.457	139.325	76.0188	105.472	118.259	93.5719	113.93	154.333	73.2407	78.3172	103.658	55.439	60.0873	77.1006	91.0211
Thecc.01G001300.1	15.2913	16.1741	13.3397	23.4568	25.8923	8.34353	17.22	15.5289	9.35719	17.6073	23.9647	11.7547	7.93085	8.49658	5.65704	11.6836	24.8435	18.5757
Thecc.01G001400.1	0	0	0.952834	0	0	0	0	0	0	0	0	0	0.991357	0	0	0	0	0
Thecc.01G001500.1	952.84	1012.31	909.004	896.048	824.854	674.899	1064.41	1024.91	1127.02	828.58	761.119	697.143	930.884	874.299	925.491	991.44	823.263	773.68
Thecc.01G001600.1	542.842	588.929	492.615	674.382	655.937	583.12	725.392	665.355	700.75	723.972	640.337	538.907	601.754	476.658	847.424	421.446	526.854	524.765
Thecc.01G001700.1	0.955708	0.95142	0.952834	2.34568	1.23296	1.85412	2.1525	0	0	3.10718	3.83435	0	0.991357	0.849658	3.39422	0.834546	2.57002	1.85757
Thecc.01G001800.1	0.955708	1.90284	3.81134	38.7037	64.1142	20.3953	3.22875	1.19453	2.07938	29.0003	38.3435	17.1799	7.93085	2.54898	1.13141	12.5182	2.57002	2.78636
Thecc.01G001900.1	26.7598	27.5912	41.9247	46.9135	39.4549	23.1765	37.6687	62.1157	39.5081	61.1078	58.4738	40.6893	40.6456	25.4898	28.2852	44.2309	32.5536	24.1485
Thecc.01G002000.1	0.955708	0.95142	0	0	1.23296	1.85412	0	0	0	0	0	2.71262	0	5.09795	1.13141	11.6836	0.856674	0.928787
Thecc.01G002100.1	535.196	552.775	642.21	551.234	567.164	557.162	416.508	414.503	398.2	369.754	429.447	412.318	370.767	498.749	321.32	464.007	447.184	523.836
Thecc.01G002200.1	1801.51	1674.5	1535.02	2287.03	2306.88	1965.36	2260.12	1771.49	2468.22	1798.02	1785.85	1833.73	2163.14	1828.46	1803.46	2291.66	1847.85	1675.53
Thecc.01G002300.1	250.395	221.681	211.529	164.197	143.024	216.005	250.766	261.603	265.12	226.824	252.109	286.633	233.96	516.592	381.284	348.84	352.093	312.072
Thecc.01G002400.1	898.365	910.509	1192.95	900.74	993.77	1540.77	928.803	1177.81	797.441	1220.08	1254.79	1341.84	1085.54	954.166	782.934	883.784	1002.31	1124.76
Thecc.01G002500.1	17.2027	19.0284	17.151	7.03703	12.3296	30.5929	2.1525	7.1672	4.15875	21.7502	19.1718	25.3178	13.879	129.998	3.39422	94.3037	68.5339	26.9348
Thecc.01G002600.1	1157.36	1077.01	1232.01	928.888	918.559	787.073	1088.09	1224.4	971.068	878.295	898.197	791.18	998.296	1008.54	1185.71	875.439	874.664	889.778
Thecc.01G002700.1	182.54	193.138	198.189	150.123	224.4	163.162	117.311	120.648	120.604	153.287	151.457	169.086	135.816	196.271	106.352	168.578	178.188	106.81
Thecc.01G002800.1	181.584	206.458	49.5474	56.2962	101.103	49.1341	92.5574	129.01	89.4132	141.894	120.782	72.3364	137.799	165.683	79.1985	139.369	137.924	117.027
Thecc.01G002900.1	4557.77	4606.78	4919.48	5758.63	4049.06	3178.88	7087.1	6506.62	6836.99	4589.3	3814.22	3332	5224.45	2208.26	4973.67	2789.89	3011.21	3180.17
Thecc.01G003000.1	0	0	0.952834	0	0	0	0	0	0	0	0	0	0	0	0	0	0	0
Thecc.01G003100.1	0.955708	1.90284	3.81134	9.3827	17.2615	0	5.38124	8.36173	5.19844	46.6076	19.1718	2.71262	3.96543	0.849658	2.26281	1.66909	0.856674	1.85757
Thecc.01G003200.1	0.955708	0	1.90567	4.69135	13.5626	1.85412	0	0	1.03969	3.10718	1.91718	1.80841	0	0	0	0	0	0
Thecc.01G003300.1	1058.92	1022.78	2121.01	4997.46	6945.29	649.868	2431.25	2433.26	2349.69	4374.9	3512.27	1453.96	2902.69	84.9658	1953.94	569.16	795.85	493.186
Thecc.01G003400.1	0	0	0	0	0	0	0	0	0	0	0	0	0	0	0	0.834546	0.856674	0.928787
Thecc.01G003500.1	549.532	542.31	182.944	286.172	250.292	357.845	322.875	334.469	348.295	489.898	397.814	622.998	532.359	1098.61	414.095	1261	884.087	801.543
Thecc.01G003600.1	720.603	792.533	753.692	648.579	580.727	943.746	979.386	1057.16	1033.45	908.331	747.698	843.624	796.059	930.376	815.745	1136.65	913.214	914.855
Thecc.01G003700.1	86.0137	82.7736	37.1605	64.5061	48.0856	52.8423	100.091	66.8938	95.6513	60.0721	72.8527	76.8575	77.3258	119.802	67.8844	122.678	106.228	76.1605
Thecc.01G003800.1	164.382	172.207	209.623	139.568	38.2219	1183.85	77.4899	97.9517	103.969	198.859	233.895	1077.81	220.081	674.629	197.996	546.628	609.095	912.069
Thecc.01G003900.1	0	0	0	0	0	0	0	0	0	0	0	0	0	0	0	0	0	0
Thecc.01G004000.1	1031.21	1080.81	995.711	551.234	353.861	2653.24	789.966	786.003	806.798	884.51	967.215	2942.29	971.53	2053.62	1106.52	2467.75	2096.28	2819.8
Thecc.01G004100.1	0.955708	0	0.952834	0	0	0.927058	0	0	0	0	0	0.904206	0	0	0	0	0	0
Thecc.01G004200.1	205.477	243.564	242.02	218.148	213.303	235.473	215.25	364.333	194.422	262.039	220.475	233.285	213.142	128.298	224.019	129.355	142.208	182.042
Thecc.01G004300.1	42.0511	54.231	66.6984	41.0493	75.2109	75.0917	46.2787	34.6415	37.4288	38.3218	31.6334	56.0607	54.5246	41.6333	20.3653	40.0582	53.9704	43.653
Thecc.01G004400.1	427.201	471.904	989.994	935.925	1234.2	775.021	546.734	606.823	455.383	709.472	332.63	672.729	326.156	191.173	445.775	159.398	146.491	194.116
Thecc.01G004500.1	21.0256	31.3969	42.8775	43.395	64.1142	33.3741	13.9912	27.4743	14.5556	36.2504	12.4616	37.0724	7.93085	10.1959	12.4455	8.34546	5.14004	5.57272
Thecc.01G004600.1	1346.59	1393.83	1368.27	1634.94	1346.4	1288.61	1477.69	1272.18	1750.83	1222.16	1225.08	1244.19	1281.82	1559.97	1789.89	1952.84	1530.02	1650.45
Thecc.01G004700.1	1004.45	1036.1	1312.05	1200.99	1409.28	967.849	1448.63	1415.52	1400.46	1199.37	896.279	1007.29	1172.78	780.836	1518.35	752.76	854.104	1085.75
Thecc.01G004900.1	578.203	537.552	617.436	643.888	530.175	420.885	656.512	655.799	663.321	524.077	439.992	463.857	560.117	418.882	881.366	430.626	444.614	474.61
Thecc.01G005000.1	116.596	122.733	126.727	92.6542	86.3075	160.381	83.9474	74.061	113.326	84.9295	97.7759	115.738	136.807	140.194	124.455	127.686	132.784	151.392
Thecc.01G005100.1	140.489	132.247	134.35	91.4814	85.0746	110.32	130.226	182.764	126.842	110.823	110.238	113.93	116.98	217.513	151.609	151.887	119.934	110.526
Thecc.01G005200.1	415.733	406.256	106.717	125.494	233.03	373.605	96.8624	108.702	87.3338	383.218	577.07	394.234	209.176	983.055	147.083	928.85	855.817	560.987
Thecc.01G005300.1	1.91142	0.95142	0.952834	0	0	0	0	1.19453	0	1.03573	0.958588	0.904206	0.991357	0.849658	0	0	0.856674	0.928787
Thecc.01G005400.1	168.205	178.867	126.727	145.432	80.1427	148.329	124.845	86.0064	127.882	105.644	111.196	214.297	130.859	258.296	173.105	235.342	179.045	119.814
Thecc.01G005500.1	245.617	223.584	53.3587	72.716	39.4549	186.339	147.446	107.508	142.437	387.361	346.05	227.86	94.1789	361.105	183.288	969.742	239.012	111.454
Thecc.01G005600.1	175.85	176.013	284.897	151.296	138.092	142.767	208.792	218.6	135.159	100.465	115.989	113.026	122.928	100.26	121.061	66.7637	90.8074	91.9499
Thecc.01G005700.1	2130.27	2223.47	1923.77	2143.95	1558.47	1297.88	1959.85	2479.85	2151.11	1734.84	1530.86	1275.83	1653.58	1124.95	1578.31	1174.21	1100.83	1216.71
Thecc.01G005800.1	207.389	180.77	199.142	180.617	166.45	109.393	242.156	256.825	227.692	154.323	120.782	115.738	238.917	150.39	262.487	152.722	143.064	178.327
Thecc.01G005900.1	359.346	370.102	268.699	398.765	302.076	325.398	318.57	273.548	322.303	249.61	280.866	240.519	265.684	335.615	359.788	302.106	270.709	295.354
Thecc.01G006000.1	69.7667	81.8221	38.1134	52.7777	29.5912	34.3012	75.3374	75.2556	97.7307	42.4647	46.9708	49.7313	60.4728	78.1686	49.7819	52.5764	80.5273	57.5848
Thecc.01G006100.1	224.591	212.167	397.332	266.234	284.815	491.341	168.971	152.9	164.271	165.716	252.109	490.984	195.297	374.699	119.929	234.507	328.963	415.168
Thecc.01G006200.1	174.894	166.499	109.576	82.0987	107.268	186.339	175.429	161.262	178.826	126.359	147.622	162.757	160.6	126.599	81.4613	166.909	172.191	134.674
Thecc.01G006300.1	352.656	337.754	156.265	179.444	287.281	168.725	164.666	223.378	170.509	712.579	416.986	283.016	230.986	258.296	181.025	217.816	391.5	188.544
Thecc.01G006400.1	683.331	691.682	767.031	938.27	797.728	495.976	926.65	843.34	1001.22	751.937	606.786	633.848	955.668	710.314	997.901	753.595	680.199	615.786
Thecc.01G006500.1	404.264	402.451	116.246	170.062	60.4153	3668.37	328.256	390.612	324.383	538.577	731.402	3381.73	310.295	1537.88	197.996	937.195	1028.87	1590.08
Thecc.01G006600.1	0	0	0	0	0	0	0	0	0	0	0	0	0	0	0	0	0	0
Thecc.01G006700.1	1488.04	1666.89	1849.45	1867.16	1734.78	1163.46	2294.56	2355.62	2250.92	1828.06	1435.01	1161.9	1965.86	1305.08	1884.92	1820.98	1301.29	1522.28
Thecc.01G006800.1	217.901	195.041	205.812	193.518	208.371	301.294	184.039	143.344	175.707	159.502	179.256	159.14	190.34	231.107	267.012	209.471	200.462	199.689
Thecc.01G006900.1	21.0256	17.1256	9.52834	5.86419	7.39779	6.48941	7.53374	14.3344	7.27782	17.6073	3.83435	10.8505	6.9395	36.5353	10.1827	18.36	14.5635	5.57272
Thecc.01G007000.1	275.244	262.592	503.096	371.79	676.898	625.764	215.25	218.6	192.342	442.255	383.435	584.117	337.061	306.727	264.749	290.422	364.086	437.459
Thecc.01G007100.1	964.309	945.712	1137.68	1171.67	1101.04	521.007	1206.47	1076.27	1184.2	894.867	810.965	616.668	878.342	758.745	984.324	764.444	675.915	625.074
Thecc.01G007200.1	57.3425	61.8423	47.6417	49.2592	41.9208	112.174	58.1174	48.9758	39.5081	36.2504	51.7637	67.8154	40.6456	56.0775	30.548	51.7418	67.6772	54.7984
Thecc.01G007300.1	1273	1296.79	2224.87	1720.55	2491.82	989.171	1601.46	1706.99	1550.17	1601.23	1389.95	849.049	1824.1	978.807	1770.65	1165.03	1125.67	1230.64
Thecc.01G007400.1	100.349	97.0449	45.736	80.9258	77.6768	58.4047	22.6012	25.0852	24.9525	24.8574	29.7162	30.743	27.758	56.9271	18.1025	42.5618	39.407	52.9409
Thecc.01G007500.1	454.917	449.07	300.143	335.432	374.821	1383.17	186.191	170.818	197.541	282.753	308.665	849.953	418.353	401.888	277.195	284.58	618.518	1023.52
Thecc.01G007600.1	893.587	945.712	732.729	1450.8	1091.17	553.454	140.989	168.429	174.668	273.432	307.707	337.269	473.869	266.793	569.098	226.162	414.63	268.419
Thecc.01G007700.1	4082.78	4593.46	4036.2	6250.05	5511.35	3738.83	3535.48	4106.8	3349.87	3233.53	3757.66	3477.57	2710.37	2183.62	3200.75	2263.29	2230.78	2537.45
Thecc.01G007800.1	174.894	182.673	119.104	236.913	170.149	127.007	87.1761	39.4196	124.763	80.7866	120.782	119.355	72.369	75.6196	85.987	88.4619	77.9573	102.167
Thecc.01G007900.1	225.547	257.835	105.765	182.963	166.45	206.734	236.775	145.733	283.835	121.18	175.422	175.416	248.831	410.385	322.451	380.553	363.23	264.704
Thecc.01G008000.1	186.363	180.77	42.8775	174.753	197.274	98.2682	173.276	179.18	189.223	263.074	282.783	95.8458	118.963	141.043	212.705	300.436	114.794	83.5908
Thecc.01G008100.1	9.55708	9.5142	13.3397	8.20987	14.7956	4.63529	26.9062	23.8907	25.9922	20.7145	24.9233	6.32944	37.6716	10.1959	24.891	8.34546	14.5635	10.2167
Thecc.01G008200.1	2816.47	3277.64	583.134	8469.06	12263.1	3219.67	2454.92	2962.44	2355.93	21274.8	20383.4	7330.39	4229.13	2459.76	1346.37	3489.24	4219.97	2742.71
Thecc.01G008300.1	1054.15	1126.48	229.633	2589.63	10626.9	304.075	128.074	237.712	93.5719	4171.9	1815.57	291.154	1502.9	28.0387	294.166	117.671	1422.93	337.15
Thecc.01G008400.1	44.9183	38.0568	42.8775	66.8518	57.9494	21.3223	37.6687	38.2251	40.5478	102.537	80.5214	217.009	115.989	39.0843	6.78844	43.3964	52.2571	147.677
Thecc.01G008500.1	77.4123	80.8707	117.199	69.1974	141.791	209.515	83.9474	75.2556	101.889	111.858	138.995	175.416	132.842	95.1617	27.1538	100.98	140.494	171.826
Thecc.01G008600.1	0	0.95142	0	1.17284	0	1.85412	4.30499	0	1.03969	1.03573	0	0.904206	1.98271	0	0	0.834546	1.71335	1.85757
Thecc.01G008700.1	0.955708	0.95142	36.2077	2.34568	0	0	6.45749	4.77813	3.11906	0	0	0.904206	0.991357	0	4.52563	0	2.57002	2.78636
Thecc.01G008800.1	4.77854	6.65994	11.434	3.51851	1.23296	0.927058	7.53374	2.38907	2.07938	4.1429	0	1.80841	0	2.54898	1.13141	0.834546	0	0.928787
Thecc.01G008900.1	0	0	0	0	0	0	0	0	0	0	0	0	0	0	0	0	0	0
Thecc.01G009000.1	0	0	0	0	0	0	0	0	0	0	0	0	0	0	0	0	0	0
Thecc.01G009200.1	0	0	0	0	1.23296	0	0	0	0	1.03573	0	0	0	0	0	0	0	0
Thecc.01G009300.1	0	0	0	0	0	0	0	0	0	0	0	0	0	0	0	0	0	0
Thecc.01G009400.1	9.55708	19.9798	5.717	1.17284	1.23296	2.78118	2.1525	2.38907	6.23813	12.4287	9.58588	5.42523	3.96543	53.5285	0	33.3818	26.5569	2.78636
Thecc.01G009500.1	302.004	263.543	234.397	243.95	277.417	128.861	287.358	272.353	271.359	177.109	222.392	127.493	197.28	166.533	230.807	132.693	136.211	241.485
Thecc.01G009600.1	0	0	0	0	0	0	0	0	0	0	0	0	0	0	0	0	0	0
Thecc.01G009700.1	84.1023	99.8991	118.151	102.037	82.6087	98.2682	79.6424	83.6173	86.2941	84.9295	92.0244	88.6121	84.2653	95.1617	143.689	69.2673	95.9474	116.098
Thecc.01G009800.1	281.934	298.746	194.378	188.827	152.888	182.631	224.936	148.122	282.795	146.037	191.718	180.841	212.15	417.182	243.253	436.467	297.266	244.271
Thecc.01G009900.1	0	0.95142	3.81134	0	0	0	0	0	0	0	0	0	0	0	0	0	0	0
Thecc.01G010000.1	415.733	447.167	783.23	738.888	859.377	92.7058	547.811	672.522	498.01	547.899	275.115	241.423	390.595	169.082	589.463	203.629	207.315	153.25
Thecc.01G010100.1	846.757	884.821	800.381	741.234	824.854	1211.67	779.204	806.31	775.607	730.186	737.154	840.911	678.088	702.668	667.53	801.999	732.456	691.946
Thecc.01G010200.1	15642.1	16298.8	7598.85	11958.3	11228.6	10625	13442.3	16835.7	12586.5	8592.38	6839.52	8389.22	7902.1	10010.7	9611.31	7955.73	6563.83	7721.93
Thecc.01G010300.1	87.9251	111.316	40.9719	65.6789	99.8702	31.52	41.9737	54.9485	51.9844	46.6076	57.5153	26.222	26.7666	23.7904	31.6794	19.1946	28.2702	15.7894
Thecc.01G010400.1	1127.73	1178.81	918.532	969.937	785.399	1059.63	1268.9	1186.17	1348.48	1093.73	965.298	1089.57	1209.46	1570.17	1246.81	1674.93	1317.56	1311.45
Thecc.01G010500.1	0	0.95142	0	1.17284	1.23296	0	0	0	0	0	0	0	0	1.69932	0	0.834546	0	0
Thecc.01G010600.1	1.91142	0	1.90567	1.17284	0	0	0	1.19453	0	2.07145	2.87576	0.904206	0.991357	1.69932	2.26281	1.66909	0	0
Thecc.01G010700.1	265.687	235.952	192.472	289.691	236.729	171.506	294.892	231.739	297.351	204.038	214.724	139.248	249.822	208.166	315.663	269.558	200.462	212.692
Thecc.01G010800.1	511.304	440.508	545.021	412.839	314.406	520.08	559.649	580.543	584.305	424.647	324.961	393.329	477.834	457.116	368.839	505.735	439.474	386.375
Thecc.01G010900.1	1505.24	1420.47	2172.46	1615	1557.23	1350.72	1793.03	1907.67	1856.88	1334.01	1414.88	1422.32	1537.59	1345.86	1834.01	1578.96	1452.92	1394.11
Thecc.01G011000.1	2252.6	2409.95	458.313	566.481	522.777	2176.73	942.794	1078.66	1004.34	1134.12	1214.53	2222.54	895.195	4839.65	747.86	5162.5	2901.55	2521.66
Thecc.01G011100.1	58.2982	50.4253	22.868	32.8395	40.6878	13.9059	45.2024	44.1977	36.3891	54.8934	51.7637	39.785	52.5419	63.7244	23.7596	80.1164	80.5273	56.656
Thecc.01G011200.1	6.68995	9.5142	15.2453	14.0741	13.5626	4.63529	7.53374	15.5289	13.5159	5.17863	8.62729	9.04206	14.8704	7.64693	11.3141	6.67637	11.1368	7.4303
Thecc.01G011300.1	1737.48	1763.93	1617.91	2129.87	2061.52	2699.59	2301.02	2047.43	2037.79	1817.7	1872.12	1969.36	1815.17	2066.37	2075	2551.21	2080.86	2263.45
Thecc.01G011400.1	253.263	233.098	414.483	252.16	340.298	125.153	243.232	235.323	246.406	226.824	231.02	119.355	301.372	293.132	269.275	303.775	239.869	212.692
Thecc.01G011500.1	414.777	402.451	232.491	274.444	168.916	113.101	288.435	283.104	290.073	208.181	306.748	226.956	118.963	135.945	118.798	90.9655	138.781	173.683
Thecc.01G011600.1	410.954	378.665	531.681	505.493	665.801	344.866	459.558	469.451	410.677	573.792	561.732	369.82	282.537	303.328	314.531	282.911	265.569	238.698
Thecc.01G011700.1	11472.3	11660.6	13471.2	15133.1	15725.2	10496.2	12897.8	13216.3	13312.2	11241.8	8476.79	7717.39	12840.1	8793.12	13304.2	10503.6	8876	11923.8
Thecc.01G011800.1	1020.7	961.886	1596.95	1497.71	1585.59	431.082	1537.96	1469.28	1355.75	1002.58	865.605	359.874	1032.99	388.294	1418.78	509.073	446.327	394.734
Thecc.01G011900.1	0	0	2.8585	0	0	0	1.07625	0	1.03969	0	0	0.904206	0	0	0	0	0	0
Thecc.01G012000.1	8.60137	1.90284	2.8585	1.17284	1.23296	13.9059	2.1525	0	2.07938	8.2858	33.5506	95.8458	0.991357	13.5945	0	6.67637	1.71335	8.35908
Thecc.01G012100.1	3.82283	4.7571	0.952834	2.34568	3.69889	16.6871	1.07625	1.19453	1.03969	5.17863	2.87576	2.71262	3.96543	0.849658	4.52563	0.834546	2.57002	0.928787
Thecc.01G012200.1	889.764	925.732	912.815	1059.07	759.506	873.289	1101	1091.8	1062.56	1027.44	752.491	844.528	1094.46	1019.59	1639.41	1009.8	908.931	855.413
Thecc.01G012300.1	562.912	567.998	586.946	620.431	474.692	419.03	615.614	677.3	566.63	451.576	448.619	405.988	462.964	393.392	683.37	353.847	407.777	465.322
Thecc.01G012400.1	0	1.90284	0	0	0	0	0	0	0	0	0	0	0	0	1.13141	0	0	0
Thecc.01G012500.1	6.68995	7.61136	6.66984	5.86419	8.63075	6.48941	1.07625	2.38907	3.11906	10.3573	23.9647	13.5631	6.9395	48.4305	1.13141	30.8782	32.5536	13.003
Thecc.01G012600.1	0	0	0	0	0	0	0	0	0	0	0	0	0	0	0	0	0	0
Thecc.01G012700.1	1993.61	2067.44	3103.38	2887.53	3616.29	2822.89	2365.59	2678.14	2265.48	3033.64	2103.14	2136.64	3248.68	1084.16	3010.68	1248.48	1334.7	2167.79
Thecc.01G012800.1	243.705	275.912	1090.04	1281.91	411.81	892.757	601.623	715.525	631.091	1075.08	1241.37	1399.71	670.157	195.421	193.471	161.902	423.197	2939.61
Thecc.01G012900.1	215.99	209.312	181.991	214.629	161.518	129.788	229.241	241.296	262.001	156.395	183.09	119.355	201.245	203.068	156.134	228.666	203.032	155.107
Thecc.01G013000.1	193.053	212.167	176.274	126.667	104.802	288.315	219.555	246.074	187.144	203.002	224.31	273.07	230.986	278.688	210.442	336.322	291.269	286.995
Thecc.01G013100.1	2233.49	2544.1	548.832	1387.47	541.272	778.729	1786.57	2558.69	1752.91	1979.27	2477.95	1417.79	2079.87	4862.6	1121.22	3180.45	4621.75	3037.13
Thecc.01G013200.1	320.162	408.159	333.492	414.012	397.015	431.082	337.942	353.582	418.994	388.397	362.346	358.065	418.353	444.371	412.964	514.915	504.581	480.183
Thecc.01G013300.1	3.82283	1.90284	1.90567	0	0	1.85412	0	0	0	0	2.87576	7.23364	0.991357	5.94761	0	6.67637	2.57002	3.71515
Thecc.01G013400.1	2.86712	1.90284	0.952834	0	2.46593	3.70823	2.1525	1.19453	2.07938	0	0.958588	8.13785	0	0.849658	0	0.834546	0	1.85757
Thecc.01G013500.1	156.736	157.936	103.859	131.358	106.035	128.861	147.446	145.733	185.064	130.501	131.327	132.014	126.894	116.403	166.317	86.7928	113.081	136.532
Thecc.01G013600.1	0	0.95142	0.952834	0	1.23296	0	0	0	0	2.07145	1.91718	0	0	0.849658	0	0.834546	0.856674	0.928787
Thecc.01G013700.1	5043.27	5093.9	5391.13	5545.18	4764.18	3314.23	5637.39	6100.48	5462.52	5571.17	4723.92	3748.84	4972.65	3905.03	6675.3	3515.94	3926.14	4394.09
Thecc.01G013800.1	1568.32	1514.66	360.171	770.555	218.235	817.666	740.459	670.133	661.241	1028.48	1151.26	1213.44	1370.06	2628.84	1012.61	2143.95	2003.76	1956.95
Thecc.01G013900.1	11.4685	5.70852	3.81134	2.34568	4.93186	2.78118	8.60999	2.38907	1.03969	10.3573	2.87576	3.61682	0.991357	14.4442	4.52563	35.0509	11.9934	3.71515
Thecc.01G014000.1	46.8297	47.571	26.6794	46.9135	6.16482	660.993	22.6012	22.6961	13.5159	112.894	456.288	2328.33	162.583	339.014	30.548	61.7564	371.796	1365.32
Thecc.01G014100.1	4.77854	7.61136	11.434	5.86419	7.39779	0	3.22875	8.36173	3.11906	6.21435	1.91718	0	0	0	0	0	0	1.85757
Thecc.01G014200.1	0	0.95142	0	1.17284	1.23296	0	0	0	0	0	0	0	0	0	0	0	0	0
Thecc.01G014300.1	1600.81	1608.85	1489.28	1710	1494.35	1283.98	1643.43	1377.3	1679.1	1400.3	1337.23	1284.88	1537.59	1593.11	2093.1	1693.29	1599.41	1554.79
Thecc.01G014400.1	323.985	344.414	307.765	432.777	434.004	95.487	538.124	777.641	486.574	412.219	230.061	199.829	447.102	94.3121	354.131	84.2891	210.742	170.897
Thecc.01G014500.1	2273.63	2286.26	2188.66	1740.49	1394.48	1136.57	2310.71	2755.79	2191.66	1997.91	1926.76	1385.24	2120.51	1814.87	2684.83	1380.34	1847.85	1528.78
Thecc.01G014600.1	741.629	708.808	921.39	957.036	1474.63	1467.53	628.529	697.607	600.94	1018.12	1013.23	1323.76	609.684	476.658	788.591	586.686	575.685	617.643
Thecc.01G014700.1	0	0	0	0	0	0	0	1.19453	0	0	0	0.904206	0	0	0	0.834546	0	0
Thecc.01G014800.1	102.261	99.8991	80.9909	100.864	44.3867	44.4988	126.997	84.8118	96.691	60.0721	56.5567	65.1028	120.946	83.2665	92.7754	103.484	67.6772	65.0151
Thecc.01G014900.1	165.337	139.859	101	105.555	88.7735	151.111	132.379	174.402	137.239	161.573	150.498	178.129	135.816	176.729	143.689	192.78	133.641	144.891
Thecc.01G015000.1	211.211	220.729	22.868	42.2222	25.8923	1284.9	37.6687	26.2797	37.4288	93.2153	176.38	937.661	79.3085	695.87	59.9646	544.124	453.18	406.809
Thecc.01G015100.1	176.806	188.381	62.887	107.901	251.525	63.967	31.2112	28.6688	38.4685	125.323	26.8405	75.9533	62.4555	40.7836	45.2563	33.3818	57.3971	72.4454
Thecc.01G015200.1	27.7155	39.0082	7.62267	10.5555	23.4263	9.27058	6.45749	16.7235	6.23813	22.786	7.6687	12.6589	7.93085	29.738	5.65704	19.1946	12.8501	9.28787
Thecc.01G015300.1	42.0511	55.1824	57.17	28.1481	9.86372	11.1247	21.525	38.2251	19.7541	38.3218	24.9233	11.7547	2.97407	26.3394	0	19.1946	23.1302	31.5788
Thecc.01G015400.1	530.418	651.723	606.002	794.011	543.738	404.197	520.904	652.215	777.687	627.65	485.045	408.701	628.52	452.018	691.29	377.215	466.887	455.106
Thecc.01G015500.1	970.999	887.675	1007.15	767.036	838.416	649.868	737.23	834.978	698.67	1008.8	1081.29	779.425	651.321	611.754	694.684	544.958	649.359	602.783
Thecc.01G015600.1	39.184	37.1054	18.1038	15.2469	30.8241	29.6659	16.1437	8.36173	12.4763	11.393	11.5031	29.8388	22.8012	41.6333	4.52563	41.7273	26.5569	19.5045
Thecc.01G015700.1	0.955708	0	0.952834	0	1.23296	0.927058	0	0	0	0	0	0.904206	0	0.849658	0	0	0.856674	0.928787
Thecc.01G015800.1	630.767	626.986	1091.95	1156.42	1011.03	429.228	1173.11	1038.05	1061.52	763.33	624.999	701.664	734.595	433.326	953.776	425.618	573.971	803.401
Thecc.01G015900.1	206.433	182.673	47.6417	696.666	1236.66	392.146	120.54	124.231	122.683	1486.27	2335.12	1547.1	56.5073	129.998	29.4166	527.433	113.081	38.0803
Thecc.01G016100.1	2811.69	2807.64	1734.16	2294.07	2004.8	1017.91	2971.52	3149.98	3093.07	2813.03	2040.83	1331.89	2451.63	1931.27	2624.87	2408.5	1929.23	1778.63
Thecc.01G016200.1	24.8484	30.4454	11.434	5.86419	23.4263	6.48941	27.9825	31.0579	34.3097	30.036	41.2193	9.04206	20.8185	66.2734	18.1025	85.1237	40.2637	14.8606
Thecc.01G016300.1	537.108	466.196	820.39	458.58	1250.23	68.6023	967.547	1004.6	1031.37	193.681	390.145	155.523	439.171	50.9795	85.987	62.5909	55.6838	78.9469
Thecc.01G016400.1	111.818	100.851	93.3777	79.753	62.8812	114.955	92.5574	106.313	90.4528	72.5008	103.527	117.547	144.738	185.226	119.929	118.506	167.908	179.256
Thecc.01G016500.1	327.808	324.434	178.18	214.629	171.382	272.555	297.045	292.661	274.478	232.003	247.316	269.453	364.819	416.333	339.422	373.042	386.36	364.084
Thecc.01G016600.1	679.508	708.808	438.304	681.419	662.102	292.023	571.488	529.178	528.161	748.83	630.751	395.138	495.678	350.059	572.492	488.209	505.437	343.651
Thecc.01G016700.1	157.692	197.895	447.832	774.073	2062.75	15.76	165.742	168.429	135.159	361.468	261.694	142.864	63.4468	8.49658	18.1025	30.8782	19.7035	27.8636
Thecc.01G016800.1	36.3169	44.7167	44.7832	25.8024	28.3582	44.4988	38.7449	37.0305	41.5875	40.3933	48.888	36.1682	44.6111	56.9271	39.5993	53.4109	64.2505	62.2287
Thecc.01G016900.1	102.261	117.025	33.3492	48.0864	240.428	191.901	16.1437	17.918	10.3969	295.182	508.051	305.621	131.85	620.251	95.0382	312.955	383.79	161.609
Thecc.01G017000.1	0	0	0	0	0	0	0	0	0	0	0	0.904206	0	0	0	0	0	0
Thecc.01G017300.1	68.8109	82.7736	76.2267	134.876	186.178	89.9247	64.5749	66.8938	71.7385	155.359	129.409	102.175	134.825	123.2	118.798	116.836	101.087	93.8075
Thecc.01G017400.1	71.6781	90.3849	134.35	114.938	138.092	103.831	88.2524	119.453	81.0957	104.608	134.202	99.4626	90.2135	106.207	117.666	99.311	114.794	112.383
Thecc.01G017500.1	1104.8	1078.91	252.501	357.716	124.529	6506.1	713.553	814.671	624.852	1069.9	1713.95	5998.5	736.578	3265.24	349.605	1991.23	2552.03	3244.25
Thecc.01G017600.1	1.91142	2.85426	0.952834	3.51851	1.23296	1.85412	1.07625	2.38907	0	2.07145	0.958588	0.904206	1.98271	3.39863	4.52563	4.17273	3.42669	0
Thecc.01G017700.1	384.194	410.062	828.966	962.9	1437.64	616.494	488.617	484.98	443.947	614.185	711.272	482.846	637.442	478.358	777.277	570.829	607.382	817.332
Thecc.01G017800.1	0	0	0	0	0	0	0	0	0	0	0	0	0	0	0	0	0	0
Thecc.01G017900.1	783.68	774.456	3472.13	3654.56	2626.22	1596.39	2329	2768.93	2302.91	1841.52	1167.56	1138.39	2064	148.69	2764.03	171.916	310.973	1354.17
Thecc.01G018000.1	1.91142	0.95142	0.952834	4.69135	0	0.927058	2.1525	5.97266	1.03969	3.10718	0.958588	0	1.98271	3.39863	1.13141	0	1.71335	4.64393
Thecc.01G018100.1	99.3936	104.656	66.6984	121.975	46.8527	92.7058	68.8799	48.9758	82.1353	59.0364	104.486	84.9953	93.1875	141.043	124.455	145.211	130.214	130.959
Thecc.01G018200.1	288.624	300.649	252.501	202.901	180.013	171.506	231.393	263.992	267.2	238.217	203.221	155.523	297.407	309.276	502.345	312.955	303.262	323.218
Thecc.01G018300.1	1.91142	1.90284	0.952834	1.17284	3.69889	1.85412	2.1525	4.77813	1.03969	0	2.87576	2.71262	4.95678	5.94761	6.78844	0.834546	1.71335	1.85757
Thecc.01G018400.1	1296.9	1220.67	1949.5	1999.69	1983.84	1459.19	1037.5	993.851	1027.21	1087.51	1047.74	1151.96	1032.99	828.417	1165.35	1008.97	877.234	1216.71
Thecc.01G018500.1	3.82283	5.70852	8.57551	11.7284	6.16482	3.70823	2.1525	2.38907	3.11906	3.10718	18.2132	3.61682	9.91357	4.24829	1.13141	0	5.14004	14.8606
Thecc.01G018600.1	2.86712	0	2.8585	1.17284	3.69889	0.927058	1.07625	1.19453	1.03969	3.10718	1.91718	0	3.96543	0	2.26281	0.834546	0.856674	3.71515
Thecc.01G018700.1	366.992	433.848	1611.24	443.333	891.434	65.8212	433.728	481.397	332.7	312.789	226.227	110.313	257.753	118.952	581.543	83.4546	133.641	210.835
Thecc.01G018800.1	0	0	0	0	0	0	0	0	0	0	0	0	0	0	0	0	0.856674	0
Thecc.01G019000.1	7.64566	7.61136	0.952834	1.17284	11.0967	4.63529	3.22875	5.97266	2.07938	12.4287	7.6687	16.2757	0	33.9863	0	14.1873	14.5635	2.78636
Thecc.01G019100.1	1274.91	1301.54	1271.08	1183.39	1156.52	2103.5	1329.17	1244.7	1320.4	1242.87	1173.31	1419.6	1209.46	1435.07	1294.33	1789.27	1538.59	1726.61
Thecc.01G019200.1	0	0	0	0	0	0	0	0	0	1.03573	0	0.904206	0	3.39863	0	1.66909	0	0
Thecc.01G019300.1	5.73425	4.7571	0	1.17284	0	7.41647	0	0	0	2.07145	2.87576	11.7547	0.991357	52.6788	0	56.7491	52.2571	4.64393
Thecc.01G019400.1	927.036	920.023	1024.3	859.69	670.733	735.157	864.228	843.34	869.179	671.15	578.987	514.493	719.725	573.519	858.738	683.493	603.098	583.278
Thecc.01G019500.1	0	0	0.952834	0	0	0	0	0	0	0	0	0.904206	0	0	0	0	0	0
Thecc.01G019600.1	515.126	507.107	458.313	519.567	459.896	522.861	486.464	329.691	500.09	398.754	377.684	430.402	484.773	689.073	598.515	660.126	646.789	542.412
Thecc.01G019700.1	1242.42	1472.8	812.767	850.308	446.333	1984.83	1551.95	2263.64	1457.64	1342.3	1067.87	1821.97	1693.24	1865.85	1479.88	1594.82	1438.36	1760.05
Thecc.01G019800.1	560.045	646.014	304.907	280.308	299.61	365.261	403.593	490.953	446.026	404.969	370.973	390.617	511.54	768.941	495.556	937.195	510.577	448.604
Thecc.01G019900.1	1486.13	1366.24	378.275	435.123	219.468	226.202	848.084	783.614	823.433	515.791	812.882	543.428	986.4	1976.31	810.088	2006.25	1403.23	1017.02
Thecc.01G020000.1	440.581	450.973	255.359	206.42	305.775	408.833	292.74	277.132	294.232	291.039	390.145	566.937	342.018	861.554	276.063	971.411	564.548	555.415
Thecc.01G020100.1	39.184	33.2997	2.8585	0	1.23296	87.1435	2.1525	2.38907	6.23813	23.8217	77.6456	388.808	37.6716	375.549	3.39422	116.836	227.019	182.042
Thecc.01G020200.1	610.697	533.747	704.144	634.505	651.006	476.508	457.406	370.305	456.423	466.076	431.364	498.217	481.799	627.898	621.143	595.031	695.619	585.136
Thecc.01G020300.1	0	0	0.952834	0	1.23296	0.927058	0	0	0	1.03573	0	0.904206	0	2.54898	2.26281	0	0.856674	0.928787
Thecc.01G020400.1	608.786	665.994	528.823	623.95	382.219	491.341	614.538	723.887	586.384	462.969	477.377	498.217	571.021	449.469	501.213	424.784	412.06	430.028
Thecc.01G020500.1	510.348	466.196	5.717	42.2222	13.5626	6.48941	54.8887	78.8392	67.5797	238.217	179.256	24.4136	66.4209	221.761	202.522	421.446	412.06	188.544
Thecc.01G020600.1	14.3356	12.3685	9.52834	7.03703	16.0285	17.6141	4.30499	3.5836	7.27782	18.6431	18.2132	18.0841	6.9395	19.5421	4.52563	41.7273	32.5536	17.647
Thecc.01G020700.1	1882.74	2022.72	2616.48	1589.2	2718.69	2898.91	1655.27	1975.76	1296.49	2692.89	2776.07	2306.63	1930.17	2184.47	1433.49	2385.13	2083.43	1809.28
Thecc.01G020800.1	486.455	447.167	531.681	431.604	464.828	230.838	406.822	403.752	362.851	416.362	313.458	247.752	421.327	514.043	541.944	428.957	476.311	349.224
Thecc.01G020900.1	1241.46	1429.98	1609.34	1432.04	1765.61	1028.11	1388.36	1715.35	1379.67	1556.7	1334.35	1260.46	1322.47	1249	1146.12	1267.68	1225.9	1189.78
Thecc.01G021000.1	455.873	508.058	276.322	706.049	495.652	361.553	704.943	679.689	647.726	528.22	523.389	360.778	509.557	315.223	707.13	371.373	370.083	386.375
Thecc.01G021100.1	405.22	344.414	955.692	613.394	874.172	355.063	386.373	431.226	363.891	519.934	476.418	317.376	409.43	517.442	574.755	334.653	418.057	401.236
Thecc.01G021200.1	131.888	146.519	231.539	155.987	177.547	77.8729	181.886	172.013	153.874	150.18	146.664	120.259	204.219	124.9	262.487	111.829	111.368	130.03
Thecc.01G021300.1	480.721	489.03	662.22	670.863	570.863	516.372	798.576	716.72	778.726	513.72	410.276	552.47	521.454	567.572	552.127	696.846	553.411	566.56
Thecc.01G021400.1	17342.3	19971.3	8767.03	11977	11914.1	8773.68	18083.1	25898.7	17501.1	13005.6	10162.9	7477.78	11483.9	20724	10686.1	21684.8	14394.7	13994
Thecc.01G021500.1	366.992	420.528	568.842	483.209	526.476	343.012	482.159	684.467	420.034	413.254	458.205	320.089	446.111	306.727	664.136	273.731	241.582	323.218
Thecc.01G021600.1	152.913	129.393	66.6984	62.1604	23.4263	35.2282	66.7274	87.2009	51.9844	110.823	145.705	177.224	95.1702	415.483	93.9068	365.531	277.562	247.986
Thecc.01G021700.1	66.8995	61.8423	40.9719	18.7654	28.3582	86.2164	49.5074	68.0884	69.6591	63.1793	55.5981	77.7617	44.6111	129.998	18.1025	97.6419	89.9507	87.306
Thecc.01G021800.1	1228.08	1338.65	2063.84	1883.58	1828.49	1013.27	1598.23	2073.71	1403.58	1493.52	1295.05	1027.18	1305.62	748.549	1817.04	656.788	818.123	1116.4
Thecc.01G021900.1	0.955708	0.95142	1.90567	2.34568	0	0.927058	2.1525	0	1.03969	3.10718	1.91718	1.80841	0	0	2.26281	1.66909	1.71335	3.71515
Thecc.01G022000.1	3.82283	2.85426	0	2.34568	4.93186	2.78118	2.1525	2.38907	0	8.2858	1.91718	5.42523	0.991357	11.8952	3.39422	7.51091	6.85339	8.35908
Thecc.01G022100.1	107.039	95.142	49.5474	63.3333	87.5405	82.5082	46.2787	51.3649	56.1431	83.8938	105.445	105.792	61.4641	320.321	48.6505	242.018	205.602	89.1635
Thecc.01G022200.1	0	0	0	1.17284	0	0	0	0	0	0	0	0	0	0.849658	0	0.834546	0	0
Thecc.01G022300.1	0.955708	0	0	0	0	0.927058	0	0	0	0	0.958588	0	0	1.69932	0	0	0	0
Thecc.01G022400.1	99.3936	96.0934	318.247	111.42	92.4724	40.7906	608.08	621.157	605.098	183.323	233.895	64.1986	48.5765	471.56	494.425	217.816	197.892	210.835
Thecc.01G022500.1	24.8484	19.0284	37.1605	16.4197	19.7274	173.36	33.3637	29.8633	28.0716	35.2147	46.0122	183.554	23.7926	57.7768	118.798	34.2164	78.814	156.036
Thecc.01G022600.1	3048.71	3027.42	2721.29	2961.42	2745.81	2554.05	3991.81	4369.6	3659.7	2507.49	2660.08	2425.98	2663.78	2345.06	3368.2	2676.39	2399.54	2738.06
Thecc.01G022700.1	188.274	203.604	119.104	106.728	90.0064	1505.54	184.039	216.21	178.826	199.895	295.245	1094.09	240.9	415.483	210.442	371.373	380.363	635.29
Thecc.01G022800.1	4.77854	0.95142	0	1.17284	1.23296	6.48941	1.07625	0	2.07938	2.07145	4.79294	1.80841	3.96543	6.79727	1.13141	1.66909	4.28337	0
Thecc.01G022900.1	280.978	279.718	201.048	129.012	102.336	317.054	149.599	170.818	168.429	217.502	235.813	316.472	256.761	483.456	167.448	401.417	412.917	325.075
Thecc.01G023000.1	8.60137	6.65994	0	1.17284	7.39779	2.78118	3.22875	1.19453	2.07938	2.07145	3.83435	1.80841	0	59.4761	1.13141	170.247	18.8468	0.928787
Thecc.01G023100.1	2018.45	1997.03	3051.93	2774.93	2706.36	1079.1	2349.45	2870.46	2435.99	2153.27	1778.18	1385.24	1800.3	1151.29	2833.04	1072.39	1219.9	1493.49
Thecc.01G023200.1	1883.7	1849.56	1550.26	1930.49	1748.34	1525.94	2015.81	2115.52	2012.84	1789.73	1680.4	1570.61	1893.49	1526.84	2337.49	1729.18	1586.56	1736.83
Thecc.01G023300.1	679.508	689.78	826.107	654.444	597.988	488.56	952.48	1040.44	924.283	565.506	576.111	563.32	742.526	569.271	1062.39	553.304	458.32	567.489
Thecc.01G023400.1	33.4498	32.3483	51.453	30.4938	27.1252	16.6871	58.1174	88.3954	41.5875	32.1075	35.4677	18.0841	26.7666	24.6401	32.8108	11.6836	17.9901	25.0772
Thecc.01G023500.1	153.869	141.762	337.303	315.493	277.417	12.0518	533.819	468.257	446.026	134.644	38.3435	17.1799	154.652	8.49658	300.954	23.3673	17.1335	54.7984
Thecc.01G023600.1	0	0	10.4812	0	0	3.70823	0	0	0	0	0	0	432.232	5.94761	899.469	8.34546	15.4201	68.7302
Thecc.01G023700.1	375.593	413.868	1422.58	1144.69	1266.26	38.9365	1152.66	1194.53	1332.88	331.432	90.1072	23.5093	610.676	24.6401	1631.49	25.8709	50.5437	169.039
Thecc.01G023800.1	1119.13	1151.22	2468.79	2553.27	2128.1	268.847	2238.6	2214.66	2372.57	773.687	479.294	199.829	1501.91	145.292	2919.03	151.887	264.712	560.987
Thecc.01G023900.1	585.849	607.958	1568.36	2491.11	3746.98	6075.94	1280.74	1330.71	1306.89	890.724	1351.61	4464.06	883.299	364.503	1597.55	494.051	508.864	1326.31
Thecc.01G024000.1	0	0	0.952834	0	0	0	0	1.19453	0	0	0	0	0	0	0	0	0	0
Thecc.01G024200.1	1437.38	1548.91	2413.53	2085.31	2289.62	1086.51	1676.8	1801.36	1594.88	1562.91	1293.13	1031.7	1264.97	1500.5	1648.46	1337.78	1293.58	1213
Thecc.01G024300.1	16.247	11.417	16.1982	14.0741	22.1934	0	19.3725	14.3344	15.5953	15.5359	8.62729	6.32944	14.8704	22.0911	16.9711	8.34546	11.1368	12.0742
Thecc.01G024400.1	91.7479	84.6764	64.7927	75.0616	38.2219	30.5929	133.455	175.596	113.326	82.858	95.8588	46.1145	91.2048	174.18	122.192	80.1164	125.074	101.238
Thecc.01G024500.1	592.539	640.306	597.427	473.827	426.606	837.134	603.775	623.546	605.098	428.79	546.395	802.03	608.693	1007.69	730.889	1141.66	876.377	944.576
Thecc.01G024600.1	17.2027	20.9312	16.1982	4.69135	9.86372	10.1976	4.30499	5.97266	2.07938	2.07145	3.83435	0.904206	1.98271	0.849658	5.65704	5.00727	4.28337	2.78636
Thecc.01G024700.1	1303.59	1547.01	1284.42	2105.24	1352.56	1615.86	1384.06	1683.1	1349.51	1663.38	1741.75	1684.54	1289.76	1345.86	1322.62	963.9	1543.73	2191.94
Thecc.01G024800.1	214.078	207.41	335.398	331.913	278.65	224.348	253.995	341.636	217.295	242.36	264.57	196.213	305.338	103.658	400.518	85.1237	170.478	242.413
Thecc.01G024900.1	133.799	119.879	157.218	167.716	146.723	118.663	160.361	144.538	150.755	108.751	105.445	88.6121	134.825	101.109	143.689	116.836	108.798	119.814
Thecc.01G025000.1	0	0	0	3.51851	0	0	0	0	1.03969	0	0.958588	0	0.991357	0	1.13141	0	0	0
Thecc.01G025100.1	21.0256	21.8827	8.57551	15.2469	7.39779	18.5412	16.1437	16.7235	12.4763	12.4287	12.4616	8.13785	23.7926	20.3918	21.4967	14.1873	19.7035	19.5045
Thecc.01G025200.1	0	0	0	0	0	0	1.07625	1.19453	0	1.03573	0.958588	0	0	0.849658	1.13141	0	0.856674	0
Thecc.01G025300.1	0	0	0	0	0	0	0	0	0	0	0	0	0	0	0	0	0	0
Thecc.01G025400.1	1008.27	1013.26	952.834	1062.59	1119.53	850.113	1073.02	1035.66	939.878	1009.83	803.296	782.138	926.919	904.037	1043.16	961.397	889.227	1038.38
Thecc.01G025500.1	582.982	573.706	630.776	565.308	584.425	571.068	611.309	532.762	612.376	475.398	442.867	532.577	599.771	633.845	631.325	637.593	591.961	552.628
Thecc.01G025600.1	16.247	7.61136	4.76417	2.34568	1.23296	20.3953	4.30499	4.77813	3.11906	5.17863	5.75153	9.94626	11.8963	30.5877	11.3141	26.7055	9.42341	11.1454
Thecc.01G025700.1	557.178	661.237	690.805	516.049	599.221	391.219	681.265	917.401	639.408	593.471	600.076	383.383	515.506	497.9	592.857	514.915	390.643	409.595
Thecc.01G025800.1	3169.13	3127.32	3179.61	3729.63	5029.26	1753.99	2389.27	3097.42	2126.16	2653.53	2425.23	1194.46	2825.37	1669.58	4757.57	1934.48	1826.43	1700.61
Thecc.01G025900.1	56.3867	60.8909	37.1605	29.321	181.246	106.612	33.3637	47.7813	58.2225	172.966	105.445	467.474	35.6888	265.943	75.8043	231.169	164.481	92.8787
Thecc.01G026100.1	0	0	1.90567	1.17284	0	0	0	1.19453	3.11906	0	0	0	0.991357	0	0	0	0	0
Thecc.01G026200.1	99.3936	100.851	107.67	63.3333	71.512	136.278	76.4136	74.061	69.6591	48.6791	53.6809	94.0374	72.369	60.3257	82.5927	68.4328	67.6772	81.7332
Thecc.01G026300.1	233.193	240.709	205.812	164.197	145.49	386.583	171.124	207.849	176.747	214.395	185.007	212.488	180.427	246.401	140.295	219.486	241.582	230.339
Thecc.01G026400.1	273.332	273.058	143.878	179.444	144.257	153.892	174.352	189.931	182.985	312.789	415.068	707.993	356.888	536.134	178.762	368.035	498.584	627.86
Thecc.01G026500.1	589.672	553.727	371.605	456.234	435.237	855.675	728.62	527.984	783.925	451.576	493.673	888.834	600.762	840.312	593.989	846.229	902.934	865.629
Thecc.01G026600.1	1835.91	1900.94	1534.06	2125.18	1800.13	1239.48	2058.86	1865.86	2212.46	1556.7	1603.72	1256.85	2037.24	2113.95	2511.72	2330.05	1954.07	2091.63
Thecc.01G026700.1	2866.17	3049.3	2052.4	3055.24	3628.62	1879.15	2706.77	3730.53	2450.54	2819.24	2905.48	1962.13	2372.32	2760.54	3057.06	4093.45	2267.62	1940.24
Thecc.01G026800.1	877.34	958.08	464.03	1237.34	1949.32	893.684	646.825	685.662	548.955	1498.69	1740.8	863.516	1123.21	1565.07	1849.85	1681.61	1771.6	1124.76
Thecc.01G026900.1	40.1397	41.8625	38.1134	150.123	224.4	106.612	12.915	15.5289	13.5159	65.2507	116.948	60.5818	29.7407	55.2278	21.4967	119.34	50.5437	46.4393
Thecc.01G027000.1	89.8365	101.802	112.434	83.2715	103.569	79.727	95.7861	129.01	85.2544	112.894	108.32	96.75	92.1962	110.456	71.2787	85.9582	137.924	90.0923
Thecc.01G027100.1	91.7479	97.9963	118.151	66.8518	109.734	123.299	89.3286	99.1462	96.691	109.787	128.451	92.229	114.997	100.26	49.7819	96.8073	123.361	93.8075
Thecc.01G027200.1	0.955708	3.80568	2.8585	2.34568	8.63075	0.927058	5.38124	1.19453	1.03969	3.10718	6.71011	6.32944	4.95678	7.64693	10.1827	6.67637	4.28337	4.64393
Thecc.01G027300.1	263.775	245.466	274.416	204.074	226.866	259.576	286.282	244.879	290.073	197.824	246.357	245.04	253.787	282.936	269.275	281.242	266.425	253.559
Thecc.01G027400.1	54.4753	50.4253	60.9814	52.7777	57.9494	42.6447	69.9562	90.7845	89.4132	52.822	48.888	55.1565	63.4468	67.9727	96.1696	54.2455	53.1138	71.5166
Thecc.01G027500.1	495.057	482.37	480.228	446.851	456.197	394.927	496.151	441.977	488.653	386.326	362.346	380.671	481.799	415.483	506.871	383.057	395.783	404.951
Thecc.01G027600.1	93.6593	92.2878	68.604	64.5061	99.8702	118.663	72.1087	82.4228	101.889	96.3225	111.196	94.9416	97.153	130.847	63.3588	108.491	117.364	97.5226
Thecc.01G027700.1	1.91142	4.7571	8.57551	1.17284	6.16482	2.78118	5.38124	10.7508	11.4366	3.10718	2.87576	0.904206	5.94814	0.849658	2.26281	2.50364	0.856674	1.85757
Thecc.01G027800.1	522.772	499.496	664.125	674.382	1038.16	1362.78	863.151	919.79	834.869	1322.62	1649.73	1747.83	1059.76	992.401	479.717	1568.95	933.774	1258.51
Thecc.01G027900.1	560.045	602.249	622.201	782.283	1193.51	2205.47	483.236	511.26	495.931	673.222	819.592	1116.69	470.894	425.679	142.557	563.318	523.428	672.442
Thecc.01G028000.1	240.838	232.147	214.388	231.049	163.984	272.555	148.522	127.815	156.993	159.502	154.333	142.864	250.813	193.722	235.333	199.456	191.895	226.624
Thecc.01G028100.1	28.6712	27.5912	80.0381	37.5308	62.8812	1.85412	24.7537	37.0305	32.2303	44.5362	25.8819	6.32944	11.8963	8.49658	20.3653	13.3527	4.28337	5.57272
Thecc.01G028200.1	0	0.95142	1.90567	0	2.46593	0	0	3.5836	0	0	1.91718	0.904206	0	0	0	0	0	0.928787
Thecc.01G028300.1	913.656	1005.65	1274.89	1168.15	907.462	430.155	1252.75	1466.89	1261.14	1116.51	862.729	533.481	1007.22	604.107	1286.41	504.9	551.698	579.563
Thecc.01G028400.1	0	0	0	0	0	0	0	0	0	0	0	0	0	0	0	0	0	0
Thecc.01G028500.1	16.247	22.8341	10.4812	34.0123	24.6593	7.41647	26.9062	15.5289	17.6747	27.9646	36.4263	24.4136	25.7753	17.8428	53.1761	10.8491	18.8468	13.9318
Thecc.01G028600.1	364.125	406.256	418.294	364.753	347.696	267.92	384.221	359.554	423.153	362.504	354.677	315.568	360.854	344.112	492.162	302.106	363.23	303.713
Thecc.01G028700.1	311.561	334.9	677.465	812.777	1447.5	656.357	373.458	333.275	424.193	582.078	680.597	493.696	366.802	334.765	346.211	438.137	353.806	427.242
Thecc.01G028800.1	387.062	345.366	501.191	410.493	855.678	181.703	165.742	181.569	195.461	422.576	702.645	396.042	352.923	887.893	460.483	892.964	644.219	634.361
Thecc.01G028900.1	0	0	0	0	0	0	0	1.19453	0	0	0.958588	0.904206	0	0	0	0	0	0.928787
Thecc.01G029000.1	0	0.95142	0	1.17284	0	0	2.1525	0	0	0	0.958588	0	1.98271	0.849658	1.13141	0.834546	0.856674	0.928787
Thecc.01G029100.1	88.8808	83.725	205.812	192.345	463.595	192.828	54.8887	43.0032	43.6669	233.038	589.531	377.054	76.3345	33.9863	10.1827	176.924	104.514	65.0151
Thecc.01G029200.1	0	1.90284	2.8585	3.51851	0	0	1.07625	3.5836	2.07938	0	1.91718	0.904206	0	0.849658	0	0	0	1.85757
Thecc.01G029300.1	10.5128	6.65994	15.2453	59.8147	32.0571	0.927058	49.5074	9.55626	13.5159	10.3573	8.62729	0.904206	32.7148	1.69932	28.2852	9.18	4.28337	6.50151
Thecc.01G029400.1	560.045	626.986	296.331	245.123	135.626	172.433	502.608	481.397	473.058	423.612	490.797	424.072	459.99	774.039	708.261	736.904	761.583	591.637
Thecc.01G029500.1	0	0.95142	0	0	2.46593	0	1.07625	3.5836	0	1.03573	0	0.904206	0	3.39863	3.39422	3.33818	0.856674	0.928787
Thecc.01G029600.1	0.955708	0	0	0	0	0	0	0	0	0	0.958588	0	0	2.54898	2.26281	0	0	0
Thecc.01G029700.1	386.106	393.888	950.928	1019.2	778.001	749.99	393.907	437.199	437.709	635.935	502.3	443.061	314.26	162.285	1294.33	110.16	228.732	367.8
Thecc.01G029800.1	0	0	0	0	0	0	0	0	0	0	0	0	0	0	0	0	0	0
Thecc.01G029900.1	4.77854	2.85426	0.952834	3.51851	0	5.56235	0	0	2.07938	2.07145	4.79294	6.32944	0	6.79727	0	11.6836	10.2801	5.57272
Thecc.01G030000.1	233.193	182.673	233.444	180.617	171.382	262.358	145.294	125.426	135.159	164.68	145.705	256.794	177.453	223.46	268.144	218.651	194.465	208.977
Thecc.01G030100.1	0	0	0	0	0	0	0	0	0	0	0	0	0	0	0	0	0	0
Thecc.01G030200.1	1.91142	0	1.90567	0	0	3.70823	0	3.5836	3.11906	2.07145	2.87576	3.61682	36.6802	0.849658	19.2339	0.834546	0.856674	0.928787
Thecc.01G030300.1	0	0	0	0	0	0	0	0	0	0	0	0	0	0	0	0	0	0
Thecc.01G030400.1	0	0	0	0	0	0	0	0	0	0	0	0	0	0	0	0	0	0
Thecc.01G030500.1	0	0	0	0	0	0	0	0	0	0	0	0	0	0	0	0	0	0
Thecc.01G030600.1	1.91142	0	0.952834	1.17284	2.46593	0.927058	1.07625	2.38907	0	3.10718	0	0.904206	1.98271	0	0	0	0	0.928787
Thecc.01G030700.1	40.1397	48.5224	52.4059	38.7037	51.7845	38.9365	67.8037	76.4501	61.3416	39.3576	37.3849	21.7009	58.49	28.0387	78.0671	25.0364	27.4136	36.2227
Thecc.01G030800.1	0	0	0	0	0	0	0	0	0	0	0	0	0	0	0	0	0	0
Thecc.01G030900.1	3.82283	3.80568	8.57551	5.86419	4.93186	0.927058	17.22	22.6961	19.7541	4.1429	0.958588	1.80841	9.91357	0.849658	18.1025	2.50364	2.57002	0
Thecc.01G031000.1	0	0	0	0	0	0	0	0	0	0	0	0	0	0	0	0	0	0
Thecc.01G031100.1	3579.12	3698.17	2275.37	2208.45	3079.95	1233.91	2970.45	3124.9	3000.54	3370.25	2948.62	1859.95	4991.48	2888.84	5018.92	3683.69	3093.45	2869.02
Thecc.01G031200.1	14.3356	19.0284	13.3397	8.20987	14.7956	0	3.22875	2.38907	4.15875	10.3573	5.75153	3.61682	4.95678	6.79727	4.52563	12.5182	6.85339	1.85757
Thecc.01G031300.1	217.901	230.244	432.587	277.963	253.991	557.162	246.461	292.661	204.819	227.86	254.984	375.245	222.064	182.677	505.739	125.182	204.745	299.069
Thecc.01G031400.1	8.60137	6.65994	2.8585	2.34568	3.69889	18.5412	3.22875	4.77813	7.27782	9.32153	10.5445	11.7547	7.93085	9.34624	1.13141	12.5182	15.4201	9.28787
Thecc.01G031500.1	292.447	267.349	78.1324	109.074	70.279	76.0188	182.962	232.934	189.223	497.148	539.685	165.47	381.672	506.396	227.413	385.56	644.219	350.153
Thecc.01G031600.1	137.622	147.47	80.0381	85.6172	88.7735	402.343	62.4224	64.5048	63.421	135.68	189.8	317.376	110.041	342.412	87.1184	338.826	274.992	221.051
Thecc.01G031700.1	670.907	714.517	1019.53	1213.89	1166.38	1045.72	693.104	573.376	601.979	958.046	833.013	761.341	761.362	648.289	913.046	817.855	751.303	821.976
Thecc.01G031800.1	28.6712	23.7855	136.255	798.703	1454.9	262.358	50.5837	58.5321	28.0716	929.046	1097.58	511.78	45.6024	18.6925	41.8621	155.226	37.6936	48.2969
Thecc.01G031900.1	0.955708	0	0.952834	1.17284	0	0.927058	1.07625	0	1.03969	2.07145	0	0	0.991357	0	0	0	0	0.928787
Thecc.01G032000.1	93.6593	98.9477	157.218	56.2962	119.598	146.475	54.8887	50.1704	47.8256	71.4651	77.6456	98.5584	86.248	291.433	56.5704	189.442	144.778	105.882
Thecc.01G032100.1	449.183	442.41	498.332	376.481	507.982	344.866	369.153	375.083	396.121	565.506	528.182	447.582	312.277	444.371	367.707	516.584	440.33	384.518
Thecc.01G032200.1	667.084	673.606	617.436	503.148	483.322	422.739	757.679	892.316	701.789	702.222	678.68	689.909	641.408	597.31	902.863	557.477	636.509	656.652
Thecc.01G032300.1	823.82	802.047	1035.73	1193.95	1035.69	414.395	1037.5	1217.23	1015.78	1024.33	918.327	506.355	1081.57	582.016	1049.95	552.469	619.375	725.383
Thecc.01G032400.1	4.77854	3.80568	4.76417	5.86419	9.86372	3.70823	1.07625	1.19453	2.07938	6.21435	1.91718	1.80841	6.9395	3.39863	9.05126	14.1873	4.28337	5.57272
Thecc.01G032500.1	221.724	219.778	229.633	198.21	230.564	211.369	242.156	279.521	222.493	204.038	195.552	176.32	229.995	248.1	235.333	203.629	215.882	247.986
Thecc.01G032600.1	64.0324	59.9395	25.7265	10.5555	17.2615	342.085	31.2112	34.6415	20.7938	52.822	74.7698	349.928	35.6888	174.18	18.1025	103.484	158.485	139.318
Thecc.01G032700.1	113.729	109.413	90.5192	76.2345	54.2505	182.631	73.1849	56.143	57.1828	84.9295	95.8588	143.769	102.11	180.128	93.9068	109.326	157.628	183.9
Thecc.01G032800.1	315.383	311.114	362.077	395.246	459.896	218.786	376.687	364.333	364.93	368.718	474.501	303.813	313.269	206.467	395.993	168.578	246.722	248.915
Thecc.01G032900.1	9.55708	3.80568	0.952834	5.86419	9.86372	5.56235	7.53374	2.38907	6.23813	4.1429	12.4616	4.52103	5.94814	3.39863	6.78844	0.834546	1.71335	8.35908
Thecc.01G033000.1	32.4941	27.5912	6.66984	9.3827	8.63075	94.56	10.7625	10.7508	9.35719	20.7145	31.6334	56.0607	14.8704	91.7631	11.3141	38.3891	57.3971	58.5136
Thecc.01G033100.1	51.6082	48.5224	46.6889	24.6296	44.3867	97.3411	37.6687	38.2251	34.3097	43.5005	66.1425	124.78	40.6456	156.337	27.1538	84.2891	104.514	64.0863
Thecc.01G033200.1	37.2726	40.9111	7.62267	14.0741	2.46593	11.1247	6.45749	4.77813	6.23813	14.5002	20.1303	18.0841	1.98271	30.5877	7.91985	21.6982	17.1335	4.64393
Thecc.01G033300.1	1105.75	1249.21	606.955	533.641	532.641	506.174	829.788	944.876	865.02	972.546	787.959	663.687	716.751	1316.97	1089.55	1299.39	958.618	915.784
Thecc.01G033400.1	76.4566	96.0934	102.906	89.1357	69.046	82.5082	69.9562	106.313	71.7385	102.537	85.3143	64.1986	95.1702	86.6652	62.2274	76.7782	83.0973	83.5908
Thecc.01G033500.1	84.1023	81.8221	25.7265	14.0741	9.86372	276.263	31.2112	35.836	37.4288	44.5362	88.1901	221.53	31.7234	452.018	10.1827	479.864	358.09	230.339
Thecc.01G033700.1	1716.45	1701.14	1612.2	2541.54	2031.93	1692.81	1738.14	1630.54	1956.69	1227.33	983.511	1473.86	1354.19	749.399	1450.46	752.76	938.914	1397.82
Thecc.01G033800.1	0	0.95142	0	0	0	7.41647	1.07625	0	0	0	0	28.9346	0	3.39863	0	9.18	0	0.928787
Thecc.01G033900.1	64.9881	66.5994	105.765	38.7037	88.7735	203.953	49.5074	34.6415	49.905	68.3579	92.983	103.079	60.4728	64.574	19.2339	96.8073	82.2407	66.8727
Thecc.01G034000.1	17.2027	15.2227	33.3492	24.6296	11.0967	10.1976	51.6599	43.0032	57.1828	30.036	17.2546	4.52103	32.7148	3.39863	63.3588	6.67637	4.28337	4.64393
Thecc.01G034100.1	804.706	860.084	517.389	534.814	252.758	83.4353	1067.64	965.183	950.275	399.79	438.075	189.883	968.556	517.442	939.068	568.326	579.111	531.266
Thecc.01G034200.1	212.167	230.244	214.388	134.876	199.74	152.965	167.895	247.268	140.358	118.073	122.699	132.918	227.021	203.068	338.291	196.953	149.918	192.259
Thecc.01G034300.1	1294.03	1314.86	1010.96	1169.32	999.935	487.633	1685.41	1759.55	1607.36	1260.48	1088	584.117	973.512	677.178	1292.07	947.21	627.085	535.91
Thecc.01G034400.1	2.86712	3.80568	42.8775	12.9012	20.9604	18.5412	6.45749	19.1125	12.4763	6.21435	4.79294	22.6051	2.97407	0	5.65704	1.66909	0	0
Thecc.01G034500.1	0	0	0	0	0	0	0	0	0	0	0	0	0	0	0	0	0	0
Thecc.01G034600.1	0	1.90284	0	0	0	0.927058	0	0	0	1.03573	0.958588	0.904206	1.98271	10.1959	0	5.84182	3.42669	1.85757
Thecc.01G034700.1	58.2982	40.9111	101.953	55.1234	101.103	241.962	52.7362	39.4196	43.6669	63.1793	69.9769	160.949	92.1962	81.5672	9.05126	92.6346	97.6608	89.1635
Thecc.01G034800.1	110.862	104.656	125.774	89.1357	99.8702	72.3106	99.0149	120.648	116.445	125.323	140.912	113.93	135.816	109.606	104.089	86.7928	110.511	118.885
Thecc.01G034900.1	0	0	0.952834	1.17284	0	1.85412	0	0	0	1.03573	0	0.904206	1.98271	5.09795	1.13141	2.50364	0	0
Thecc.01G035000.1	287.668	309.212	1102.43	845.616	710.188	194.682	303.502	427.643	325.422	226.824	140.912	152.811	318.226	45.8816	300.954	40.0582	82.2407	135.603
Thecc.01G035100.1	1.91142	1.90284	7.62267	1.17284	2.46593	0	2.1525	0	2.07938	1.03573	1.91718	1.80841	0	0.849658	0	0.834546	0.856674	1.85757
Thecc.01G035200.1	0	0	0.952834	0	0	0	0	0	1.03969	0	0	0	0	0	0	0	0	0
Thecc.01G035300.1	3.82283	1.90284	4.76417	1.17284	2.46593	0.927058	4.30499	5.97266	1.03969	1.03573	0.958588	0.904206	0.991357	2.54898	3.39422	2.50364	1.71335	0.928787
Thecc.01G035400.1	2.86712	3.80568	0.952834	0	3.69889	0	3.22875	3.5836	1.03969	4.1429	2.87576	0	2.97407	5.09795	3.39422	5.84182	11.9934	0.928787
Thecc.01G035500.1	560.045	617.472	637.446	641.542	519.078	187.266	740.459	877.982	795.361	526.149	420.82	243.231	585.892	482.606	656.216	728.559	418.057	260.989
Thecc.01G035600.1	366.992	407.208	272.511	371.79	267.553	232.692	475.702	526.789	459.542	344.897	304.831	184.458	90.2135	90.0638	91.644	85.9582	80.5273	66.8727
Thecc.01G035700.1	112.773	117.976	117.199	129.012	109.734	60.2588	103.32	140.955	114.366	112.894	76.687	70.528	136.807	78.1686	147.083	72.6055	82.2407	95.6651
Thecc.01G035800.1	112.773	137.005	96.2362	103.21	70.279	74.1647	97.9386	127.815	122.683	94.251	75.7284	79.5701	79.3085	86.6652	161.791	80.1164	77.9573	90.0923
Thecc.01G035900.1	263.775	274.96	242.973	200.555	109.734	236.4	304.578	197.098	283.835	88.0367	115.989	207.967	183.401	180.128	305.48	138.535	185.898	276.779
Thecc.01G036000.1	61.1653	52.3281	37.1605	62.1604	20.9604	76.0188	59.1937	19.1125	89.4132	15.5359	22.0475	61.486	44.6111	52.6788	59.9646	52.5764	95.0908	87.306
Thecc.01G036100.1	280.978	268.3	345.879	307.284	270.019	140.913	253.995	302.217	308.787	282.753	272.239	211.584	323.182	314.374	334.897	343.833	271.566	256.345
Thecc.01G036200.1	78.368	84.6764	66.6984	77.4073	168.916	219.713	45.2024	51.3649	47.8256	82.858	134.202	213.393	86.248	105.358	71.2787	126.016	124.218	101.238
Thecc.01G036300.1	96.5265	122.733	27.6322	76.2345	88.7735	32.447	147.446	232.934	108.128	82.858	50.8051	26.222	87.2394	35.6857	87.1184	60.9218	32.5536	22.2909
Thecc.01G036400.1	73.5895	78.9679	371.605	132.531	156.587	38.9365	243.232	333.275	256.803	127.394	56.5567	47.9229	144.738	56.0775	138.032	59.2528	26.5569	56.656
Thecc.01G036500.1	350.745	294.94	520.247	695.493	711.421	287.388	610.233	321.329	738.178	297.253	239.647	309.238	555.16	458.816	422.015	701.018	500.297	419.812
Thecc.01G036600.1	49.6968	22.8341	19.0567	32.8395	25.8923	2.78118	87.1761	88.3954	90.4528	123.251	29.7162	6.32944	89.2221	3.39863	110.878	18.36	18.8468	8.35908
Thecc.01G036700.1	100.349	105.608	55.2644	66.8518	66.5801	440.353	151.751	100.341	146.596	152.252	187.883	553.374	156.634	696.72	83.7241	734.4	566.261	361.298
Thecc.01G036800.1	1205.15	1224.48	1535.02	1298.33	1939.45	1381.32	1159.12	1150.34	1184.2	1296.73	1311.35	1263.18	1099.41	1486.9	1010.35	1688.29	1401.52	1262.22
Thecc.01G036900.1	322.073	327.289	192.472	295.555	424.14	332.814	640.368	629.519	641.487	500.255	439.992	354.449	369.776	243.852	285.115	620.902	282.702	226.624
Thecc.01G037000.1	14.3356	19.0284	28.585	29.321	19.7274	11.1247	36.5925	35.836	27.0319	24.8574	26.8405	12.6589	23.7926	13.5945	32.8108	15.0218	11.1368	12.0742
Thecc.01G037100.1	53.5196	48.5224	114.34	85.6172	66.5801	12.0518	81.7949	78.8392	83.175	53.8577	26.8405	24.4136	38.6629	26.3394	83.7241	17.5255	28.2702	27.8636
Thecc.01G037200.1	70.7224	63.7452	41.9247	26.9753	27.1252	38.0094	45.2024	45.3922	47.8256	47.6434	29.7162	56.0607	41.637	102.809	66.753	135.196	83.0973	43.653
Thecc.01G037300.1	128.065	119.879	471.653	96.1727	88.7735	45.4259	752.298	817.06	719.464	254.788	361.388	94.0374	37.6716	524.239	567.967	202.795	193.608	271.206
Thecc.01G037400.1	3603.02	3858.01	3791.33	3676.85	3818.49	3347.61	4747.33	4094.86	5377.27	3482.11	3136.5	3371.78	4158.74	3716.41	3949.74	4401.39	3445.54	3377.07
Thecc.01G037500.1	62.121	57.0852	51.453	63.3333	90.0064	140.913	21.525	32.2524	23.9128	22.786	48.888	36.1682	52.5419	39.0843	67.8844	54.2455	36.837	54.7984
Thecc.01G037600.1	917.479	812.513	1327.3	1178.7	1453.67	1368.34	824.406	808.699	909.727	863.795	998.848	1133.87	1055.79	958.415	846.293	1411.22	1015.16	1326.31
Thecc.01G037700.1	317.295	259.738	186.755	133.704	155.354	158.527	124.845	197.098	146.596	149.144	122.699	135.631	172.496	247.251	197.996	341.329	215.882	221.98
Thecc.01G037800.1	87.9251	108.462	22.868	31.6666	9.86372	827.863	65.6512	80.0337	48.8653	129.466	260.736	961.171	87.2394	620.251	23.7596	275.4	410.347	386.375
Thecc.01G037900.1	2892.93	3069.28	5724.63	3832.83	4729.65	3355.95	5783.76	5524.71	4875.1	2632.81	2209.54	2606.82	4963.72	3972.15	5314.22	4600.85	3669.13	4329.08
Thecc.01G038000.1	900.277	1060.83	970.938	931.233	941.985	1151.41	880.371	997.435	887.893	752.972	525.306	734.215	754.422	662.734	813.482	837.049	586.821	748.602
Thecc.01G038100.1	107.995	120.83	149.595	86.79	145.49	54.6964	100.091	114.675	91.4925	122.216	97.7759	76.8575	132.842	157.187	164.054	116.836	114.794	100.309
Thecc.01G038200.1	4.77854	2.85426	9.52834	5.86419	17.2615	30.5929	6.45749	8.36173	4.15875	12.4287	26.8405	16.2757	5.94814	1.69932	4.52563	5.84182	1.71335	5.57272
Thecc.01G038300.1	6.68995	7.61136	3.81134	10.5555	11.0967	12.9788	11.8387	5.97266	10.3969	11.393	11.5031	13.5631	4.95678	5.94761	3.39422	5.00727	8.56674	7.4303
Thecc.01G038400.1	1.91142	1.90284	0.952834	2.34568	4.93186	1.85412	6.45749	5.97266	7.27782	4.1429	4.79294	3.61682	0.991357	2.54898	1.13141	0.834546	0	1.85757
Thecc.01G038500.1	58.2982	69.4537	4.76417	197.037	244.127	37.0823	189.42	205.46	172.588	467.112	505.176	36.1682	29.7407	16.9932	67.8844	399.747	47.117	16.7182
Thecc.01G038700.1	0.955708	1.90284	0.952834	3.51851	1.23296	0	0	0	0	3.10718	1.91718	0	0	2.54898	0	1.66909	0	0
Thecc.01G038800.1	1084.73	1241.6	1128.16	1143.52	1018.43	1143.99	1302.26	1619.79	1164.45	1243.91	920.244	909.631	1091.48	1034.88	1078.23	999.786	819.837	880.49
Thecc.01G038900.1	171.072	187.43	148.642	102.037	147.956	318.908	109.777	84.8118	121.643	146.037	170.629	245.944	125.902	191.173	58.8332	190.276	191.038	164.395
Thecc.01G039000.1	2972.25	2974.14	2727.96	3124.44	2890.07	2616.16	3056.55	3353.05	3211.6	2773.67	2343.75	2077.86	3080.15	2503.09	3605.8	2876.68	2421.82	2624.75
Thecc.01G039100.1	302.959	274.009	336.35	333.086	332.901	371.75	354.086	290.271	351.415	257.896	268.405	262.22	331.113	328.818	351.868	329.646	339.243	328.791
Thecc.01G039200.1	2394.05	2533.63	2336.35	2835.92	2679.23	1846.7	3549.47	2911.08	3367.55	1860.16	1967.02	1952.18	2987.95	1739.25	3806.05	2731.47	2325.01	2666.55
Thecc.01G039300.1	8.60137	12.3685	0.952834	4.69135	1.23296	5.56235	6.45749	4.77813	1.03969	7.25008	12.4616	7.23364	9.91357	6.79727	9.05126	5.84182	11.1368	9.28787
Thecc.01G039400.1	725.382	697.391	181.991	238.086	217.002	835.28	401.441	410.919	448.105	444.326	444.785	836.39	644.382	1296.58	675.45	1283.53	1031.44	825.692
Thecc.01G039500.1	0.955708	3.80568	3.81134	0	2.46593	1.85412	5.38124	3.5836	5.19844	5.17863	0.958588	0.904206	9.91357	1.69932	4.52563	5.00727	5.14004	5.57272
Thecc.01G039600.1	0	0	0	0	0	0	0	0	0	0	0	0	0	0	0	0	0	0
Thecc.01G039700.1	366.992	368.2	132.444	241.605	217.002	417.176	500.456	410.919	495.931	308.646	329.754	769.479	573.004	248.95	236.464	154.391	352.95	444.889
Thecc.01G039800.1	238.927	284.475	282.039	253.333	208.371	87.1435	192.648	242.49	238.089	182.288	187.883	112.121	167.539	169.932	200.259	124.347	147.348	110.526
Thecc.01G039900.1	1819.67	1900.94	1198.67	1609.13	1888.9	1475.88	2216	2213.47	2189.58	1669.59	1385.16	1595.92	2265.25	1695.92	1846.46	1871.89	1527.45	1626.31
Thecc.01G040000.1	43.0068	42.8139	3.81134	15.2469	12.3296	3.70823	33.3637	33.4469	44.7066	65.2507	33.5506	18.0841	34.6975	80.7176	58.8332	78.4473	63.3938	42.7242
Thecc.01G040100.1	617.387	605.103	20.0095	32.8395	14.7956	13.9059	345.476	358.36	278.636	311.753	453.412	272.166	209.176	696.72	324.714	857.079	471.17	166.253
Thecc.01G040200.1	766.477	885.772	827.06	926.542	1060.35	829.717	987.996	1186.17	974.188	936.296	970.091	985.584	1182.69	821.62	984.324	887.957	802.703	849.84
Thecc.01G040300.1	1698.29	1723.97	1863.74	1448.46	1683	1893.05	1308.72	1233.95	1345.36	1527.7	1465.68	1652.89	1619.88	1678.93	1512.69	1960.35	1706.49	2032.19
Thecc.01G040400.1	1.91142	1.90284	0	0	0	0	0	0	1.03969	1.03573	0	0	0.991357	0.849658	0	0	0	1.85757
Thecc.01G040500.1	19.1142	15.2227	7.62267	4.69135	4.93186	12.9788	34.44	32.2524	29.1113	9.32153	10.5445	5.42523	11.8963	12.7449	11.3141	23.3673	13.7068	7.4303
Thecc.01G040600.1	0	0	0	0	0	0	1.07625	0	1.03969	0	0	0	0	0.849658	0	0	0	0
Thecc.01G040700.1	0	0	0	0	1.23296	0	0	0	0	0	1.91718	0	0	0	0	0	0	0
Thecc.01G040800.1	159.603	129.393	183.897	144.259	46.8527	80.6541	37.6687	53.754	36.3891	70.4293	82.4385	76.8575	88.2308	205.617	207.048	224.493	165.338	260.989
Thecc.01G040900.1	0	0	0	0	0	0	0	0	0	0	0	0	0	0	0	0	0	0
Thecc.01G041000.1	0	0	0	0	0	0	0	0	0	0	0.958588	0.904206	0.991357	0.849658	0	0.834546	0	0
Thecc.01G041100.1	131.888	162.693	71.4625	113.765	36.9889	140.913	71.0324	96.7572	80.056	179.181	271.28	478.325	97.153	259.146	257.961	153.556	180.758	290.71
Thecc.01G041200.1	1.91142	1.90284	1.90567	1.17284	1.23296	0.927058	0	2.38907	2.07938	1.03573	2.87576	8.13785	3.96543	5.09795	3.39422	3.33818	6.85339	5.57272
Thecc.01G041300.1	3668.01	3821.85	2987.13	3690.92	2893.77	1478.66	2942.46	2918.24	2874.74	3189	3389.57	1938.62	3007.78	3198.96	3229.04	3628.61	2991.5	2925.68
Thecc.01G041400.1	940.416	973.303	974.749	1162.28	1124.46	1091.15	1062.26	1101.36	891.013	1154.83	1043.9	901.493	1101.4	780.836	1199.29	662.629	889.227	945.505
Thecc.01G041500.1	6856.25	6831.2	8025.72	7689.13	8717.06	4049.39	9083.54	10564.4	8288.39	6131.49	5582.81	4162.06	7727.63	4834.56	8270.59	4322.11	4566.93	4786.97
Thecc.01G041600.1	371.77	351.074	406.86	335.432	654.704	437.572	300.273	295.05	303.589	402.897	479.294	379.766	297.407	315.223	262.487	402.251	296.409	269.348
Thecc.01G041700.1	1190.81	1077.96	837.541	802.221	818.689	2122.96	914.811	818.255	847.346	1062.65	1021.85	1757.78	1151.96	1189.52	1203.82	1171.7	1410.08	1440.55
Thecc.01G041800.1	280.022	274.009	582.182	425.74	632.511	890.903	205.563	266.381	224.573	321.075	380.559	529.864	451.067	488.554	406.175	448.151	502.867	619.501
Thecc.01G041900.1	0	0	0	0	0	0	0	0	0	0	0	0	0	0	0	0	0	0
Thecc.01G042000.1	21.9813	23.7855	13.3397	18.7654	18.4945	45.4259	18.2962	14.3344	18.7144	22.786	30.6748	36.1682	21.8098	29.738	9.05126	35.0509	28.2702	23.2197
Thecc.01G042100.1	246.573	309.212	1150.07	801.048	1050.49	220.64	217.402	253.241	212.096	469.184	514.762	249.561	208.185	291.433	330.371	242.853	179.045	131.888
Thecc.01G042200.1	15.2913	16.1741	69.5569	71.5431	64.1142	16.6871	19.3725	5.97266	24.9525	29.0003	38.3435	30.743	8.92221	21.2415	32.8108	22.5327	19.7035	13.003
Thecc.01G042300.1	59.2539	64.6966	121.963	77.4073	109.734	164.089	53.8124	93.1736	37.4288	99.4296	36.4263	97.6542	40.6456	8.49658	52.0447	8.34546	18.8468	65.0151
Thecc.01G042400.1	573.425	689.78	729.871	725.987	816.223	315.2	632.834	851.702	563.511	717.758	607.745	341.79	602.745	389.993	695.816	478.195	368.37	425.384
Thecc.01G042500.1	107.039	112.268	15.2453	32.8395	24.6593	28.7388	10.7625	15.5289	13.5159	31.0718	25.8819	26.222	9.91357	69.672	186.682	93.4691	51.4004	23.2197
Thecc.01G042600.1	2311.86	2227.27	81.9437	452.716	87.5405	5388.99	892.21	1051.19	850.465	924.903	841.64	5202.8	2991.91	6290.87	1000.16	4997.26	3251.08	3597.19
Thecc.01G042700.1	237.015	210.264	395.426	824.505	1469.69	379.167	469.244	554.263	492.812	638.007	876.149	639.273	482.791	440.123	546.47	478.195	342.669	497.83
Thecc.01G042800.1	0	0	0	0	0	0	0	0	0	0	0	0	0	0	0	0	0	0
Thecc.01G042900.1	213.123	214.07	207.718	216.975	250.292	102.903	176.505	249.657	163.231	217.502	213.765	167.278	256.761	196.271	225.15	172.751	206.458	213.621
Thecc.01G043000.1	51.6082	31.3969	60.0285	720.123	1096.11	477.435	18.2962	22.6961	19.7541	706.365	627.875	349.023	38.6629	40.7836	15.8397	88.4619	60.8238	87.306
Thecc.01G043100.1	5.73425	8.56278	4.76417	11.7284	12.3296	20.3953	8.60999	13.1399	23.9128	10.3573	11.5031	18.9883	6.9395	2.54898	5.65704	5.00727	7.71006	14.8606
Thecc.01G043200.1	13.3799	13.3199	4.76417	8.20987	12.3296	27.8118	8.60999	7.1672	8.3175	18.6431	10.5445	10.8505	12.8876	17.8428	1.13141	16.6909	9.42341	4.64393
Thecc.01G043300.1	22.937	19.9798	5.717	11.7284	11.0967	50.9882	7.53374	16.7235	6.23813	14.5002	11.5031	18.0841	16.8531	19.5421	5.65704	28.3746	21.4168	17.647
Thecc.01G043400.1	981.512	1026.58	1049.07	1073.15	879.104	1796.64	1082.71	1216.03	1124.94	875.188	1045.82	1606.77	855.541	726.458	1242.29	656.788	816.41	1174.92
Thecc.01G043600.1	0	0	0	0	0	0	0	0	0	0	0	0	0	0	0	0	0	0
Thecc.01G043700.1	0.955708	0	0	0	0	0	0	0	0	0	0	0.904206	0.991357	0	0	0.834546	0	0
Thecc.01G043800.1	0	0	0	0	0	0	0	0	0	0	0	0	0	0	0	0	0	0
Thecc.01G043900.1	2267.89	2559.32	3116.72	2603.7	1897.53	2196.2	4204.9	3578.82	3704.41	1603.3	1802.14	1850	2735.15	2629.69	3351.23	2515.32	2068.01	2616.39
Thecc.01G044000.1	293.402	290.183	161.029	124.321	194.808	462.602	206.64	212.627	215.215	247.538	300.997	424.072	256.761	834.365	195.733	650.111	436.047	427.242
Thecc.01G044100.1	11.4685	8.56278	15.2453	12.9012	25.8923	0.927058	8.60999	13.1399	12.4763	15.5359	15.3374	11.7547	4.95678	18.6925	5.65704	11.6836	9.42341	9.28787
Thecc.01G044200.1	626.944	569.901	388.756	703.703	524.01	657.284	573.64	489.758	652.924	482.648	498.466	513.589	608.693	663.583	604.172	716.875	681.912	624.145
Thecc.01G044300.1	0	0.95142	0	1.17284	0	0	0	2.38907	1.03969	0	0	0	0.991357	0	0	0	0	0
Thecc.01G044400.1	6.68995	8.56278	10.4812	1.17284	14.7956	20.3953	9.68624	4.77813	3.11906	10.3573	11.5031	36.1682	0.991357	47.5809	6.78844	36.72	13.7068	11.1454
Thecc.01G044500.1	32.4941	25.6883	7.62267	21.1111	4.93186	13.9059	10.7625	7.1672	14.5556	9.32153	4.79294	3.61682	9.91357	16.1435	6.78844	10.8491	5.99672	4.64393
Thecc.01G044600.1	258.041	282.572	647.927	375.308	323.037	45.4259	124.845	119.453	133.08	278.61	167.753	114.834	257.753	179.278	397.124	166.075	277.562	312.072
Thecc.01G044700.1	14.3356	14.2713	19.0567	16.4197	20.9604	4.63529	11.8387	38.2251	27.0319	21.7502	17.2546	11.7547	15.8617	16.9932	11.3141	6.67637	9.42341	10.2167
Thecc.01G044900.1	0	0	0	0	0	0	0	0	0	0	0	0	0	0	0	0	0	0
Thecc.01G045000.1	5.73425	13.3199	11.434	8.20987	11.0967	1.85412	3.22875	7.1672	4.15875	1.03573	11.5031	17.1799	4.95678	5.94761	11.3141	1.66909	5.14004	11.1454
Thecc.01G045100.1	0	0	0	1.17284	0	0	0	0	0	2.07145	0.958588	0	0	0	0	0	0	0
Thecc.01G045200.1	89.8365	130.345	113.387	194.691	274.951	54.6964	120.54	167.235	114.366	158.466	162.96	88.6121	110.041	47.5809	151.609	67.5982	50.5437	64.0863
Thecc.01G045300.1	2742.88	2939.89	502.143	682.592	251.525	23196.9	893.286	1169.45	686.194	2276.52	4667.36	19571.5	1228.29	11483.1	963.959	8945.5	7798.3	8937.72
Thecc.01G045400.1	1523.4	1583.16	1510.24	1440.25	1261.32	631.327	1593.92	2015.18	1469.08	1532.87	1096.62	755.916	2095.73	1271.94	2929.21	1295.22	1522.31	1737.76
Thecc.01G045500.1	458.74	485.224	976.655	972.283	1412.98	67.6753	447.719	443.172	435.629	548.934	417.944	117.547	295.424	423.13	544.207	496.555	318.683	152.321
Thecc.01G045600.1	0	0	0	0	1.23296	0	0	0	1.03969	0	0	0	0.991357	0	0	0	0	0
Thecc.01G045700.1	1202.28	1264.44	1420.68	1150.55	1154.06	1445.28	1390.51	1360.57	1285.05	1224.23	1045.82	1172.75	1155.92	1344.16	1204.95	1280.19	1151.37	1258.51
Thecc.01G045800.1	269.51	310.163	378.275	310.802	171.382	453.332	348.705	486.175	273.438	299.325	336.464	510.876	216.116	344.961	424.278	146.046	233.015	378.016
Thecc.01G045900.1	437.714	471.904	715.578	1191.6	1586.83	1220.94	415.432	473.035	382.605	1256.33	1221.24	847.241	482.791	415.483	541.944	464.007	570.545	722.596
Thecc.01G046000.1	374.637	356.783	488.804	442.16	467.294	336.522	398.212	408.53	414.835	359.397	318.251	351.736	427.275	293.132	289.64	279.573	300.692	279.565
Thecc.01G046100.1	250.395	262.592	5553.12	1385.12	4449.77	7.41647	464.939	539.929	439.788	352.147	242.523	54.2523	1659.53	16.1435	171.974	37.5546	50.5437	162.538
Thecc.01G046200.1	554.31	520.427	399.237	547.715	479.623	711.054	676.96	606.823	689.313	432.933	499.424	508.164	651.321	425.679	705.998	686.831	535.421	682.658
Thecc.01G046300.1	53.5196	45.6682	30.4907	85.6172	82.6087	12.0518	97.9386	70.4774	96.691	37.2861	30.6748	14.4673	57.4987	5.94761	36.205	8.34546	23.9869	19.5045
Thecc.01G046400.1	1006.36	913.363	1098.62	989.875	853.212	1014.2	1001.99	860.064	1055.28	688.757	798.504	1013.61	934.849	843.711	1120.09	791.984	969.755	1062.53
Thecc.01G046500.1	113.729	123.685	59.0757	92.6542	64.1142	289.242	94.7099	107.508	99.81	106.68	125.575	222.435	110.041	155.487	41.8621	109.326	126.788	128.173
Thecc.01G046600.1	10.5128	11.417	14.2925	4.69135	1.23296	102.903	7.53374	15.5289	8.3175	12.4287	33.5506	222.435	45.6024	46.7312	10.1827	8.34546	44.547	44.5818
Thecc.01G046700.1	2756.26	2841.89	2926.15	4252.71	3396.82	473.727	6313.27	6078.98	6192.38	2880.35	2690.76	1030.79	7033.68	3434.32	8970.93	3992.47	3523.5	3984.5
Thecc.01G046800.1	322.073	339.657	222.01	349.506	562.232	53.7694	724.315	786.003	724.662	512.684	623.082	116.643	538.307	220.062	575.886	440.64	249.292	203.404
Thecc.01G046900.1	0	0	0	0	0	0	0	0	0	0	0	0	0	0	0	0	0	0
Thecc.01G047000.1	0	0	0	0	0	0	0	0	0	0	0	0	0	0	0	0	0	0
Thecc.01G047100.1	0.955708	1.90284	3.81134	0	0	0.927058	18.2962	14.3344	16.635	4.1429	4.79294	0	0.991357	0	1.13141	2.50364	0	0
Thecc.01G047200.1	0	0	0	0	0	0	0	0	0	0	0	0	0	0	0	0	0	0
Thecc.01G047300.1	0	0	0	0	0	0	3.22875	0	0	0	0	0	0	0	0	0	0	0
Thecc.01G047400.1	24.8484	31.3969	7.62267	12.9012	13.5626	90.8517	33.3637	11.9453	47.8256	26.9289	30.6748	60.5818	40.6456	82.4169	10.1827	130.189	84.8107	58.5136
Thecc.01G047500.1	100.349	86.5792	53.3587	50.432	57.9494	235.473	108.701	108.702	115.405	77.6794	98.7345	129.301	142.755	145.292	29.4166	145.211	135.354	108.668
Thecc.01G047600.1	618.343	607.006	554.549	607.53	540.039	914.08	727.544	598.461	717.385	545.827	631.709	830.965	784.163	896.39	641.508	915.497	797.563	793.184
Thecc.01G047700.1	9.55708	15.2227	0.952834	1.17284	6.16482	0.927058	5.38124	3.5836	2.07938	4.1429	8.62729	6.32944	6.9395	18.6925	4.52563	5.84182	7.71006	6.50151
Thecc.01G047800.1	2.86712	2.85426	5.717	5.86419	4.93186	8.34353	3.22875	7.1672	7.27782	6.21435	5.75153	0.904206	7.93085	2.54898	13.5769	6.67637	2.57002	0
Thecc.01G047900.1	1.91142	5.70852	0	0	6.16482	12.9788	0	0	0	4.1429	1.91718	25.3178	0	47.5809	1.13141	68.4328	10.2801	10.2167
Thecc.01G048000.1	0	0	0	0	0	0	0	0	0	0	0	0	0	0	0	0	0	0
Thecc.01G048100.1	149.09	178.867	155.312	179.444	102.336	201.172	171.124	166.04	169.469	152.252	194.593	193.5	154.652	276.139	153.871	174.42	192.752	222.909
Thecc.01G048200.1	22.937	20.9312	6.66984	10.5555	17.2615	34.3012	8.60999	8.36173	14.5556	25.8931	26.8405	22.6051	21.8098	25.4898	3.39422	35.8855	35.1236	19.5045
Thecc.01G048300.1	95.5708	111.316	60.9814	70.3703	54.2505	180.776	87.1761	48.9758	109.167	81.8223	103.527	152.811	67.4123	118.103	31.6794	167.744	136.211	116.098
Thecc.01G048400.1	79.3237	115.122	51.453	56.2962	38.2219	102.903	47.3549	43.0032	40.5478	35.2147	37.3849	58.7734	106.075	103.658	109.747	106.822	86.524	127.244
Thecc.01G048500.1	154.825	176.964	152.453	202.901	67.8131	116.809	214.173	224.572	152.834	227.86	162.001	103.079	137.799	169.082	173.105	126.016	114.794	104.953
Thecc.01G048600.1	8.60137	3.80568	25.7265	34.0123	17.2615	0	17.22	29.8633	18.7144	21.7502	1.91718	2.71262	0.991357	0.849658	5.65704	0	1.71335	3.71515
Thecc.01G048700.1	4.77854	3.80568	7.62267	2.34568	1.23296	23.1765	6.45749	11.9453	4.15875	5.17863	13.4202	14.4673	12.8876	9.34624	2.26281	5.84182	6.85339	5.57272
Thecc.01G048800.1	0	3.80568	0	0	0	0	0	0	0	0	0	0	0	0	0	0	0.856674	0
Thecc.01G048900.1	0	0	0	0	0	0	0	0	0	0	0	0	0	0	0	0	0	0
Thecc.01G049000.1	6.68995	3.80568	115.293	103.21	209.604	2.78118	137.76	176.791	161.152	156.395	339.34	51.5397	74.3518	2.54898	27.1538	4.17273	1.71335	2.78636
Thecc.01G049100.1	55.431	55.1824	93.3777	214.629	490.72	64.8941	31.2112	53.754	55.1035	192.645	164.877	87.7079	99.1357	10.1959	46.3877	30.0436	65.1072	52.0121
Thecc.01G049200.1	6.68995	4.7571	13.3397	16.4197	19.7274	1.85412	11.8387	16.7235	15.5953	34.1789	14.3788	9.04206	2.97407	3.39863	3.39422	0.834546	1.71335	2.78636
Thecc.01G049300.1	309.649	321.58	622.201	1015.68	1731.08	416.249	525.209	604.434	552.074	845.152	1199.19	543.428	424.301	92.6128	429.935	213.644	133.641	155.107
Thecc.01G049400.1	0	0	0	0	0	0	0	0	0	0	0	0	0	0	0	0	0	0
Thecc.01G049500.1	30.5826	40.9111	54.3115	76.2345	129.461	69.5294	51.6599	62.1157	51.9844	100.465	106.403	115.738	55.516	11.8952	28.2852	40.0582	42.8337	44.5818
Thecc.01G049600.1	1.91142	0.95142	0.952834	1.17284	1.23296	0.927058	3.22875	1.19453	1.03969	2.07145	5.75153	10.8505	0.991357	1.69932	2.26281	3.33818	0.856674	1.85757
Thecc.01G049700.1	231.281	184.576	207.718	191.173	129.461	119.591	181.886	170.818	192.342	177.109	168.711	157.332	193.315	140.194	323.583	113.498	171.335	204.333
Thecc.01G049800.1	585.849	594.638	205.812	263.889	358.793	184.485	379.916	436.005	367.01	322.111	202.262	152.811	483.782	248.95	438.986	287.918	319.539	371.515
Thecc.01G049900.1	0	1.90284	2.8585	0	0	0	3.22875	0	1.03969	1.03573	0	4.52103	1.98271	0.849658	3.39422	0	1.71335	0.928787
Thecc.01G050000.1	334.498	336.803	303.001	143.086	731.148	74.1647	179.734	176.791	176.747	679.436	310.582	143.769	274.606	666.132	362.05	267.055	707.612	200.618
Thecc.01G050100.1	0	0	0.952834	0	2.46593	0	0	0	0	2.07145	3.83435	0	0	0.849658	0	1.66909	0	0.928787
Thecc.01G050200.1	0	0	0	0	0	0	1.07625	0	0	3.10718	1.91718	0	0	0	0	0	1.71335	0
Thecc.01G050300.1	46.8297	54.231	44.7832	36.358	36.9889	95.487	50.5837	46.5868	60.3019	45.5719	69.0183	84.9953	46.5938	33.1367	7.91985	40.0582	44.547	59.4424
Thecc.01G050400.1	478.809	470.953	543.115	451.543	528.942	1168.09	618.843	673.717	583.265	562.399	689.225	987.393	526.41	519.991	347.342	456.497	624.515	644.578
Thecc.01G050500.1	2042.35	2072.19	2037.16	2434.81	1673.13	1525.94	2641.11	2680.53	2595.06	1857.06	1563.46	1656.5	2084.82	1674.68	1847.59	1427.91	1601.12	2053.55
Thecc.01G050600.1	727.293	779.213	663.172	619.259	652.238	476.508	697.409	668.938	716.345	686.686	785.083	763.15	668.174	782.535	829.322	761.106	684.482	575.848
Thecc.01G050700.1	1653.37	1590.77	4007.62	2055.99	2428.94	1599.18	1602.53	1846.75	1512.75	1203.51	787.959	1868.99	1760.65	1399.39	1992.41	850.402	1319.28	1798.13
Thecc.01G050800.1	298.181	238.806	139.114	236.913	133.16	309.638	217.402	217.405	234.969	225.788	201.303	292.963	234.952	339.863	222.887	336.322	321.253	297.212
Thecc.01G050900.1	13.3799	9.5142	5.717	8.20987	2.46593	2.78118	1.07625	4.77813	8.3175	7.25008	3.83435	1.80841	6.9395	17.8428	18.1025	41.7273	7.71006	4.64393
Thecc.01G051000.1	100.349	103.705	121.963	56.2962	119.598	174.287	66.7274	68.0884	69.6591	82.858	98.7345	103.079	114.997	143.592	30.548	161.902	138.781	128.173
Thecc.01G051100.1	349.789	324.434	447.832	492.592	547.436	471.873	389.602	326.107	349.335	364.575	439.992	384.287	358.871	285.485	398.255	273.731	262.999	316.716
Thecc.01G051200.1	0	0	0	0	1.23296	0	0	0	0	0	0	0	0	0	0	0	0	0.928787
Thecc.01G051300.1	28.6712	32.3483	17.151	14.0741	12.3296	12.0518	22.6012	29.8633	20.7938	17.6073	22.0475	11.7547	17.8444	13.5945	12.4455	15.0218	9.42341	10.2167
Thecc.01G051400.1	48.7411	37.1054	20.0095	10.5555	17.2615	81.5811	5.38124	13.1399	19.7541	7.25008	23.9647	184.458	26.7666	96.0114	6.78844	100.145	77.9573	102.167
Thecc.01G051500.1	11.4685	23.7855	13.3397	11.7284	22.1934	15.76	5.38124	7.1672	5.19844	33.1432	17.2546	16.2757	20.8185	23.7904	10.1827	28.3746	23.9869	10.2167
Thecc.01G051600.1	0.955708	0	0.952834	4.69135	3.69889	0	1.07625	1.19453	0	0	0	0	1.98271	0.849658	0	1.66909	0.856674	2.78636
Thecc.01G051700.1	0	0.95142	0.952834	0	1.23296	0	0	0	0	0	0	0	0.991357	0	0	0	0.856674	0
Thecc.01G051800.1	0	0	0	0	0	0	0	0	0	0	0	0	0	0	0	0	0	0
Thecc.01G051900.1	1141.11	1057.03	1216.77	1145.86	1314.34	732.376	1508.9	1568.42	1324.56	1197.3	1168.52	865.325	1146.01	658.485	996.77	872.935	661.352	695.661
Thecc.01G052000.1	846.757	859.132	681.276	944.135	789.098	706.419	989.072	789.586	1024.09	813.044	763.036	670.921	672.14	907.435	613.223	1139.16	783	644.578
Thecc.01G052100.1	332.586	311.114	192.472	193.518	240.428	279.045	321.798	281.91	342.057	228.895	302.914	318.28	263.701	499.599	272.669	477.36	376.08	303.713
Thecc.01G052200.1	77.4123	90.3849	7.62267	5.86419	2.46593	215.078	44.1262	47.7813	40.5478	34.1789	113.113	341.79	24.7839	322.021	19.2339	209.471	161.055	87.306
Thecc.01G052300.1	1.91142	0.95142	1.90567	2.34568	3.69889	0.927058	2.1525	1.19453	2.07938	0	2.87576	0	1.98271	0.849658	1.13141	0.834546	0.856674	0
Thecc.01G052400.1	1461.28	1539.4	1490.23	1819.07	1821.09	1423.96	1929.71	1566.03	2207.26	1385.8	1437.88	1230.62	1425.57	1808.07	1688.06	2148.12	1781.02	1797.2
Thecc.01G052500.1	37.2726	31.3969	17.151	19.9382	8.63075	25.0306	30.135	17.918	32.2303	32.1075	39.3021	26.222	15.8617	54.3781	14.7083	23.3673	42.8337	32.5075
Thecc.01G052600.1	0.955708	2.85426	0.952834	0	1.23296	1.85412	1.07625	0	2.07938	2.07145	0.958588	0.904206	0.991357	0.849658	0	0.834546	0.856674	0.928787
Thecc.01G052700.1	468.297	466.196	429.728	535.987	422.907	723.106	787.814	864.842	791.202	466.076	509.01	644.699	644.382	326.269	480.848	354.682	409.49	477.396
Thecc.01G052900.1	8.60137	12.3685	24.7737	19.9382	65.3471	17.6141	11.8387	9.55626	2.07938	35.2147	29.7162	20.7967	1.98271	3.39863	1.13141	12.5182	9.42341	7.4303
Thecc.01G053000.1	0	0	0	0	0	0	0	0	0	0	0	0	0	0	0	0	0	0
Thecc.01G053100.1	2.86712	4.7571	39.0662	72.716	213.303	16.6871	2.1525	8.36173	2.07938	48.6791	65.184	17.1799	3.96543	0	1.13141	4.17273	2.57002	0.928787
Thecc.01G053200.1	0	0	0	0	0	0	0	0	0	0	0	0	0	0	0	0	0	0
Thecc.01G053300.1	0	0	0	0	2.46593	0	0	0	0	0	0	0	0	0	0	0	0	0
Thecc.01G053400.1	0	0	0	0	0	0	0	0	0	1.03573	0	0	0	0	0	0	0	0
Thecc.01G053500.1	109.906	125.587	72.4154	170.062	215.769	312.419	63.4987	72.8665	77.9766	145.002	211.848	293.867	99.1357	203.068	55.439	164.406	160.198	127.244
Thecc.01G053600.1	1.91142	1.90284	7.62267	9.3827	24.6593	3.70823	2.1525	7.1672	1.03969	3.10718	4.79294	0	8.92221	0	6.78844	1.66909	0	1.85757
Thecc.01G053700.1	856.314	841.055	698.427	822.159	669.5	397.708	1130.06	1108.53	1159.25	766.437	680.597	519.918	1050.84	807.176	828.19	977.253	932.918	871.202
Thecc.01G053800.1	15.2913	8.56278	16.1982	8.20987	18.4945	31.52	10.7625	7.1672	10.3969	20.7145	22.0475	28.0304	17.8444	14.4442	3.39422	17.5255	22.2735	16.7182
Thecc.01G053900.1	3.82283	2.85426	6.66984	18.7654	145.49	5.56235	21.525	20.3071	21.8334	13.4644	21.0889	9.04206	42.6283	0.849658	56.5704	1.66909	5.14004	2.78636
Thecc.01G054000.1	425.29	438.605	206.765	301.419	188.644	345.793	388.526	361.943	386.764	325.218	341.257	434.923	385.638	589.663	334.897	639.262	499.441	391.019
Thecc.01G054100.1	2577.54	2259.62	963.315	1212.71	726.216	1430.45	1642.36	1554.09	1697.81	1221.12	1489.65	1998.29	2110.6	3221.06	1906.42	1770.07	3309.33	2974.9
Thecc.01G054200.1	300.092	335.851	202.001	357.716	258.923	617.421	586.555	581.738	594.701	519.934	653.757	599.488	584.9	753.647	357.525	353.847	1030.58	643.649
Thecc.01G054300.1	365.08	358.685	243.925	260.37	258.923	637.816	196.953	140.955	174.668	282.753	319.21	437.636	465.938	662.734	280.589	614.226	641.649	611.142
Thecc.01G054400.1	2.86712	3.80568	0	0	0	0	0	0	1.03969	1.03573	0	0	0.991357	4.24829	0	23.3673	1.71335	0
Thecc.01G054500.1	2.86712	1.90284	12.3868	5.86419	9.86372	0.927058	9.68624	11.9453	11.4366	11.393	2.87576	6.32944	12.8876	0.849658	5.65704	0.834546	1.71335	2.78636
Thecc.01G054600.1	0	0	0	0	0	0	0	0	0	0	0	0	0.991357	0.849658	0	0.834546	0	0
Thecc.01G054700.1	161.515	186.478	194.378	315.493	305.775	31.52	191.572	231.739	248.485	205.074	59.4324	53.3481	252.796	51.8292	273.801	35.8855	103.658	93.8075
Thecc.01G054800.1	0	0.95142	0	0	0	24.1035	0	0	0	0	1.91718	41.5935	0	2.54898	0	1.66909	1.71335	0.928787
Thecc.01G054900.1	147.179	174.11	247.737	182.963	152.888	127.007	181.886	191.125	189.223	146.037	157.208	121.164	152.669	115.554	187.814	131.858	134.498	134.674
Thecc.01G055000.1	1691.6	1778.2	1485.47	1922.28	1663.27	2429.82	2238.6	1833.61	2361.13	1564.98	1545.24	1787.61	2138.36	2243.95	2047.85	2946.78	2253.91	2422.28
Thecc.01G055100.1	0	0	1.90567	1.17284	0	0	0	0	0	0	0	0	0	0	0	0	0	0
Thecc.01G055200.1	6.68995	6.65994	4.76417	2.34568	14.7956	13.9059	5.38124	3.5836	7.27782	5.17863	4.79294	17.1799	9.91357	5.94761	0	9.18	10.2801	7.4303
Thecc.01G055300.1	2742.88	2517.46	3117.67	3116.23	3094.74	1808.69	2656.18	2635.14	2478.62	2405.99	2231.59	1796.66	3001.83	2089.31	3520.94	2005.41	2460.37	2380.48
Thecc.01G055400.1	91.7479	87.5307	250.595	98.5184	157.82	457.967	101.167	96.7572	72.7782	113.93	100.652	193.5	53.5333	128.298	69.0159	70.9364	95.9474	141.176
Thecc.01G055500.1	574.38	548.969	2407.81	3526.72	6498.96	1279.34	830.864	1027.3	768.329	2543.74	2531.63	1269.5	1015.15	107.907	1017.14	449.82	340.956	452.319
Thecc.01G055600.1	2.86712	4.7571	28.585	24.6296	48.0856	11.1247	5.38124	3.5836	4.15875	12.4287	12.4616	12.6589	6.9395	0	9.05126	4.17273	5.99672	3.71515
Thecc.01G055700.1	0.955708	0	0	3.51851	2.46593	0.927058	1.07625	0	0	1.03573	0.958588	2.71262	1.98271	0.849658	0	1.66909	0	0.928787
Thecc.01G055800.1	2037.57	2196.83	2749.88	2750.31	4130.43	1215.37	3893.87	4331.38	3387.3	1663.38	1741.75	1371.68	1825.09	1649.19	1695.98	1834.33	953.478	824.763
Thecc.01G055900.1	42.0511	34.2511	65.7455	99.6912	139.325	47.28	31.2112	23.8907	22.8731	22.786	33.5506	16.2757	128.876	34.836	95.0382	58.4182	53.1138	91.0211
Thecc.01G056000.1	32.4941	20.9312	28.585	45.7407	41.9208	32.447	101.167	97.9517	99.81	78.7151	90.1072	44.3061	37.6716	37.385	24.891	47.5691	33.4103	39.9378
Thecc.01G056100.1	0	0	0	0	0	0	0	0	0	0	0	0	0.991357	0	0	0	0.856674	0
Thecc.01G056200.1	0.955708	2.85426	1.90567	5.86419	7.39779	4.63529	2.1525	2.38907	5.19844	3.10718	3.83435	8.13785	0.991357	5.94761	1.13141	10.0145	8.56674	0.928787
Thecc.01G056300.1	2635.84	2969.38	3631.25	2842.96	2520.18	2279.64	3962.75	4174.89	4069.34	2648.35	2620.78	2296.68	2930.45	2932.17	3287.87	3515.11	2584.58	2615.46
Thecc.01G056400.1	478.809	494.739	282.039	258.024	124.529	280.899	422.966	468.257	374.288	247.538	203.221	168.182	365.811	764.693	543.076	536.613	650.215	377.087
Thecc.01G056500.1	393.752	388.179	198.189	136.049	114.666	1467.53	266.91	284.299	227.692	607.971	626.916	1064.25	377.707	929.526	644.902	663.464	1047.71	893.493
Thecc.01G056600.1	5.73425	4.7571	3.81134	0	1.23296	31.52	3.22875	1.19453	3.11906	9.32153	18.2132	36.1682	6.9395	162.285	7.91985	65.0946	72.8173	32.5075
Thecc.01G056700.1	2048.08	2092.17	2410.67	2222.53	2203.31	1565.8	2311.78	2530.02	2255.08	1754.52	1906.63	1405.14	2130.43	1480.1	2819.47	1480.48	1466.63	1669.03
Thecc.01G056800.1	530.418	524.233	80.0381	248.642	494.419	154.819	69.9562	77.6446	73.8178	266.181	117.906	178.129	103.101	79.8679	74.6729	55.08	132.784	134.674
Thecc.01G056900.1	10.5128	8.56278	1.90567	8.20987	12.3296	4.63529	1.07625	1.19453	2.07938	10.3573	3.83435	5.42523	7.93085	4.24829	3.39422	5.84182	12.8501	9.28787
Thecc.01G057000.1	27.7155	21.8827	10.4812	7.03703	11.0967	341.158	2.1525	11.9453	5.19844	21.7502	40.2607	352.64	21.8098	242.153	12.4455	162.736	114.794	65.9439
Thecc.01G057100.1	28.6712	33.2997	0.952834	21.1111	25.8923	32.447	0	1.19453	1.03969	1.03573	0	0	0	0	0	0.834546	0	0
Thecc.01G057200.1	0.955708	0	0	0	1.23296	0	0	0	0	0	0	0	0	0	0	0	0	0
Thecc.01G057300.1	3.82283	3.80568	1.90567	49.2592	129.461	19.4682	0	1.19453	0	78.7151	82.4385	33.4556	4.95678	4.24829	2.26281	6.67637	8.56674	5.57272
Thecc.01G057400.1	24.8484	21.8827	3.81134	1.17284	0	0	9.68624	17.918	9.35719	2.07145	2.87576	0	3.96543	8.49658	4.52563	5.84182	3.42669	0.928787
Thecc.01G057500.1	33.4498	45.6682	66.6984	53.9506	33.2901	9.27058	53.8124	76.4501	55.1035	34.1789	84.3557	47.0187	36.6802	183.526	13.5769	127.686	89.9507	89.1635
Thecc.01G057700.1	87.9251	76.1136	66.6984	517.222	821.155	243.816	59.1937	99.1462	80.056	431.898	417.944	273.974	79.3085	28.0387	162.923	53.4109	149.918	179.256
Thecc.01G057800.1	0	0	0	3.51851	3.69889	0	0	0	0	5.17863	2.87576	0	0	0	0	0	0	1.85757
Thecc.01G057900.1	0.955708	0	0.952834	2.34568	6.16482	2.78118	0	1.19453	0	9.32153	6.71011	4.52103	5.94814	0	1.13141	0.834546	3.42669	0.928787
Thecc.01G058000.1	4.77854	6.65994	0	3.51851	69.046	1.85412	0	1.19453	0	61.1078	11.5031	5.42523	6.9395	1.69932	1.13141	2.50364	31.6969	6.50151
Thecc.01G058100.1	4.77854	4.7571	0	0	7.39779	0	1.07625	1.19453	0	65.2507	10.5445	6.32944	0.991357	1.69932	0	0.834546	4.28337	3.71515
Thecc.01G058200.1	0	1.90284	0	1.17284	0	0.927058	1.07625	1.19453	0	4.1429	0.958588	2.71262	0	1.69932	0	0.834546	0	0.928787
Thecc.01G058300.1	236.06	274.96	244.878	304.938	355.094	227.129	241.08	255.63	220.414	369.754	529.14	306.526	256.761	367.052	328.108	284.58	301.549	270.277
Thecc.01G058400.1	10.5128	5.70852	3.81134	5.86419	2.46593	5.56235	8.60999	4.77813	8.3175	3.10718	6.71011	2.71262	2.97407	2.54898	2.26281	2.50364	4.28337	0.928787
Thecc.01G058500.1	716.781	682.168	480.228	470.308	409.344	1432.31	515.523	494.537	660.202	622.471	835.888	1488.32	668.174	1435.92	431.066	1134.15	1263.59	1188.85
Thecc.01G058600.1	43.0068	43.7653	25.7265	34.0123	27.1252	55.6235	227.088	219.794	226.652	158.466	119.823	92.229	34.6975	41.6333	35.0736	52.5764	44.547	42.7242
Thecc.01G058700.1	733.028	707.857	919.485	968.764	1020.89	1327.55	708.172	879.176	755.853	984.975	943.25	999.147	713.777	515.743	1409.73	549.966	634.795	881.419
Thecc.01G058800.1	34.4055	39.0082	64.7927	34.0123	55.4834	30.5929	22.6012	16.7235	18.7144	19.6788	29.7162	18.9883	17.8444	19.5421	18.1025	12.5182	23.9869	16.7182
Thecc.01G058900.1	20.0699	15.2227	1.90567	11.7284	0	52.8423	3.22875	0	1.03969	12.4287	13.4202	22.6051	4.95678	39.0843	2.26281	29.2091	35.9803	20.4333
Thecc.01G059000.1	181.584	176.013	87.6607	371.79	1001.17	384.729	27.9825	26.2797	25.9922	341.789	208.972	170.895	245.856	44.1822	75.8043	53.4109	141.351	158.823
Thecc.01G059100.1	912.701	969.497	1056.69	1776.85	2451.13	554.381	1712.31	1996.06	1476.36	1489.37	1458.97	679.058	1187.65	285.485	1622.44	436.467	388.073	707.736
Thecc.01G059200.1	8.60137	4.7571	12.3868	7.03703	8.63075	2.78118	10.7625	7.1672	7.27782	4.1429	6.71011	8.13785	7.93085	14.4442	6.78844	19.1946	9.42341	5.57272
Thecc.01G059300.1	147.179	145.567	99.0947	76.2345	162.751	73.2376	111.93	106.313	123.723	71.4651	84.3557	95.8458	132.842	265.943	52.0447	383.057	185.042	102.167
Thecc.01G059400.1	554.31	563.241	784.182	864.382	1018.43	323.543	658.664	630.713	711.147	573.792	660.467	471.995	484.773	591.362	737.678	595.031	517.431	470.895
Thecc.01G059500.1	160.559	160.79	5303.47	1361.67	1701.49	186.339	1492.76	1739.24	1387.98	688.757	290.452	244.136	376.716	3.39863	673.187	5.00727	4.28337	101.238
Thecc.01G059600.1	199.743	194.09	1196.76	274.444	430.305	661.92	1367.91	1397.6	1400.46	522.006	624.041	1104.94	1271.91	886.194	2965.42	836.215	818.98	1617.02
Thecc.01G059700.1	0	0	0	0	0	0	0	0	1.03969	0	0	0	0	0	0	0	0	0
Thecc.01G059800.1	0	0	0	0	0	0	6.45749	8.36173	10.3969	10.3573	5.75153	6.32944	1.98271	4.24829	0	0.834546	0.856674	1.85757
Thecc.01G059900.1	0	0	0	0	0	0	0	0	0	0	0	0	0	0	0	0	0	0
Thecc.01G060000.1	54.4753	58.9881	31.4435	12.9012	23.4263	55.6235	61.3462	59.7266	56.1431	88.0367	92.983	122.972	110.041	263.394	97.301	257.04	208.172	162.538
Thecc.01G060100.1	137.622	145.567	1.90567	3.51851	2.46593	116.809	5.38124	1.19453	2.07938	26.9289	54.6395	86.8037	6.9395	482.606	4.52563	521.591	211.598	20.4333
Thecc.01G060200.1	0	0	0	0	0	0	0	0	0	0	0	0	0	0	0	0	0	0
Thecc.01G060300.1	116.596	106.559	101.953	62.1604	81.3757	92.7058	68.8799	48.9758	64.4606	54.8934	62.3082	68.7196	53.5333	95.1617	91.644	109.326	77.9573	83.5908
Thecc.01G060400.1	547.62	618.423	1625.53	1218.58	1236.66	523.788	1119.3	1101.36	1131.18	621.435	869.439	443.061	459.99	344.112	1745.76	220.32	235.585	327.862
Thecc.01G060600.1	5643.45	5873.12	7021.43	7171.9	7554.38	6849.11	5271.47	5266.7	5617.43	6188.46	6103.33	5580.76	4313.39	4767.43	5035.89	3814.71	4148.87	3908.34
Thecc.01G060700.1	2157.99	2080.76	1159.6	1430.86	1075.15	2771.9	2084.69	2460.74	2085.61	1900.56	1945.93	2195.41	1577.25	2083.36	1576.05	2105.56	2023.46	2130.64
Thecc.01G060800.1	210.256	213.118	285.85	218.148	231.797	296.659	272.291	266.381	250.565	276.539	284.701	376.15	351.932	268.492	544.207	166.075	261.285	361.298
Thecc.01G060900.1	317.295	351.074	422.105	331.913	327.969	229.911	456.329	533.956	444.986	365.611	338.381	272.166	432.232	299.08	539.681	289.587	266.425	389.162
Thecc.01G061000.1	2621.51	3166.33	4088.61	4189.38	3891.24	2043.24	3752.88	4851	3441.37	3636.43	2854.67	2048.03	3356.73	1736.7	4376.28	1585.64	1817.86	2307.11
Thecc.01G061100.1	1256.76	1204.5	2583.13	1938.7	1290.91	163.162	1560.56	1108.53	1820.49	836.866	583.78	369.82	1090.49	471.56	1404.08	620.068	709.326	860.985
Thecc.01G061200.1	92.7036	65.648	56.2172	31.6666	108.501	113.101	39.8212	59.7266	32.2303	155.359	160.084	169.991	81.2913	217.513	83.7241	191.946	225.305	202.476
Thecc.01G061300.1	668.995	646.014	468.794	828.024	451.265	1232.99	1385.13	1519.45	1367.19	922.831	1020.9	1708.04	1091.48	248.1	1322.62	216.147	669.062	1210.21
Thecc.01G061400.1	1745.12	1639.3	1313.96	1846.05	1768.07	122.372	8134.29	8874.18	7740.48	5184.84	3668.51	721.556	6084.95	929.526	13027	1392.86	3676.84	2142.71
Thecc.01G061500.1	345.01	372.005	610.767	1571.6	3954.12	301.294	1038.58	1239.93	908.687	2224.74	1270.13	175.416	4189.47	2110.55	10312.8	3885.65	3704.26	1551.07
Thecc.01G061600.1	1518.62	1632.64	1036.68	1261.97	1157.75	630.4	1791.95	2034.29	1786.18	1556.7	1667.94	1185.41	2010.47	2133.49	2598.84	2558.72	2409.82	1997.82
Thecc.01G061700.1	0	0	2.8585	0	0	0	0	0	0	1.03573	0.958588	0	0.991357	0	0	0	0	0.928787
Thecc.01G061800.1	434.847	432.896	874.702	728.332	1056.65	686.023	331.485	272.353	385.724	373.897	498.466	538.907	330.122	311.825	265.881	259.544	318.683	367.8
Thecc.01G061900.1	5144.57	5243.28	6400.19	7970.61	7715.89	6722.1	4669.84	4957.31	4463.38	6791.25	7963.95	5306.78	4369.9	3527.78	5110.57	3799.69	4578.06	5549.5
Thecc.01G062000.1	0.955708	0.95142	2.8585	1.17284	0	0	0	3.5836	1.03969	2.07145	1.91718	0	0	1.69932	3.39422	0	0	0.928787
Thecc.01G062100.1	1572.14	1351.97	1130.06	1531.73	1666.97	1161.6	1141.9	1087.02	1135.34	1491.44	1412.96	1568.8	1006.23	1006	954.908	937.195	1228.47	1230.64
Thecc.01G062200.1	4575.93	4286.15	5162.45	6732.09	5941.66	2307.45	8669.18	8389.2	7682.25	5616.74	6669.85	3068.87	5856.94	2341.66	9937.15	2389.3	3011.21	5621.02
Thecc.01G062300.1	19.1142	22.8341	118.151	38.7037	56.7164	17.6141	33.3637	56.143	41.5875	19.6788	20.1303	45.2103	12.8876	28.0387	12.4455	20.0291	33.4103	37.1515
Thecc.01G062400.1	937.549	964.74	1855.17	1410.92	1326.67	572.922	1484.15	1863.47	1476.36	1056.44	925.037	572.362	970.538	580.317	1159.69	546.628	540.561	674.299
Thecc.01G062500.1	131.888	124.636	184.85	98.5184	98.6372	152.038	162.514	157.678	133.08	113.93	166.794	175.416	189.349	295.681	283.983	227.831	216.738	198.76
Thecc.01G062600.1	445.36	404.354	364.935	392.901	507.982	432.936	368.077	349.998	368.05	458.826	520.513	433.114	345.984	432.476	219.493	405.589	456.607	342.722
Thecc.01G062700.1	1020.7	954.274	1974.27	2038.39	2521.41	867.727	1066.56	1210.06	1025.13	1470.73	1440.76	661.879	881.316	580.317	1101.99	673.478	756.443	834.979
Thecc.01G062800.1	33.4498	24.7369	14.2925	10.5555	9.86372	10.1976	5.38124	1.19453	5.19844	23.8217	39.3021	14.4673	8.92221	36.5353	3.39422	32.5473	22.2735	8.35908
Thecc.01G062900.1	306.782	258.786	141.972	194.691	358.793	202.099	158.209	197.098	167.39	361.468	143.788	231.477	218.098	118.952	158.397	69.2673	173.048	137.46
Thecc.01G063000.1	0	0	0	0	0	0	0	0	0	0	0	0	0	0	0	0	0	0
Thecc.01G063100.1	0.955708	1.90284	0.952834	1.17284	3.69889	2.78118	4.30499	1.19453	1.03969	8.2858	6.71011	4.52103	0	12.7449	0	10.8491	6.85339	1.85757
Thecc.01G063200.1	276.199	259.738	222.01	282.654	240.428	288.315	207.716	192.32	249.525	237.181	353.719	462.953	211.159	362.804	170.843	282.911	385.503	314.859
Thecc.01G063300.1	1537.73	1604.09	1789.42	1496.54	1375.99	1282.12	1585.31	1592.31	1508.59	1247.01	1120.59	1064.25	979.46	599.009	1064.65	594.197	649.359	865.629
Thecc.01G063400.1	4413.46	4617.24	9999.99	8561.72	9470.4	2739.46	7499.3	7938.87	6927.44	4157.4	2532.59	2885.32	4779.33	1633.04	4897.86	1533.06	1665.37	1882.65
Thecc.01G063500.1	656.571	611.763	688.899	531.296	668.267	822.301	643.597	688.051	729.861	515.791	578.028	717.035	650.33	808.025	889.286	973.08	696.476	781.11
Thecc.01G063600.1	0	0	0	0	0	2.78118	0	0	0	1.03573	0	1.80841	0	0	0	0	0	0
Thecc.01G063700.1	0	0.95142	0	0	0	1.85412	0	0	0	0	0	0.904206	0	0	0	0	0	0
Thecc.01G063800.1	331.631	353.928	366.841	363.58	356.327	303.148	322.875	321.329	333.74	221.645	259.777	272.166	226.029	143.592	192.339	175.255	183.328	173.683
Thecc.01G063900.1	26.7598	26.6398	266.794	2828.89	5214.21	1138.43	12.915	34.6415	21.8334	2072.49	2371.55	1292.11	29.7407	3.39863	7.91985	438.137	55.6838	106.81
Thecc.01G064000.1	0	0	0	0	0	0	0	0	0	0	0	0	0	0	0	0	0	0
Thecc.01G064100.1	0	0	0.952834	1.17284	0	0	0	0	0	1.03573	0	1.80841	0	0	0	0	1.71335	0
Thecc.01G064200.1	334.498	305.406	460.219	700.184	795.262	813.03	783.509	643.853	849.425	604.864	602.952	831.869	776.232	345.811	859.87	353.847	426.623	940.861
Thecc.01G064300.1	30.5826	49.4739	118.151	45.7407	83.8416	33.3741	64.5749	52.5594	64.4606	71.4651	31.6334	75.9533	50.5592	16.1435	36.205	29.2091	23.1302	36.2227
Thecc.01G064400.1	0	0	0	0	0	0.927058	0	1.19453	2.07938	1.03573	1.91718	4.52103	1.98271	4.24829	1.13141	11.6836	3.42669	5.57272
Thecc.01G064500.1	719.648	719.274	347.784	414.012	453.731	811.176	597.318	505.287	622.773	519.934	677.721	709.801	451.067	470.711	437.855	572.498	640.792	686.374
Thecc.01G064600.1	654.66	601.298	268.699	436.296	406.878	701.783	568.259	489.758	575.987	539.613	671.011	735.119	798.042	686.524	907.389	824.531	1188.21	1184.2
Thecc.01G064700.1	0	0	0	0	0	0	0	0	0	0	0	0	0	0	0	0	0	0
Thecc.01G064800.1	12290.4	12241.9	16842.3	17057.8	29451.8	826.936	12302.6	14450.3	12301.6	7650.9	4877.29	999.147	6206.88	627.048	5218.05	1738.36	1348.4	698.448
Thecc.01G064900.1	0	0	0	0	0	0	0	0	1.03969	0	0	0	0.991357	0	0	0	0	0
Thecc.01G065000.1	0	0	0	0	0	0	1.07625	1.19453	0	1.03573	0	0	0	0	0	0	0	0
Thecc.01G065100.1	712.958	661.237	410.671	727.16	501.817	552.527	470.321	340.442	468.899	246.503	242.523	332.748	917.005	1157.23	735.415	1326.09	1155.65	1083.89
Thecc.01G065200.1	0	0	0	0	0	0	0	0	0	0	0	0	0	0.849658	1.13141	0	2.57002	1.85757
Thecc.01G065300.1	1.91142	0	0	0	1.23296	6.48941	0	1.19453	0	0	0	0	0	0.849658	1.13141	0	0	0
Thecc.01G065400.1	44.9183	39.9596	109.576	84.4443	128.228	138.132	78.5661	65.6993	73.8178	103.573	98.7345	122.068	98.1443	57.7768	125.586	74.2746	101.944	150.463
Thecc.01G065500.1	2498.22	2405.19	2686.99	1937.53	1885.2	2128.53	2996.28	3466.53	3037.97	1930.59	1968.94	2006.43	2579.51	2585.51	2911.11	2652.19	2216.21	2261.6
Thecc.01G065600.1	68.8109	69.4537	26.6794	36.358	43.1538	147.402	32.2875	50.1704	45.7463	47.6434	69.0183	100.367	54.5246	54.3781	3.39422	68.4328	74.5306	56.656
Thecc.01G065700.1	0	0	0	0	0	0	0	0	0	0	0	0	0	0	0	0	0	0
Thecc.01G065800.1	0	0	0	0	0	0.927058	2.1525	0	1.03969	0	0.958588	1.80841	0.991357	0.849658	0	0.834546	4.28337	0.928787
Thecc.01G065900.1	161.515	146.519	30.4907	231.049	332.901	77.8729	142.065	139.76	90.4528	220.61	333.589	242.327	140.773	319.472	27.1538	414.769	243.295	247.057
Thecc.01G066100.1	0	0.95142	0	0	0	0	0	0	0	0	0	0	0	0	0	0	0	0
Thecc.01G066200.1	29.6269	27.5912	10.4812	7.03703	7.39779	2.78118	9.68624	9.55626	9.35719	11.393	15.3374	6.32944	6.9395	43.3326	2.26281	60.0873	30.8403	24.1485
Thecc.01G066300.1	34.4055	45.6682	25.7265	21.1111	27.1252	10.1976	16.1437	5.97266	15.5953	11.393	23.9647	19.8925	15.8617	20.3918	24.891	12.5182	17.1335	32.5075
Thecc.01G066400.1	1251.98	1261.58	1256.79	1638.45	1987.54	942.818	1290.42	1260.23	1280.9	1258.41	1132.09	876.175	1348.25	714.563	1266.04	993.944	1067.42	1001.23
Thecc.01G066500.1	0	0.95142	0.952834	1.17284	1.23296	1.85412	0	1.19453	1.03969	1.03573	0	0	0	0	3.39422	0.834546	0.856674	0
Thecc.01G066600.1	468.297	498.544	348.737	300.247	229.331	406.052	438.033	433.615	407.558	333.504	338.381	349.023	412.404	452.018	541.944	418.942	346.953	374.301
Thecc.01G066700.1	151.002	145.567	115.293	107.901	101.103	160.381	131.302	111.092	119.564	118.073	143.788	118.451	110.041	211.565	166.317	206.133	166.195	139.318
Thecc.01G066800.1	1350.41	1292.03	1370.18	1739.32	2088.64	1271.92	1371.14	1130.03	1313.13	1238.73	1180.98	1084.14	1305.62	1022.14	1261.52	1557.26	1096.54	1198.14
Thecc.01G066900.1	567.69	596.54	628.87	601.666	488.254	633.181	556.421	590.099	572.868	556.185	509.969	593.159	628.52	662.734	580.412	645.104	547.414	605.569
Thecc.01G067000.1	575.336	589.881	124.821	303.765	540.039	114.955	119.464	105.119	107.088	304.503	141.871	188.979	196.289	182.677	132.375	150.218	251.005	205.262
Thecc.01G067100.1	3.82283	1.90284	0	0	0	2.78118	0	1.19453	1.03969	1.03573	0	2.71262	1.98271	0.849658	2.26281	0.834546	1.71335	1.85757
Thecc.01G067200.1	148.135	121.782	35.2549	46.9135	61.6482	644.306	48.4312	48.9758	55.1035	110.823	189.8	470.187	154.652	500.449	91.644	481.533	350.38	307.428
Thecc.01G067400.1	153.869	210.264	706.05	105.555	240.428	242.889	68.8799	84.8118	43.6669	220.61	126.534	415.935	119.954	701.818	141.426	286.249	272.422	436.53
Thecc.01G067500.1	0	0	0	0	0	3.70823	0	0	0	0	0	4.52103	0	0.849658	0	0.834546	0	0.928787
Thecc.01G067600.1	1569.27	1416.66	1066.22	1110.68	1076.38	1505.54	1279.66	1028.49	1275.7	1047.12	1146.47	1337.32	1205.49	1951.67	1259.26	2905.89	1840.99	1784.2
Thecc.01G067700.1	7683.89	8553.27	7101.47	9524.62	2976.38	9696.1	9124.44	13199.6	8104.37	9111.28	10337.4	12497	13568.7	11311.5	21711.7	7737.91	12115.1	18646.3
Thecc.01G067800.1	152.913	170.304	94.3306	208.765	149.189	215.078	85.0236	111.092	111.247	167.788	168.711	104.888	259.735	189.474	422.015	290.422	245.009	291.639
Thecc.01G067900.1	174.894	181.721	80.0381	78.5802	14.7956	79.727	123.769	142.149	88.3735	70.4293	98.7345	150.098	223.055	610.904	171.974	548.297	432.62	394.734
Thecc.01G068000.1	0	0	0	0	0	0	0	0	0	2.07145	0	0	0	0	1.13141	0.834546	0	0.928787
Thecc.01G068200.1	1438.34	1541.3	961.409	1132.96	860.61	861.237	1393.74	1503.92	1457.64	1081.3	1175.23	1352.69	1618.89	3403.73	1395.03	1509.69	3183.4	3503.38
Thecc.01G068300.1	6.68995	8.56278	1.90567	10.5555	3.69889	31.52	13.9912	8.36173	4.15875	14.5002	17.2546	27.1262	8.92221	38.2346	10.1827	67.5982	45.4037	30.65
Thecc.01G068400.1	157.692	157.936	94.3306	100.864	165.217	1922.72	122.692	126.62	174.668	212.324	339.34	1390.67	158.617	554.827	328.108	557.477	515.718	724.454
Thecc.01G068500.1	1.91142	4.7571	8.57551	28.1481	40.6878	0.927058	9.68624	4.77813	7.27782	17.6073	35.4677	5.42523	11.8963	4.24829	10.1827	7.51091	1.71335	4.64393
Thecc.01G068600.1	62.121	57.0852	546.927	560.617	1724.92	8.34353	194.801	168.429	174.668	404.969	479.294	119.355	226.029	3.39863	65.6216	90.1309	22.2735	57.5848
Thecc.01G068700.1	151.002	138.907	112.434	152.469	104.802	119.591	144.217	108.702	232.89	131.537	128.451	138.343	158.617	273.59	148.214	259.544	237.299	184.829
Thecc.01G068800.1	31.5383	21.8827	47.6417	29.321	27.1252	64.8941	23.6775	11.9453	20.7938	42.4647	30.6748	162.757	17.8444	28.0387	23.7596	22.5327	37.6936	99.3802
Thecc.01G068900.1	479.765	472.856	461.172	500.802	470.993	287.388	471.397	574.57	527.122	406.004	375.766	283.016	430.249	293.982	355.262	302.106	311.829	313.001
Thecc.01G069000.1	2758.17	2686.81	3086.23	2633.02	2547.31	2679.2	2713.22	2894.35	2790.52	2438.1	1988.11	2464.86	2788.69	2714.66	3499.44	2485.28	2704.52	3110.51
Thecc.01G069100.1	516.082	480.467	329.681	300.247	231.797	1703.01	489.693	496.926	450.185	504.398	588.573	1231.53	518.48	882.795	142.557	615.06	679.342	546.127
Thecc.01G069200.1	323.029	345.366	164.84	172.407	138.092	1065.19	424.042	464.673	417.955	311.753	432.323	1252.32	460.981	907.435	772.751	1074.06	716.179	720.739
Thecc.01G069300.1	306.782	319.677	135.302	139.568	45.6197	324.47	119.464	185.153	158.033	100.465	264.57	525.343	368.785	858.155	397.124	525.764	705.899	565.631
Thecc.01G069400.1	29859.2	28586.4	51939	45929.5	59954.2	7727.03	40845.8	40568.7	38210.6	28261.8	22364.8	17878.9	28012.8	10264.7	44072.8	5932.79	15981.2	16037.4
Thecc.01G069500.1	84.1023	70.4051	135.302	90.3085	86.3075	74.1647	88.2524	87.2009	82.1353	46.6076	73.8112	78.6659	106.075	88.3645	82.5927	94.3037	77.9573	86.3772
Thecc.01G069600.1	25.8041	22.8341	9.52834	8.20987	1.23296	7.41647	1.07625	0	1.03969	6.21435	20.1303	15.3715	3.96543	126.599	3.39422	152.722	61.6805	32.5075
Thecc.01G069700.1	0	0.95142	0	0	0	0	0	0	0	0	0	0	0	0	0	0	0	0
Thecc.01G069800.1	1657.2	1564.13	1990.47	2289.38	1664.5	2117.4	2341.92	2645.89	2157.35	1637.48	1470.47	2182.75	3863.32	1799.58	6340.41	1671.6	1978.06	2784.5
Thecc.01G069900.1	15.2913	15.2227	23.8208	16.4197	18.4945	28.7388	20.4487	16.7235	21.8334	13.4644	14.3788	13.5631	57.4987	51.8292	127.849	49.2382	43.6904	43.653
Thecc.01G070000.1	33.4498	39.0082	57.17	18.7654	32.0571	59.3317	44.1262	45.3922	42.6272	27.9646	18.2132	20.7967	103.101	99.41	254.567	55.08	58.2538	69.659
Thecc.01G070100.1	5.73425	3.80568	9.52834	8.20987	14.7956	9.27058	5.38124	8.36173	10.3969	5.17863	4.79294	3.61682	15.8617	11.0456	83.7241	9.18	7.71006	14.8606
Thecc.01G070200.1	2272.67	2382.36	1399.71	1142.34	713.887	3991.91	1120.37	1351.02	1101.03	1837.38	2367.71	3268.7	1701.17	4436.92	1171.01	3169.61	3253.65	3461.59
Thecc.01G070300.1	111.818	109.413	134.35	151.296	229.331	116.809	97.9386	87.2009	106.048	209.217	194.593	209.776	121.937	133.396	130.112	94.3037	161.055	93.8075
Thecc.01G070400.1	0	0	0	0	0	0	0	0	0	0	0	0	0	0	0	0	0	0
Thecc.01G070500.1	3433.86	3272.89	3374.94	4142.46	3917.13	3027.77	4306.07	4166.53	4223.21	3367.14	3116.37	2954.94	3527.25	3097.85	4338.95	3705.38	3389	3351.06
Thecc.01G070600.1	3540.9	3346.14	3450.21	4228.08	4003.44	3094.52	4416.92	4266.87	4332.38	3452.07	3223.73	3026.38	3633.32	3189.62	4431.72	3814.71	3496.09	3422.58
Thecc.01G070700.1	40.1397	30.4454	41.9247	51.6049	48.0856	42.6447	35.5162	27.4743	31.1906	80.7866	34.5092	60.5818	43.6197	19.5421	13.5769	14.1873	29.1269	26.006
Thecc.01G070900.1	1072.3	1031.34	206.765	235.74	141.791	769.459	483.236	468.257	479.296	575.863	973.925	1505.5	908.083	3745.29	696.947	2552.88	2967.52	1531.57
Thecc.01G071000.1	37.2726	41.8625	40.9719	38.7037	40.6878	294.805	10.7625	10.7508	6.23813	56.9649	120.782	224.243	46.5938	93.4624	12.4455	70.1018	100.231	62.2287
Thecc.01G071100.1	38.2283	31.3969	39.0662	29.321	18.4945	18.5412	23.6775	26.2797	28.0716	22.786	27.799	28.9346	34.6975	25.4898	35.0736	26.7055	16.2768	19.5045
Thecc.01G071200.1	0.955708	0	0.952834	0	0	2.78118	0	0	2.07938	2.07145	0	6.32944	0	14.4442	1.13141	7.51091	0.856674	1.85757
Thecc.01G071300.1	0	0	0	0	0	0	0	0	0	0	0	0	0	0	0	0	0	0
Thecc.01G071400.1	57.3425	60.8909	22.868	31.6666	30.8241	80.6541	7.53374	13.1399	33.27	35.2147	46.9708	87.7079	45.6024	229.408	36.205	141.038	154.201	113.312
Thecc.01G071500.1	1926.71	2114.06	2072.41	1856.6	3546.01	714.762	1955.54	2447.6	1979.57	1319.51	1648.77	701.664	2307.88	3470.85	2075	3063.62	2372.13	1460.05
Thecc.01G071700.1	0	0	0	0	0	0.927058	0	0	0	0	0	0	0.991357	5.09795	0	0	0	1.85757
Thecc.01G071800.1	24.8484	23.7855	11.434	19.9382	49.3186	36.1553	8.60999	14.3344	22.8731	47.6434	56.5567	17.1799	42.6283	43.3326	32.8108	87.6273	28.2702	13.003
Thecc.01G071900.1	494.101	462.39	1313.01	1156.42	1551.07	1424.89	765.213	668.938	718.424	939.403	1016.1	790.276	616.624	427.378	496.688	439.806	461.747	604.64
Thecc.01G072000.1	853.447	894.335	1377.8	1036.79	1483.26	612.786	1015.98	1206.48	965.87	1230.44	1129.22	815.593	891.23	533.585	999.033	590.024	652.785	637.148
Thecc.01G072100.1	345.01	398.645	523.106	293.21	548.669	436.645	229.241	381.056	233.93	561.363	554.064	436.731	318.226	435.025	233.07	441.475	401.78	348.295
Thecc.01G072200.1	35.3612	37.1054	23.8208	34.0123	34.523	61.1859	33.3637	32.2524	43.6669	38.3218	36.4263	65.1028	25.7753	54.3781	27.1538	92.6346	30.8403	31.5788
Thecc.01G072300.1	412.866	433.848	587.899	433.95	385.918	136.278	548.887	645.048	546.876	349.039	198.428	160.949	327.148	144.442	596.252	165.24	145.635	170.897
Thecc.01G072400.1	107.995	89.4335	81.9437	58.6419	51.7845	120.518	79.6424	89.59	108.128	72.5008	73.8112	92.229	53.5333	97.7107	22.6281	90.9655	83.954	65.0151
Thecc.01G072500.1	409.043	390.082	328.728	389.382	329.202	545.11	429.423	324.913	457.463	312.789	367.139	415.935	435.206	508.945	288.509	482.367	463.46	427.242
Thecc.01G072600.1	0	0	0	0	0	0	0	0	0	0	0	0	0	0	0	0	0	0
Thecc.01G072700.1	97.4822	97.0449	57.17	75.0616	60.4153	86.2164	92.5574	75.2556	71.7385	53.8577	93.9416	222.435	149.695	401.039	70.1473	227.831	181.615	229.41
Thecc.01G072800.1	226.503	257.835	178.18	186.481	196.041	453.332	237.851	217.405	251.604	269.289	332.63	465.666	227.021	394.242	303.217	252.033	325.536	430.028
Thecc.01G072900.1	27.7155	21.8827	16.1982	24.6296	24.6593	16.6871	15.0675	17.918	16.635	18.6431	4.79294	5.42523	13.879	10.1959	12.4455	15.8564	17.9901	14.8606
Thecc.01G073000.1	671.862	641.257	796.569	437.469	826.087	216.005	667.274	738.221	701.789	375.968	455.329	360.778	516.497	418.032	355.262	367.2	382.933	287.924
Thecc.01G073100.1	3091.71	2942.74	1640.78	2729.19	2120.7	5151.66	2762.73	1913.64	3087.87	1727.59	2043.71	4525.55	3431.09	4707.11	2483.44	4848.71	4934.44	5257.86
Thecc.01G073200.1	82.1908	79.9193	114.34	66.8518	91.2394	140.913	73.1849	107.508	55.1035	71.4651	76.687	106.696	90.2135	110.456	56.5704	127.686	100.231	93.8075
Thecc.01G073300.1	222.68	204.555	199.142	202.901	176.314	183.558	259.376	260.408	238.089	205.074	181.173	179.937	197.28	182.677	268.144	163.571	185.898	185.757
Thecc.01G073400.1	696.711	668.848	1068.13	966.419	1131.86	511.736	872.838	1065.52	688.273	729.151	748.657	543.428	793.085	556.526	770.488	479.029	531.138	601.854
Thecc.01G073500.1	411.91	415.771	211.529	273.271	235.496	462.602	407.898	348.804	409.637	250.646	264.57	426.785	632.486	677.178	701.473	689.335	514.861	663.154
Thecc.01G073600.1	874.472	1018.97	966.174	915.987	419.208	70.4564	899.744	1255.45	787.044	807.866	441.909	159.14	738.561	231.107	1457.25	211.14	256.145	421.669
Thecc.01G073700.1	490.278	464.293	402.096	487.901	342.764	337.449	561.802	575.765	575.987	373.897	399.731	365.299	518.48	480.907	684.501	442.309	406.063	372.444
Thecc.01G073800.1	1794.82	2000.84	1926.63	1666.6	1684.23	1489.78	1711.24	2213.47	1630.23	1606.41	1217.41	1279.45	1682.33	1519.19	1631.49	1654.9	1217.33	1397.82
Thecc.01G073900.1	146.223	133.199	200.095	134.876	117.132	38.0094	115.159	161.262	133.08	126.359	103.527	60.5818	188.358	110.456	200.259	65.0946	105.371	158.823
Thecc.01G074000.1	3.82283	0	2.8585	0	1.23296	15.76	1.07625	1.19453	0	1.03573	2.87576	6.32944	5.94814	54.3781	10.1827	18.36	21.4168	19.5045
Thecc.01G074100.1	605.919	601.298	665.078	822.159	879.104	645.233	853.465	806.31	745.456	857.581	888.611	764.054	685.028	510.645	888.155	446.482	612.522	610.213
Thecc.01G074200.1	48.7411	51.3767	57.17	49.2592	101.103	178.922	44.1262	35.836	41.5875	81.8223	68.0597	135.631	24.7839	68.8223	31.6794	66.7637	46.2604	33.4363
Thecc.01G074300.1	492.189	477.613	631.729	314.321	466.061	915.007	435.881	407.336	415.875	470.219	498.466	678.154	503.609	666.132	244.384	784.473	626.228	549.842
Thecc.01G074400.1	32.4941	34.2511	20.9623	38.7037	25.8923	41.7176	49.5074	48.9758	42.6272	48.6791	36.4263	31.6472	43.6197	16.1435	10.1827	21.6982	33.4103	19.5045
Thecc.01G074500.1	1341.81	1240.65	2118.15	1511.79	1753.28	2329.7	425.118	418.087	432.51	501.291	813.841	2114.03	984.417	1199.72	492.162	803.668	1063.13	1379.25
Thecc.01G074600.1	39.184	27.5912	43.8304	43.395	72.7449	11.1247	52.7362	70.4774	46.786	48.6791	36.4263	57.8692	11.8963	11.0456	4.52563	9.18	18.8468	10.2167
Thecc.01G074700.1	110.862	106.559	76.2267	141.913	103.569	322.616	94.7099	57.3376	86.2941	79.7509	160.084	264.932	120.946	251.499	100.695	201.126	198.748	199.689
Thecc.01G074800.1	0.955708	0.95142	1.90567	1.17284	3.69889	3.70823	3.22875	7.1672	5.19844	2.07145	5.75153	6.32944	5.94814	2.54898	9.05126	2.50364	6.85339	9.28787
Thecc.01G075000.1	95.5708	105.608	95.2834	424.567	567.164	222.494	20.4487	31.0579	21.8334	307.61	455.329	145.577	67.4123	40.7836	96.1696	65.0946	102.801	88.2348
Thecc.01G075100.1	140.489	120.83	122.916	92.6542	75.2109	275.336	129.15	113.481	88.3735	126.359	133.244	157.332	131.85	116.403	143.689	119.34	140.494	171.826
Thecc.01G075200.1	1304.54	1408.1	1765.6	1435.55	1336.53	902.028	1443.25	1586.34	1274.66	1265.66	1172.35	909.631	1262	1078.22	1861.17	1072.39	1017.73	1379.25
Thecc.01G075300.1	31.5383	35.2025	48.5945	2636.54	4467.03	238.254	63.4987	78.8392	56.1431	1992.74	3039.68	612.147	50.5592	28.0387	212.705	100.145	35.1236	65.0151
Thecc.01G075400.1	12.4242	16.1741	2.8585	8.20987	4.93186	27.8118	9.68624	7.1672	10.3969	20.7145	25.8819	96.75	15.8617	108.756	3.39422	58.4182	83.0973	97.5226
Thecc.01G075500.1	24.8484	11.417	27.6322	15.2469	33.2901	17.6141	16.1437	19.1125	21.8334	23.8217	22.0475	16.2757	34.6975	15.2939	23.7596	19.1946	21.4168	21.3621
Thecc.01G075600.1	71.6781	78.9679	251.548	227.531	342.764	264.212	77.4899	96.7572	63.421	156.395	191.718	221.53	119.954	82.4169	53.1761	82.62	103.658	179.256
Thecc.01G075800.1	36.3169	33.2997	16.1982	24.6296	86.3075	20.3953	4.30499	20.3071	9.35719	41.429	12.4616	20.7967	26.7666	13.5945	23.7596	12.5182	26.5569	26.006
Thecc.01G075900.1	30.5826	37.1054	9.52834	21.1111	17.2615	38.0094	11.8387	23.8907	9.35719	59.0364	151.457	101.271	15.8617	298.23	11.3141	186.104	110.511	39.0091
Thecc.01G076000.1	0	0	0	1.17284	3.69889	0.927058	0	0	1.03969	9.32153	1.91718	4.52103	0.991357	4.24829	1.13141	1.66909	2.57002	6.50151
Thecc.01G076100.1	0	0.95142	0	0	0	0.927058	0	0	0	0	1.91718	0	0	0.849658	0	0	0	0
Thecc.01G076200.1	134.755	199.798	9.52834	35.1851	56.7164	39.8635	19.3725	23.8907	17.6747	51.7863	141.871	48.8271	54.5246	650.838	80.3299	1254.32	305.832	87.306
Thecc.01G076300.1	98.4379	104.656	40.019	110.247	170.149	259.576	115.159	150.511	95.6513	240.288	276.073	166.374	136.807	90.9135	194.602	144.376	136.211	158.823
Thecc.01G076400.1	1673.44	1671.65	3318.72	2850	2394.42	1511.11	2925.24	3086.67	2584.66	2132.56	1441.72	1167.33	1472.16	457.966	2433.66	493.217	568.831	879.561
Thecc.01G076500.1	2.86712	1.90284	2.8585	0	1.23296	1.85412	3.22875	2.38907	2.07938	3.10718	2.87576	0.904206	0	2.54898	2.26281	1.66909	0	0
Thecc.01G076600.1	0	0	0	0	0	0	0	0	0	0	0	0	0	0	0	0	0	0
Thecc.01G076700.1	26.7598	17.1256	2.8585	2.34568	9.86372	48.207	2.1525	5.97266	5.19844	9.32153	2.87576	50.6355	1.98271	147.841	1.13141	124.347	43.6904	18.5757
Thecc.01G076800.1	0.955708	1.90284	1.90567	1.17284	1.23296	1.85412	2.1525	1.19453	3.11906	0	0.958588	0	2.97407	1.69932	1.13141	0.834546	4.28337	0
Thecc.01G076900.1	49.6968	33.2997	190.567	89.1357	150.422	35.2282	78.5661	95.5626	114.366	34.1789	27.799	26.222	63.4468	62.0251	81.4613	42.5618	62.5372	46.4393
Thecc.01G077000.1	355.523	347.268	401.143	336.605	336.599	480.216	436.957	517.233	453.304	360.432	374.808	381.575	399.517	362.804	162.923	287.918	390.643	299.998
Thecc.01G077100.1	66.8995	86.5792	79.0852	52.7777	50.5516	51.9153	104.396	139.76	121.643	120.144	124.616	110.313	0	0	0	0	0	0
Thecc.01G077200.1	1071.35	1072.25	1251.07	1084.88	800.194	185.412	735.078	597.266	720.504	533.399	537.768	220.626	954.677	824.169	1650.72	891.295	675.059	838.695
Thecc.01G077300.1	61.1653	56.1338	49.5474	48.0864	34.523	54.6964	26.9062	22.6961	18.7144	25.8931	28.7576	36.1682	33.7061	34.836	37.3364	54.2455	40.2637	35.2939
Thecc.01G077400.1	129.976	115.122	106.717	148.95	122.064	130.715	144.217	114.675	144.517	125.323	138.037	110.313	115.989	96.0114	162.923	129.355	113.938	120.742
Thecc.01G077500.1	29.6269	39.9596	4.76417	16.4197	13.5626	20.3953	45.2024	34.6415	54.0638	39.3576	16.296	30.743	48.5765	28.0387	33.9422	31.7127	46.2604	26.9348
Thecc.01G077600.1	121.375	139.859	80.0381	70.3703	72.7449	203.026	124.845	109.897	143.477	109.787	103.527	159.14	132.842	216.663	101.827	211.14	179.901	161.609
Thecc.01G077700.1	815.219	798.242	873.749	650.925	1015.96	516.372	789.966	848.118	719.464	965.296	878.066	651.028	881.316	865.802	1195.9	572.498	882.374	943.648
Thecc.01G077800.1	30.5826	36.154	24.7737	31.6666	30.8241	50.0612	34.44	31.0579	42.6272	37.2861	51.7637	49.7313	43.6197	32.287	11.3141	50.9073	37.6936	33.4363
Thecc.01G077900.1	0	0	0	0	0	0	0	0	0	0	0	0	0	0	0	0	0	0
Thecc.01G078000.1	69.7667	63.7452	39.0662	59.8147	32.0571	13.9059	40.8974	20.3071	38.4685	140.859	37.3849	2.71262	293.442	271.041	708.261	249.529	367.513	359.441
Thecc.01G078100.1	34.4055	27.5912	55.2644	64.5061	143.024	24.1035	19.3725	31.0579	24.9525	76.6437	73.8112	26.222	3.96543	3.39863	11.3141	19.1946	7.71006	9.28787
Thecc.01G078300.1	2019.41	2062.68	2255.36	2170.92	2585.53	2499.35	2292.41	2373.54	2096.01	2288.95	2337.04	2499.22	1863.75	1340.76	2155.33	1332.77	1384.38	1510.21
Thecc.01G078400.1	1835.91	1781.06	1993.33	1559.87	1679.3	1721.55	2279.49	2423.71	2265.48	1417.91	1574	1598.64	2267.23	1707.81	2823.99	2676.39	2146.82	2140.85
Thecc.01G078500.1	310.605	288.28	383.992	215.802	313.173	376.386	162.514	156.484	148.675	233.038	244.44	320.089	162.583	267.642	260.224	244.522	265.569	337.15
Thecc.01G078700.1	5595.67	5760.85	6447.83	6990.11	3663.14	2064.56	6946.11	8331.87	6567.71	5549.42	5328.79	1935.9	5906.5	1797.88	10573	2218.22	3006.07	5028.45
Thecc.01G078800.1	5.73425	9.5142	39.0662	22.2839	29.5912	1.85412	6.45749	5.97266	8.3175	13.4644	4.79294	1.80841	20.8185	5.09795	46.3877	5.84182	8.56674	18.5757
Thecc.01G078900.1	64.0324	54.231	132.444	102.037	77.6768	38.0094	609.157	588.905	533.36	499.22	275.115	686.292	154.652	22.0911	159.528	37.5546	35.9803	78.0181
Thecc.01G079000.1	168.205	176.013	5333.96	266.234	652.238	3936.29	6587.72	7339.21	5916.86	3276	2951.49	32512.5	568.047	636.394	1150.64	116.836	950.051	3719.79
Thecc.01G079200.1	0.955708	0.95142	0.952834	0	0	0	0	0	0	0	0	0	0	0	1.13141	0.834546	0	0
Thecc.01G079300.1	4.77854	3.80568	5.717	2.34568	1.23296	2.78118	0	2.38907	2.07938	0	0	0.904206	8.92221	13.5945	11.3141	5.84182	12.8501	11.1454
Thecc.01G079400.1	62.121	78.9679	464.03	133.704	97.4042	7.41647	421.889	506.482	342.057	67.3222	94.9002	47.9229	124.911	34.836	650.559	15.0218	21.4168	99.3802
Thecc.01G079500.1	970.043	954.274	1177.7	1254.94	1294.61	1031.82	1642.36	1390.44	1461.8	1118.58	957.629	949.416	1192.6	842.861	1361.08	1134.15	976.608	1096.9
Thecc.01G079600.1	810.44	806.804	1053.83	510.185	620.181	846.404	573.64	630.713	528.161	583.113	576.111	756.82	791.103	1354.36	1191.37	899.64	963.758	1033.74
Thecc.01G079700.1	2.86712	1.90284	5.717	3.51851	2.46593	0.927058	2.1525	3.5836	4.15875	2.07145	6.71011	1.80841	4.95678	1.69932	4.52563	2.50364	1.71335	4.64393
Thecc.01G079800.1	1173.61	1169.3	1662.7	1480.12	1655.87	881.633	1479.84	2137.02	1484.67	1648.87	1734.09	1228.82	1412.68	976.258	1590.76	861.251	998.025	1027.24
Thecc.01G079900.1	268.554	332.046	528.823	348.333	326.736	214.151	577.945	667.744	583.265	441.219	334.547	228.764	361.845	259.146	506.871	218.651	176.475	188.544
Thecc.01G080000.1	5.73425	6.65994	6.66984	15.2469	3.69889	6.48941	11.8387	3.5836	12.4763	4.1429	7.6687	0.904206	6.9395	7.64693	5.65704	11.6836	5.14004	5.57272
Thecc.01G080100.1	485.499	544.212	1341.59	1861.29	1674.37	335.595	1619.75	1649.65	1544.98	1411.69	978.718	316.472	340.035	87.5148	986.587	97.6419	108.798	203.404
Thecc.01G080200.1	0.955708	0	0.952834	3.51851	1.23296	1.85412	1.07625	2.38907	0	1.03573	3.83435	0.904206	0.991357	2.54898	0	1.66909	1.71335	0.928787
Thecc.01G080300.1	0	0	0	0	0	0	0	0	0	0	0	0	0	0	0	0	0	0
Thecc.01G080400.1	0	0	0	0	0	0	1.07625	0	0	0	0	0	0	0	0	0	0	0
Thecc.01G080500.1	162.47	180.77	91.4721	136.049	170.149	93.6329	83.9474	82.4228	83.175	158.466	136.119	281.208	93.1875	186.075	121.061	131.024	131.928	125.386
Thecc.01G080600.1	253.263	281.62	240.114	188.827	188.644	133.496	132.379	181.569	181.945	183.323	165.836	146.481	138.79	231.107	167.448	186.938	159.341	139.318
Thecc.01G080700.1	0	0.95142	1.90567	1.17284	2.46593	1.85412	2.1525	1.19453	1.03969	0	4.79294	3.61682	0.991357	0.849658	0	0.834546	1.71335	2.78636
Thecc.01G080800.1	1763.28	1716.36	2421.15	2156.85	2538.67	866.8	2382.81	2551.52	2307.07	1721.38	1576.88	973.829	1451.35	1086.71	2233.4	1221.78	1121.39	1158.2
Thecc.01G081000.1	2172.32	2149.26	797.522	677.9	596.755	2426.11	667.274	784.808	608.217	1282.23	2562.3	3188.23	1003.25	7753.13	433.329	8589.98	5815.1	4162.82
Thecc.01G081200.1	9.55708	3.80568	0	3.51851	0	0	1.07625	0	0	1.03573	10.5445	9.04206	9.91357	76.4693	13.5769	38.3891	41.1203	10.2167
Thecc.01G081300.1	2.86712	4.7571	1.90567	4.69135	0	47.28	3.22875	5.97266	5.19844	17.6073	36.4263	85.8995	4.95678	22.0911	4.52563	0.834546	29.1269	28.7924
Thecc.01G081400.1	83.1466	79.9193	98.1419	129.012	71.512	111.247	159.285	133.788	140.358	165.716	249.233	305.621	106.075	263.394	126.718	136.866	329.819	311.144
Thecc.01G081500.1	11.4685	3.80568	5.717	4.69135	8.63075	21.3223	6.45749	3.5836	11.4366	8.2858	12.4616	9.94626	13.879	16.1435	10.1827	15.0218	8.56674	6.50151
Thecc.01G081600.1	178.717	179.818	154.359	180.617	131.927	207.661	252.918	320.135	256.803	281.717	239.647	230.572	251.805	254.048	218.362	267.055	201.318	240.556
Thecc.01G081700.1	383.239	392.937	638.399	715.431	357.56	406.052	454.177	450.339	520.884	485.755	597.2	619.381	641.408	703.517	427.672	241.184	906.361	906.496
Thecc.01G081800.1	1763.28	1776.3	1399.71	2063.02	2121.93	1307.15	2008.28	1794.19	1943.18	1688.23	1663.15	1500.08	1985.69	1363.7	1814.78	1536.4	1514.6	1854.79
Thecc.01G081900.1	1419.23	1476.6	774.654	871.419	638.676	1526.87	1047.19	971.155	1151.97	939.403	1111	1602.25	1262.99	2760.54	1284.15	2214.05	1996.05	1767.48
Thecc.01G082000.1	1591.25	1418.57	1691.28	1597.41	1613.95	1195.91	1923.26	1869.44	1809.06	1372.34	1306.55	1224.29	1915.3	1568.47	2347.67	1538.9	1632.82	1683.89
Thecc.01G082100.1	21.0256	23.7855	20.9623	8.20987	18.4945	25.0306	15.0675	13.1399	21.8334	22.786	22.0475	18.9883	25.7753	17.8428	3.39422	13.3527	20.5602	11.1454
Thecc.01G082200.1	15170.9	16689.8	43337.7	38899.5	24642	4033.63	16885.3	16495.3	17366.9	24759	15882.8	5655.81	8815.14	2075.72	17818.5	2187.34	3613.45	9967.74
Thecc.01G082300.1	142.4	138.907	154.359	159.506	117.132	106.612	145.294	146.928	155.953	103.573	85.3143	94.0374	171.505	109.606	209.31	119.34	116.508	130.959
Thecc.01G082400.1	740.673	827.736	907.098	865.555	795.262	528.423	888.981	895.9	757.932	760.222	708.396	594.967	742.526	576.068	1138.2	515.749	514.861	638.077
Thecc.01G082500.1	0.955708	1.90284	0.952834	3.51851	1.23296	1.85412	1.07625	0	0	1.03573	0	0	0	0	1.13141	0	0	0
Thecc.01G082600.1	362.213	383.422	427.822	395.246	468.527	908.517	295.968	308.189	264.081	287.932	288.535	625.71	494.687	329.667	399.387	257.04	520.001	1201.85
Thecc.01G082700.1	0	0	0.952834	0	0	0	0	0	0	0	0	0.904206	0	0	0	0	0	0.928787
Thecc.01G082900.1	2856.61	2733.43	1251.07	1444.94	757.04	1567.66	2438.78	2282.75	2273.8	1708.95	2050.42	2156.53	3045.45	3354.45	2899.8	3364.05	3438.69	3315.77
Thecc.01G083100.1	258.041	334.9	65.7455	111.42	197.274	266.066	188.344	290.271	197.541	329.361	290.452	247.752	482.791	400.189	363.182	459	404.35	289.782
Thecc.01G083200.1	80.2794	58.0366	35.2549	18.7654	33.2901	15.76	33.3637	43.0032	39.5081	34.1789	34.5092	16.2757	48.5765	119.802	56.5704	131.024	53.1138	24.1485
Thecc.01G083300.1	0.955708	0	0	0	0	0	0	0	2.07938	0	0.958588	0	0.991357	0.849658	0	0.834546	0	0
Thecc.01G083400.1	0	0	0	0	0	0	0	0	0	0	0	0	0	0	0	0	0	0
Thecc.01G083500.1	275.244	263.543	361.124	209.938	236.729	370.823	210.945	224.572	214.176	192.645	246.357	311.047	366.802	510.645	359.788	383.057	338.386	456.963
Thecc.01G083600.1	496.012	530.892	766.078	489.073	277.417	685.096	491.846	666.549	418.994	414.29	291.411	359.874	469.903	339.014	380.153	290.422	288.699	448.604
Thecc.01G083700.1	3508.4	3413.7	23338.7	11438.7	13810.4	3313.31	10709.7	8157.47	10829.4	4742.59	3657.01	3214.45	4078.44	1938.07	4910.31	4595.84	2592.29	3577.69
Thecc.01G083800.1	176.806	144.616	448.785	261.543	648.54	725.887	185.115	162.456	166.35	360.432	364.263	504.547	221.073	197.97	41.8621	331.315	291.269	242.413
Thecc.01G083900.1	190.186	224.535	95.2834	100.864	128.228	711.981	119.464	127.815	139.318	125.323	157.208	344.502	132.842	382.346	74.6729	332.984	316.969	290.71
Thecc.01G084000.1	0	0	0	0	1.23296	0	1.07625	0	0	1.03573	0	0	0	0	0	0	0	0
Thecc.01G084200.1	2.86712	7.61136	6.66984	37.5308	54.2505	23.1765	7.53374	7.1672	9.35719	48.6791	65.184	34.3598	9.91357	5.94761	13.5769	10.0145	5.14004	9.28787
Thecc.01G084300.1	393.752	430.042	482.134	382.345	367.424	279.045	273.367	376.278	352.454	268.253	325.92	287.537	374.733	399.339	463.877	299.602	334.103	304.642
Thecc.01G084400.1	3143.32	3130.17	3182.47	4620.98	4485.53	3215.97	3530.1	3384.11	3314.52	3668.54	3042.56	2605.02	2995.88	1895.59	3384.04	2409.33	2158.82	2856.02
Thecc.01G084500.1	1510.02	1533.69	373.511	520.74	267.553	10273.7	1652.04	1723.71	1692.61	1567.05	2606.4	10656.1	646.365	3476.8	894.943	2487.78	2557.17	3531.25
Thecc.01G084600.1	0	0	0	0	0	0.927058	0	0	0	0	0	0	0	0	0	0	0	0
Thecc.01G084700.1	11.4685	18.077	2.8585	2.34568	9.86372	38.0094	1.07625	4.77813	4.15875	16.5716	22.0475	82.2827	7.93085	27.1891	4.52563	12.5182	26.5569	57.5848
Thecc.01G084800.1	19.1142	32.3483	43.8304	23.4568	13.5626	26.8847	27.9825	37.0305	36.3891	21.7502	19.1718	29.8388	31.7234	48.4305	36.205	39.2237	27.4136	35.2939
Thecc.01G084900.1	0.955708	1.90284	2.8585	1.17284	4.93186	0	0	1.19453	2.07938	2.07145	2.87576	3.61682	1.98271	0.849658	1.13141	0	2.57002	2.78636
Thecc.01G085000.1	0.955708	0	0	2.34568	1.23296	0	0	0	0	1.03573	0	0.904206	0	0.849658	0	0.834546	0	0.928787
Thecc.01G085100.1	0	0	0	0	0	0	0	0	0	0	0	0	0	0	0	0	0	0
Thecc.01G085200.1	11.4685	9.5142	11.434	48.0864	96.1713	65.8212	2.1525	2.38907	1.03969	60.0721	92.0244	75.0491	6.9395	4.24829	0	13.3527	13.7068	5.57272
Thecc.01G085300.1	0	0	0.952834	1.17284	0	0.927058	0	0	1.03969	0	1.91718	3.61682	0.991357	0	0	1.66909	0.856674	0.928787
Thecc.01G085400.1	0	0	0.952834	1.17284	3.69889	3.70823	0	0	0	1.03573	1.91718	0.904206	0.991357	0	0	0	0.856674	0.928787
Thecc.01G085600.1	0	0	0	0	0	0	0	0	0	0	0	0	0	0	0	0.834546	0	0
Thecc.01G085700.1	2.86712	3.80568	0.952834	2.34568	4.93186	2.78118	1.07625	0	3.11906	1.03573	0.958588	1.80841	1.98271	0	1.13141	1.66909	0	0.928787
Thecc.01G085800.1	0	0	0	0	0	0	0	0	0	0	0	0	0	0	0	0	0	0
Thecc.01G085900.1	0	0.95142	0.952834	3.51851	1.23296	0.927058	0	2.38907	2.07938	4.1429	2.87576	1.80841	0	0	0	0	0	0
Thecc.01G086000.1	2.86712	5.70852	9.52834	8.20987	1.23296	0	10.7625	8.36173	3.11906	4.1429	4.79294	0	3.96543	0.849658	4.52563	0	0	0
Thecc.01G086100.1	0	0.95142	0.952834	2.34568	3.69889	0.927058	1.07625	3.5836	1.03969	2.07145	0.958588	0	2.97407	0	1.13141	0	0	0.928787
Thecc.01G086200.1	0	1.90284	0	1.17284	2.46593	8.34353	0	0	0	4.1429	2.87576	3.61682	0.991357	0	0	0	0	0
Thecc.01G086300.1	0.955708	2.85426	0	1.17284	0	1.85412	0	0	0	1.03573	0.958588	1.80841	0	0	0	0	0.856674	0.928787
Thecc.01G086400.1	14.3356	18.077	24.7737	679.073	1012.26	200.245	23.6775	40.6141	30.1509	546.863	991.18	352.64	15.8617	11.8952	20.3653	65.0946	36.837	15.7894
Thecc.01G086500.1	43.9625	55.1824	24.7737	32.8395	27.1252	197.463	35.5162	20.3071	18.7144	78.7151	74.7698	242.327	60.4728	146.141	41.8621	66.7637	71.9606	64.0863
Thecc.01G086600.1	0.955708	0.95142	2.8585	1.17284	1.23296	24.1035	0	3.5836	1.03969	4.1429	0	32.5514	1.98271	19.5421	5.65704	16.6909	12.8501	38.0803
Thecc.01G086700.1	0	0	0	0	0	0	1.07625	0	0	0	0	0	0	0	0	0	0	0.928787
Thecc.01G086800.1	0	0	0	1.17284	0	0.927058	0	0	0	2.07145	0	7.23364	0.991357	5.94761	0	4.17273	1.71335	9.28787
Thecc.01G086900.1	0	0	0	0	0	0	0	0	0	0	0	0	0	0	0	0	0	0
Thecc.01G087000.1	29.6269	24.7369	98.1419	71.5431	246.593	43.5717	8.60999	2.38907	6.23813	128.43	90.1072	73.2407	38.6629	4.24829	13.5769	32.5473	11.9934	12.0742
Thecc.01G087100.1	0	0	0	0	0	0	0	0	0	0	0	0	0	0	0	0	0	0
Thecc.01G087200.1	0	0	0	0	0	1.85412	0	0	0	2.07145	0	3.61682	0.991357	6.79727	0	4.17273	1.71335	9.28787
Thecc.01G087300.1	0	0.95142	0	0	0	0	1.07625	0	0	0	0	0	0	0	2.26281	0	0	0.928787
Thecc.01G087400.1	29.6269	25.6883	99.0947	71.5431	250.292	43.5717	8.60999	2.38907	6.23813	129.466	90.1072	75.0491	39.6543	4.24829	13.5769	32.5473	12.8501	12.0742
Thecc.01G087600.1	0	0	0	0	0	0	0	0	0	0	0	0	0	0	0	0	0	0
Thecc.01G087700.1	106.084	85.6278	276.322	153.642	119.598	69.5294	194.801	236.518	203.779	97.3582	84.3557	116.643	134.825	93.4624	90.5126	4.17273	138.781	130.959
Thecc.01G087800.1	6.68995	5.70852	0	0	1.23296	2.78118	2.1525	2.38907	0	6.21435	2.87576	0	3.96543	28.0387	0	24.2018	15.4201	2.78636
Thecc.01G087900.1	0.955708	1.90284	1.90567	4.69135	2.46593	0	1.07625	1.19453	1.03969	1.03573	0.958588	2.71262	3.96543	0	3.39422	0	1.71335	0.928787
Thecc.01G088000.1	1649.55	1750.61	1454.98	1563.39	1326.67	1341.45	2275.19	2477.46	2279	1443.8	1352.57	1267.7	1850.86	1425.73	2050.11	1627.36	1200.2	1498.13
Thecc.01G088100.1	116.596	109.413	35.2549	45.7407	27.1252	163.162	45.2024	43.0032	37.4288	58.0006	69.9769	99.4626	84.2653	236.205	50.9133	174.42	205.602	162.538
Thecc.01G088200.1	412.866	458.585	367.794	340.123	268.786	462.602	337.942	393.001	308.787	298.289	369.056	407.797	311.286	616.852	377.89	499.058	508.007	540.554
Thecc.01G088300.1	0	0	0	0	0	0	0	0	0	0	0	0	0	0	0	0	0	0
Thecc.01G088400.1	50.6525	39.9596	101.953	109.074	104.802	0.927058	31.2112	22.6961	37.4288	8.2858	14.3788	4.52103	64.4382	9.34624	168.58	26.7055	11.9934	4.64393
Thecc.01G088500.1	0.955708	1.90284	0	1.17284	0	0	0	0	0	0	0	0	0	0	0	1.66909	0	0.928787
Thecc.01G088600.1	278.111	280.669	244.878	229.876	189.877	286.461	242.156	213.821	275.517	209.217	202.262	233.285	255.77	361.954	245.515	280.407	327.249	279.565
Thecc.01G088700.1	152.913	115.122	108.623	140.741	168.916	132.569	135.607	106.313	181.945	82.858	103.527	145.577	136.807	200.519	134.637	186.104	209.028	173.683
Thecc.01G088800.1	8.60137	8.56278	4.76417	3.51851	0	1.85412	2.1525	8.36173	1.03969	3.10718	5.75153	3.61682	0	0.849658	0	1.66909	0	0
Thecc.01G088900.1	6.68995	0.95142	0.952834	0	1.23296	0	3.22875	4.77813	6.23813	3.10718	4.79294	0.904206	0	0	0	0	0	0
Thecc.01G089000.1	3.82283	4.7571	3.81134	1.17284	3.69889	0	2.1525	4.77813	1.03969	9.32153	2.87576	9.94626	0	0.849658	0	0	0	0
Thecc.01G089100.1	513.215	537.552	524.059	422.222	392.083	366.188	458.482	551.874	503.209	364.575	353.719	358.97	466.929	544.631	575.886	539.951	391.5	476.468
Thecc.01G089200.1	614.52	627.937	1162.46	1619.69	2120.7	1554.68	866.38	891.122	870.219	1129.98	1016.1	1617.62	644.382	277.838	754.649	434.798	413.773	444.889
Thecc.01G089300.1	39.184	58.9881	90.5192	83.2715	110.967	103.831	86.0999	77.6446	67.5797	69.3936	71.8941	68.7196	66.4209	38.2346	67.8844	34.2164	40.2637	52.0121
Thecc.01G089400.1	27.7155	27.5912	14.2925	10.5555	18.4945	9.27058	7.53374	10.7508	10.3969	10.3573	5.75153	12.6589	26.7666	49.2802	27.1538	65.9291	13.7068	9.28787
Thecc.01G089600.1	220.768	194.09	176.274	300.247	305.775	71.3835	149.599	106.313	132.04	229.931	348.926	185.362	154.652	56.0775	372.233	85.1237	89.9507	194.116
Thecc.01G089700.1	56.3867	67.5508	94.3306	41.0493	92.4724	440.353	63.4987	34.6415	57.1828	111.858	161.043	559.703	125.902	247.251	37.3364	206.967	215.882	450.462
Thecc.01G089800.1	2.86712	0.95142	0	1.17284	1.23296	0.927058	3.22875	1.19453	4.15875	2.07145	0.958588	0.904206	0.991357	5.94761	3.39422	0.834546	3.42669	0.928787
Thecc.01G089900.1	47.7854	71.3565	59.0757	65.6789	35.756	28.7388	40.8974	56.143	56.1431	45.5719	42.1779	28.0304	65.4295	73.0706	114.272	60.0873	55.6838	54.7984
Thecc.01G090000.1	571.513	595.589	599.333	557.098	504.283	674.899	672.655	635.491	669.559	527.184	501.341	558.799	564.082	562.474	690.159	580.844	554.268	740.243
Thecc.01G090100.1	704.356	714.517	501.191	656.789	648.54	994.734	822.254	989.073	727.782	1070.94	910.658	1099.51	362.837	360.255	487.637	257.875	371.796	568.418
Thecc.01G090200.1	44.9183	55.1824	166.746	59.8147	32.0571	25.0306	75.3374	91.979	115.405	15.5359	34.5092	15.3715	89.2221	68.8223	171.974	136.031	54.8271	67.8014
Thecc.01G090300.1	544.753	504.253	1883.75	884.32	1223.1	389.365	750.145	714.331	695.551	348.004	362.346	289.346	746.492	409.535	863.264	365.531	406.92	743.958
Thecc.01G090400.1	367.947	346.317	543.115	532.468	543.738	200.245	333.637	400.169	375.327	411.183	312.5	264.028	381.672	197.121	500.082	169.413	233.872	247.986
Thecc.01G090500.1	16.247	23.7855	10.4812	14.0741	9.86372	12.0518	8.60999	15.5289	17.6747	13.4644	11.5031	12.6589	6.9395	23.7904	12.4455	15.0218	10.2801	10.2167
Thecc.01G090600.1	1661.02	1737.29	2153.4	1708.83	1449.97	2151.7	2174.02	2223.03	2038.83	1400.3	1207.82	1802.08	1637.72	1475.01	2647.49	1397.86	1318.42	1905.87
Thecc.01G090700.1	730.161	899.092	821.343	859.69	842.115	721.251	740.459	1029.69	735.059	928.01	721.817	613.051	730.63	494.501	678.844	575.837	496.871	542.412
Thecc.01G090800.1	6.68995	3.80568	1.90567	9.3827	1.23296	10.1976	12.915	3.5836	8.3175	7.25008	2.87576	12.6589	6.9395	8.49658	10.1827	11.6836	6.85339	10.2167
Thecc.01G090900.1	117.552	124.636	67.6512	106.728	41.9208	80.6541	122.692	113.481	132.04	78.7151	57.5153	76.8575	107.067	97.7107	133.506	70.1018	69.3906	87.306
Thecc.01G091000.1	1574.05	1538.45	2173.41	1705.31	1363.66	2646.75	1324.86	1214.84	1419.17	1718.27	1356.4	2253.28	1930.17	1416.38	1576.05	1206.75	1604.55	2199.37
Thecc.01G091200.1	332.586	361.54	383.992	275.617	268.786	386.583	313.188	409.725	268.239	357.325	381.518	375.245	360.854	501.298	465.008	400.582	499.441	532.195
Thecc.01G091300.1	103.216	85.6278	98.1419	63.3333	60.4153	128.861	89.3286	118.259	97.7307	128.43	114.072	133.822	87.2394	131.697	99.5639	103.484	135.354	133.745
Thecc.01G091400.1	701.489	682.168	755.597	682.592	578.261	771.313	897.591	776.446	926.362	406.004	365.222	567.841	589.857	487.704	913.046	493.217	508.864	658.51
Thecc.01G091500.1	131.888	156.984	147.689	191.173	141.791	138.132	170.047	115.87	179.866	130.501	95.8588	132.918	158.617	193.722	134.637	183.6	162.768	207.119
Thecc.01G091600.1	15.2913	13.3199	7.62267	7.03703	6.16482	12.9788	22.6012	10.7508	21.8334	11.393	20.1303	18.0841	10.9049	31.4374	19.2339	12.5182	17.9901	15.7894
Thecc.01G091700.1	0	0	0	0	0	0	0	0	0	0	0.958588	0	0.991357	0	0	0	0.856674	0.928787
Thecc.01G091800.1	15.2913	18.077	18.1038	11.7284	6.16482	7.41647	34.44	38.2251	19.7541	25.8931	23.9647	27.1262	11.8963	15.2939	19.2339	5.84182	14.5635	13.003
Thecc.01G091900.1	237.971	240.709	378.275	307.284	355.094	284.607	246.461	279.521	229.771	270.324	277.032	248.657	271.632	204.768	299.823	217.816	208.172	256.345
Thecc.01G092000.1	616.431	684.071	468.794	523.086	473.459	763.896	679.113	705.969	665.4	540.649	687.307	887.93	607.702	982.205	758.043	817.02	883.231	748.602
Thecc.01G092100.1	573.425	646.966	1324.44	2249.5	4743.22	2319.5	589.784	702.385	577.027	3061.6	2230.63	1614.91	1111.31	439.273	782.934	550.8	859.244	978.941
Thecc.01G092200.1	55.431	65.648	40.9719	21.1111	34.523	43.5717	26.9062	28.6688	37.4288	64.215	69.9769	125.685	25.7753	175.879	21.4967	168.578	98.5175	70.5878
Thecc.01G092300.1	251.351	254.029	408.766	187.654	293.446	847.331	148.522	194.709	145.556	343.861	317.293	547.044	325.165	435.875	200.259	415.604	473.741	505.26
Thecc.01G092500.1	3.82283	0.95142	0.952834	0	4.93186	0.927058	0	1.19453	0	2.07145	0	1.80841	2.97407	1.69932	0	0.834546	2.57002	3.71515
Thecc.01G092600.1	122.331	87.5307	259.171	202.901	382.219	263.285	79.6424	65.6993	75.8972	234.074	266.487	261.315	45.6024	40.7836	16.9711	75.9437	42.8337	51.0833
Thecc.01G092700.1	1.91142	3.80568	0	0	0	0	0	0	0	0	0	0	0	0	0	0.834546	0	0
Thecc.01G092800.1	29.6269	43.7653	13.3397	15.2469	12.3296	23.1765	20.4487	37.0305	23.9128	27.9646	23.9647	11.7547	30.7321	46.7312	39.5993	70.9364	36.837	14.8606
Thecc.01G093000.1	0	0	0	0	0	0	0	0	0	0	0	0	0	0	0	0	0	0
Thecc.01G093100.1	553.355	547.067	764.173	568.826	525.243	296.659	542.429	617.574	500.09	454.683	500.383	332.748	573.996	333.916	1089.55	337.157	355.52	419.812
Thecc.01G093200.1	183.496	205.507	274.416	289.691	320.571	92.7058	311.036	321.329	335.819	340.754	320.168	128.397	264.692	74.7699	358.656	86.7928	124.218	98.4514
Thecc.01G093300.1	102.261	92.2878	153.406	1331.17	2447.44	845.477	53.8124	99.1462	64.4606	1399.27	1624.81	983.776	116.98	50.9795	30.548	197.787	110.511	64.0863
Thecc.01G093400.1	124.242	142.713	84.8022	86.79	92.4724	79.727	87.1761	101.535	93.5719	128.43	123.658	91.3248	81.2913	128.298	102.958	83.4546	107.084	75.2317
Thecc.01G093500.1	457.784	489.981	3044.3	949.999	1543.67	391.219	513.371	643.853	468.899	776.794	331.671	249.561	400.508	137.645	399.387	170.247	212.455	383.589
Thecc.01G093700.1	369.859	411.014	863.268	938.27	1414.21	480.216	385.297	390.612	362.851	1090.62	624.041	596.776	448.093	295.681	393.73	493.217	376.936	352.939
Thecc.01G093800.1	2750.53	2617.36	3010	3804.69	3961.52	4236.66	2485.06	2579	2188.54	3279.11	3771.08	3674.69	2534.9	2061.27	2265.08	1967.86	2877.57	3877.69
Thecc.01G093900.1	128.065	117.025	454.502	382.345	1205.84	132.569	138.836	151.706	146.596	338.682	261.694	225.147	426.283	128.298	110.878	102.649	183.328	350.153
Thecc.01G094000.1	10.5128	10.4656	2.8585	2.34568	4.93186	12.9788	0	0	2.07938	0	0	2.71262	1.98271	9.34624	2.26281	0	13.7068	20.4333
Thecc.01G094100.1	150.046	161.741	64.7927	65.6789	41.9208	83.4353	174.352	180.374	147.636	178.145	130.368	169.991	67.4123	186.075	124.455	93.4691	77.1006	104.024
Thecc.01G094200.1	4.77854	6.65994	5.717	5.86419	2.46593	42.6447	1.07625	0	0	0	1.91718	0.904206	1.98271	0	0	1.66909	9.42341	15.7894
Thecc.01G094300.1	0	0	2.8585	0	1.23296	0	1.07625	1.19453	1.03969	0	0.958588	0.904206	0.991357	1.69932	0	0	0.856674	0.928787
Thecc.01G094400.1	7.64566	7.61136	2.8585	8.20987	18.4945	8.34353	2.1525	3.5836	4.15875	9.32153	17.2546	21.7009	1.98271	45.0319	1.13141	10.0145	6.85339	3.71515
Thecc.01G094500.1	0	0	0	0	0	0	0	0	0	0	0	0	0	0	0	0	0	0
Thecc.01G094600.1	325.896	323.483	287.756	399.938	316.872	227.129	455.253	384.64	494.891	276.539	351.802	206.159	321.2	226.859	527.236	132.693	246.722	407.737
Thecc.01G094700.1	81.2351	109.413	60.0285	63.3333	39.4549	61.1859	38.7449	39.4196	59.2622	49.7148	64.2254	103.079	118.963	188.624	79.1985	116.836	143.064	96.5938
Thecc.01G094800.1	469.252	458.585	653.644	1237.34	425.373	16.6871	774.899	648.631	701.789	728.115	298.121	14.4673	226.029	21.2415	795.379	17.5255	39.407	28.7924
Thecc.01G094900.1	111.818	108.462	186.755	123.148	184.945	606.296	126.997	126.62	118.524	104.608	186.925	394.234	147.712	126.599	85.987	152.722	104.514	125.386
Thecc.01G095000.1	0	0	0	0	0	0	0	0	0	1.03573	0	0	0	0	0	0	0	0
Thecc.01G095100.1	237.015	220.729	369.7	380	434.004	166.871	294.892	341.636	271.359	262.039	210.889	153.715	327.148	80.7176	539.681	96.8073	127.644	157.894
Thecc.01G095200.1	540.93	506.156	468.794	619.259	493.186	595.172	688.799	591.294	603.019	532.363	482.17	443.061	572.013	504.697	726.364	652.615	527.711	554.486
Thecc.01G095300.1	1020.7	876.258	669.842	701.357	657.17	1046.65	1286.12	1190.95	1287.13	1102.01	1130.17	1330.09	954.677	1262.59	894.943	1250.98	1090.55	918.57
Thecc.01G095500.1	800.883	762.088	403.049	501.975	341.531	1991.32	732.925	550.68	747.536	1289.48	1731.21	2544.43	1013.17	2574.47	263.618	1853.53	1566	1558.5
Thecc.01G095600.1	194.964	174.11	366.841	749.444	1225.57	165.016	229.241	279.521	208.977	561.363	684.432	188.075	218.098	89.2141	288.509	148.549	119.934	112.383
Thecc.01G095700.1	469.252	428.139	436.398	519.567	559.766	366.188	456.329	444.366	465.78	429.826	433.282	365.299	418.353	432.476	580.412	423.949	460.034	412.381
Thecc.01G095800.1	209.3	215.021	196.284	326.049	253.991	292.95	273.367	272.353	316.065	197.824	225.268	262.22	256.761	262.544	359.788	242.853	269.852	279.565
Thecc.01G095900.1	146.223	134.15	159.123	138.395	154.121	139.059	186.191	230.545	163.231	162.609	170.629	153.715	100.127	95.1617	152.74	90.1309	97.6608	109.597
Thecc.01G096000.1	26069.8	27623.5	43708.4	34701.9	25640.7	20110.7	45533.9	53437.4	36553.3	28239.1	26832.8	18782.2	31614.4	22992.6	46374.1	20722.6	18506.7	21033.3
Thecc.01G096100.1	36.3169	30.4454	17.151	24.6296	30.8241	34.3012	24.7537	11.9453	27.0319	19.6788	23.0061	26.222	19.8271	39.9339	23.7596	33.3818	24.8435	16.7182
Thecc.01G096200.1	0.955708	0	0.952834	0	0	0	0	0	1.03969	0	0	0	0.991357	0	0	0	0	0.928787
Thecc.01G096300.1	145.268	133.199	171.51	343.642	763.205	50.0612	214.173	241.296	218.334	576.899	477.377	188.075	161.591	45.8816	152.74	71.7709	72.8173	55.7272
Thecc.01G096400.1	342.143	362.491	623.153	484.382	914.86	791.708	493.998	522.011	440.828	685.65	649.922	641.082	347.966	644.891	339.422	363.027	445.47	369.657
Thecc.01G096600.1	1644.77	1676.4	1842.78	1674.81	1030.76	546.964	3113.59	3324.39	2833.15	1515.27	855.06	310.143	2491.28	915.932	3923.72	1079.07	933.774	1421.04
Thecc.01G096700.1	1848.34	1818.16	2493.57	1538.76	2679.23	2099.79	1562.71	1777.46	1399.42	2183.31	2200.92	1796.66	1980.73	1955.06	1068.05	2052.15	2110.84	1659.74
Thecc.01G096800.1	14.3356	13.3199	11.434	8.20987	44.3867	9.27058	8.60999	4.77813	6.23813	48.6791	21.0889	15.3715	3.96543	8.49658	4.52563	20.0291	21.4168	14.8606
Thecc.01G096900.1	621.21	568.949	440.209	473.827	474.692	834.353	585.479	441.977	547.916	529.256	536.809	732.407	537.315	653.387	455.957	806.171	697.332	592.566
Thecc.01G097000.1	668.04	702.148	942.353	577.036	595.522	432.936	555.344	603.239	515.685	543.756	512.844	399.659	748.474	621.95	902.863	528.268	628.798	599.996
Thecc.01G097100.1	0	0	0	0	0	0.927058	0	0	0	0	0	0	0	0	0	0.834546	0.856674	0
Thecc.01G097200.1	298.181	299.697	435.445	1122.41	1342.7	705.491	262.605	261.603	278.636	447.433	716.065	642.89	281.545	242.153	302.086	672.644	522.571	458.821
Thecc.01G097400.1	639.368	633.646	1367.32	3412.96	4258.66	1818.89	264.757	290.271	253.684	429.826	650.881	611.243	378.698	328.818	256.829	1233.46	573.971	581.421
Thecc.01G097500.1	474.031	525.184	531.681	323.703	339.065	352.282	418.661	514.844	469.939	400.826	430.406	382.479	400.508	401.039	631.325	398.913	421.483	376.159
Thecc.01G097600.1	0	0	0	0	0	0	0	0	0	0	0	0	0	0	0	0	0	0
Thecc.01G097700.1	0	0	0	0	0	2.78118	0	0	0	0	0	0	0	0	0	0	0	0
Thecc.01G097800.1	428.157	426.236	456.407	482.036	458.663	477.435	503.684	363.138	406.518	439.148	401.648	421.36	472.877	432.476	505.739	400.582	393.213	446.747
Thecc.01G097900.1	171.072	199.798	244.878	190	151.655	112.174	272.291	213.821	259.922	163.645	141.871	116.643	177.453	160.585	221.756	192.78	150.775	168.11
Thecc.01G098000.1	737.806	732.594	669.842	423.395	352.628	472.8	375.611	434.81	411.716	420.505	414.11	487.367	702.872	1475.86	728.626	1211.76	1036.58	1055.1
Thecc.01G098100.1	3.82283	3.80568	13.3397	1.17284	1.23296	2.78118	1.07625	3.5836	1.03969	0	5.75153	3.61682	2.97407	20.3918	0	10.8491	6.85339	3.71515
Thecc.01G098200.1	334.498	384.374	372.558	416.358	356.327	239.181	400.364	447.95	355.573	342.825	316.334	220.626	360.854	274.44	536.287	265.386	274.136	277.707
Thecc.01G098300.1	30.5826	25.6883	17.151	7.03703	16.0285	206.734	41.9737	47.7813	42.6272	63.1793	76.687	223.339	11.8963	35.6857	21.4967	27.54	30.8403	52.9409
Thecc.01G098400.1	0.955708	0	0	0	0	0	0	2.38907	0	2.07145	0	1.80841	0.991357	5.94761	1.13141	6.67637	1.71335	4.64393
Thecc.01G098500.1	12.4242	9.5142	10.4812	5.86419	6.16482	4.63529	4.30499	2.38907	2.07938	4.1429	6.71011	8.13785	37.6716	75.6196	78.0671	38.3891	65.1072	105.882
Thecc.01G098600.1	1014.96	989.477	3131.97	1890.61	1601.62	1033.67	645.749	670.133	649.805	607.971	485.045	387.904	2596.36	1259.19	7693.57	1310.24	1525.74	2425.06
Thecc.01G098700.1	0	0	0	0	0	0	0	0	0	0	0	0	0	0	0	0	0	0
Thecc.01G098800.1	371.77	339.657	331.586	317.839	336.599	641.524	351.933	335.664	344.137	323.146	295.245	618.477	234.952	387.444	355.262	310.451	361.516	365.013
Thecc.01G098900.1	0.955708	0	0	0	0	0	0	0	2.07938	0	0	1.80841	0	0	0	0	0.856674	0
Thecc.01G099000.1	21.0256	19.9798	7.62267	14.0741	13.5626	22.2494	33.3637	27.4743	23.9128	14.5002	2.87576	17.1799	14.8704	12.7449	19.2339	18.36	17.1335	29.7212
Thecc.01G099100.1	240.838	230.244	256.312	195.864	348.929	282.753	207.716	287.882	217.295	397.719	272.239	457.528	206.202	152.089	181.025	183.6	213.312	229.41
Thecc.01G099200.1	47.7854	33.2997	28.585	51.6049	36.9889	79.727	35.5162	17.918	37.4288	43.5005	48.888	83.1869	40.6456	43.3326	10.1827	44.2309	62.5372	52.0121
Thecc.01G099300.1	645.103	620.326	490.709	490.246	531.408	1066.12	689.875	556.652	613.416	526.149	720.858	1372.58	598.779	954.166	695.816	856.244	1102.54	1185.13
Thecc.01G099400.1	0	0	8.57551	0	0	0	0	0	1.03969	0	0	0	0	0	0	0	0	0
Thecc.01G099500.1	0	0	0	0	0	0	0	0	0	1.03573	0	0	0	0	0	0	0	0
Thecc.01G099600.1	0	0	0	0	0	0	0	0	0	0	0	0	0	0	0	0	0	0
Thecc.01G099700.1	0	0	0	0	0	0	0	0	0	0	0	0	0.991357	0	0	0	0	0
Thecc.01G099800.1	0	0	0	2.34568	1.23296	0	0	1.19453	0	0	0	0.904206	0	0	0	0	0	0
Thecc.01G099900.1	0	0	0	0	0	0	0	0	0	0	0	0	0	0	0	0	0	0
Thecc.01G100000.1	67.8552	77.065	94.3306	71.5431	104.802	59.3317	35.5162	27.4743	32.2303	63.1793	58.4738	51.5397	81.2913	71.3713	47.5191	41.7273	72.8173	67.8014
Thecc.01G100100.1	0	0	0	0	1.23296	0.927058	0	1.19453	0	0	0	0	0	0	0	0.834546	0	0
Thecc.01G100200.1	1343.72	1254.92	2999.52	2586.11	2886.37	1566.73	1777.96	1705.79	1741.48	1375.44	1203.99	1192.65	1801.3	963.513	2042.19	1175.04	1159.94	1382.96
Thecc.01G100300.1	0.955708	1.90284	0	2.34568	1.23296	3.70823	1.07625	1.19453	2.07938	4.1429	4.79294	6.32944	0	1.69932	0	0.834546	0.856674	1.85757
Thecc.01G100400.1	0	0	0	0	2.46593	0	0	0	0	0	0.958588	0	0.991357	0	0	0	0	1.85757
Thecc.01G100500.1	7.64566	7.61136	17.151	9.3827	8.63075	4.63529	8.60999	11.9453	9.35719	5.17863	3.83435	5.42523	16.8531	5.94761	13.5769	9.18	5.99672	9.28787
Thecc.01G100600.1	194.009	203.604	327.775	292.037	307.008	189.12	283.053	293.855	210.017	223.717	197.469	191.692	232.969	203.068	225.15	171.082	198.748	228.482
Thecc.01G100700.1	469.252	490.933	226.774	235.74	165.217	940.964	356.238	444.366	363.891	485.755	532.975	920.481	319.217	669.531	311.137	595.866	577.398	615.786
Thecc.01G100800.1	0	0.95142	0.952834	0	0	2.78118	1.07625	1.19453	2.07938	1.03573	0.958588	1.80841	2.97407	6.79727	1.13141	5.00727	4.28337	4.64393
Thecc.01G100900.1	690.977	712.614	794.664	877.283	965.412	652.649	825.483	876.787	755.853	730.186	678.68	546.14	768.301	540.383	976.405	521.591	545.701	594.424
Thecc.01G101000.1	426.246	411.965	340.162	320.185	371.122	1029.03	317.493	261.603	343.097	425.683	454.371	758.629	384.646	721.36	285.115	1014.81	759.013	788.54
Thecc.01G101100.1	47.7854	58.9881	53.3587	125.494	143.024	44.4988	48.4312	59.7266	76.9369	100.465	141.871	83.1869	70.3863	167.383	50.9133	65.0946	134.498	98.4514
Thecc.01G101200.1	289.579	254.029	417.341	742.407	991.304	162.235	234.622	226.961	232.89	485.755	434.24	238.71	327.148	153.788	470.665	213.644	240.725	149.535
Thecc.01G101300.1	10.5128	3.80568	0	4.69135	1.23296	29.6659	11.8387	9.55626	8.3175	10.3573	7.6687	29.8388	8.92221	38.2346	4.52563	31.7127	29.9836	21.3621
Thecc.01G101400.1	205.477	198.847	345.879	199.382	255.224	224.348	207.716	211.432	170.509	198.859	215.682	206.159	223.055	217.513	234.201	172.751	212.455	217.336
Thecc.01G101500.1	431.024	413.868	579.323	684.937	827.319	497.83	555.344	592.488	547.916	606.935	648.005	532.577	685.028	264.244	607.566	358.02	365.8	352.939
Thecc.01G101600.1	400.441	386.277	330.633	294.382	299.61	441.28	337.942	311.773	315.025	353.182	390.145	470.187	287.493	514.893	264.749	423.949	463.46	360.369
Thecc.01G101700.1	640.324	587.026	444.973	408.148	411.81	729.595	510.142	576.959	543.757	448.469	530.099	756.82	655.287	740.052	712.787	851.237	691.336	765.32
Thecc.01G101800.1	1.91142	0.95142	1.90567	0	1.23296	3.70823	1.07625	0	3.11906	3.10718	0.958588	2.71262	3.96543	3.39863	1.13141	5.00727	0.856674	5.57272
Thecc.01G101900.1	101.305	90.3849	113.387	70.3703	48.0856	69.5294	38.7449	51.3649	42.6272	72.5008	84.3557	170.895	72.369	158.036	87.1184	154.391	123.361	160.68
Thecc.01G102000.1	0	0	0	0	0	2.78118	0	0	0	0	0	10.8505	0	0	0	0	0	0.928787
Thecc.01G102100.1	0	0	1.90567	0	0	21.3223	0	0	0	4.1429	4.79294	113.026	1.98271	4.24829	1.13141	0.834546	6.85339	12.0742
Thecc.01G102200.1	388.973	351.074	695.569	337.777	653.471	638.743	227.088	236.518	224.573	716.722	631.709	976.542	450.076	1285.53	461.614	1339.45	1099.97	1173.06
Thecc.01G102300.1	139.533	123.685	111.482	94.9999	57.9494	310.565	86.0999	108.702	70.6988	121.18	194.593	308.334	141.764	441.822	93.9068	342.164	290.412	287.924
Thecc.01G102400.1	2.86712	2.85426	0.952834	3.51851	1.23296	0	3.22875	1.19453	3.11906	3.10718	3.83435	0	5.94814	0.849658	0	0	5.14004	4.64393
Thecc.01G102500.1	1550.16	1528.93	2213.43	2101.73	1922.19	1867.1	2220.3	1879	2460.94	1193.16	1243.29	1534.44	1782.46	1499.65	1968.65	1816.81	1672.23	1783.27
Thecc.01G102600.1	189.23	183.624	117.199	134.876	217.002	177.995	210.945	192.32	227.692	142.93	162.001	192.596	201.245	256.597	221.756	293.76	221.022	166.253
Thecc.01G102700.1	218.857	193.138	109.576	154.815	188.644	723.106	173.276	177.985	160.112	276.539	428.489	833.678	244.865	1018.74	122.192	693.508	1017.73	885.134
Thecc.01G102800.1	0	0	0	1.17284	1.23296	0	0	1.19453	1.03969	0	0	0	0.991357	2.54898	0	0.834546	0.856674	2.78636
Thecc.01G102900.1	2.86712	5.70852	1.90567	0	3.69889	4.63529	5.38124	7.1672	3.11906	4.1429	0.958588	4.52103	8.92221	7.64693	7.91985	6.67637	16.2768	6.50151
Thecc.01G103000.1	128.065	141.762	98.1419	102.037	125.762	77.8729	151.751	162.456	150.755	162.609	185.966	89.5164	128.876	145.292	235.333	188.607	115.651	101.238
Thecc.01G103100.1	2.86712	1.90284	0.952834	1.17284	2.46593	0.927058	0	0	2.07938	2.07145	0.958588	1.80841	0.991357	0.849658	0	1.66909	1.71335	2.78636
Thecc.01G103200.1	26.7598	26.6398	11.434	24.6296	25.8923	5.56235	23.6775	40.6141	13.5159	20.7145	24.9233	22.6051	7.93085	10.1959	6.78844	10.0145	5.14004	8.35908
Thecc.01G103300.1	136.666	137.005	151.501	180.617	198.507	80.6541	124.845	139.76	129.961	103.573	157.208	106.696	210.168	95.1617	363.182	136.031	113.938	121.671
Thecc.01G103400.1	0	0	0	0	0	0	0	0	0	0	0	0	0	0	0	0	0	0
Thecc.01G103500.1	132.843	132.247	118.151	85.6172	98.6372	157.6	78.5661	74.061	103.969	88.0367	90.1072	98.5584	110.041	101.109	138.032	80.1164	101.087	91.9499
Thecc.01G103600.1	0	0	0	0	0	0	0	0	0	0	0	0	0	0	0	0	0	0
Thecc.01G103700.1	0	0	0	0	0	0	0	0	0	0	0.958588	0	0	0	0	0	0	0
Thecc.01G103800.1	4.77854	0.95142	12.3868	0	3.69889	4.63529	12.915	22.6961	22.8731	8.2858	9.58588	3.61682	0.991357	19.5421	35.0736	6.67637	11.1368	6.50151
Thecc.01G103900.1	769.345	811.561	726.059	491.419	512.913	343.939	330.408	419.281	328.541	569.649	336.464	350.832	740.544	1122.4	849.687	1015.64	1021.15	772.751
Thecc.01G104000.1	0	0	0	0	0	0	0	0	0	0	0	0	0	0	0	0	0	0
Thecc.01G104100.1	1057.97	1019.92	929.966	489.073	445.1	80.6541	318.57	369.111	325.422	789.223	976.801	210.68	455.033	875.148	1656.38	917.166	935.488	636.219
Thecc.01G104200.1	12653.6	13615.8	20009.5	16266.1	14847.4	6290.09	20519.8	20299.9	19585.6	8339.66	7666.78	5498.47	12164.9	8733.64	18133.1	9413.68	6582.68	8210.48
Thecc.01G104300.1	0	0	0	0	0	0	0	0	0	0	0	0	0.991357	0	0	0	0	0
Thecc.01G104400.1	7.64566	12.3685	6.66984	5.86419	7.39779	2.78118	8.60999	7.1672	11.4366	6.21435	9.58588	4.52103	261.718	130.847	399.387	168.578	158.485	132.817
Thecc.01G104500.1	10550.1	10733	14298.2	21135.7	28834.1	4317.31	14360.4	14050.1	14576.4	11966.8	9334.73	4603.31	12877.7	5723.3	12800.7	8189.4	5955.6	6469
Thecc.01G104600.1	83.1466	93.2392	81.9437	97.3456	207.138	64.8941	99.0149	121.842	126.842	122.216	143.788	78.6659	64.4382	70.5216	64.4902	74.2746	79.6706	84.5196
Thecc.01G104700.1	0	0	0	0	0	0	0	0	0	0	0	0	0	0.849658	0	0	0	0
Thecc.01G104800.1	1.91142	0.95142	4.76417	7.03703	1.23296	0	1.07625	4.77813	0	6.21435	1.91718	2.71262	0.991357	0.849658	1.13141	0	0	0.928787
Thecc.01G104900.1	0	0	0	0	0	0	0	0	0	0	0	0	0	0	0	0	0	0
Thecc.01G105000.1	0	0	0	0	0	0	0	0	0	0	0	0	0	0	0	0	0	0
Thecc.01G105100.1	0	0	0	0	0	0	0	0	0	0	0	0	0	0	0	0	0.856674	0
Thecc.01G105200.1	172.983	173.158	220.105	59.8147	198.507	62.1129	57.0412	69.2829	71.7385	164.68	99.6931	160.949	165.557	66.2734	65.6216	119.34	150.775	122.6
Thecc.01G105300.1	0.955708	0	0	0	0	0.927058	0	1.19453	0	1.03573	0	0	0.991357	0	2.26281	2.50364	0	0
Thecc.01G105400.1	138.578	137.005	242.02	110.247	225.633	150.183	106.549	130.204	109.167	208.181	233.895	227.86	162.583	190.323	141.426	149.384	197.892	195.045
Thecc.01G105500.1	72.6338	78.0165	33.3492	10.5555	39.4549	82.5082	69.9562	72.8665	71.7385	48.6791	59.4324	86.8037	69.395	85.8155	64.4902	98.4764	87.3807	102.167
Thecc.01G105600.1	0.955708	0	0	0	0	0	1.07625	0	0	1.03573	0	0	4.95678	2.54898	3.39422	5.84182	3.42669	5.57272
Thecc.01G105700.1	2564.16	2570.74	2239.16	1722.9	1559.7	186.339	2897.26	2847.77	2890.33	4819.23	2850.84	1414.18	2024.35	2205.71	4308.4	2113.9	2310.45	1899.37
Thecc.01G105800.1	2.86712	2.85426	1.90567	4.69135	25.8923	9.27058	1.07625	1.19453	0	11.393	31.6334	24.4136	0.991357	0.849658	5.65704	0.834546	1.71335	0.928787
Thecc.01G105900.1	4.77854	7.61136	3.81134	4.69135	1.23296	0	7.53374	8.36173	2.07938	3.10718	11.5031	9.94626	11.8963	11.0456	2.26281	3.33818	5.14004	2.78636
Thecc.01G106000.1	93.6593	85.6278	21.9152	41.0493	124.529	29.6659	8.60999	17.918	20.7938	63.1793	44.095	33.4556	22.8012	28.0387	22.6281	28.3746	53.9704	29.7212
Thecc.01G106100.1	772.212	797.29	977.608	1287.78	1932.06	1344.23	596.242	616.379	593.662	1127.91	1127.3	1387.96	593.823	639.793	498.951	711.868	609.095	658.51
Thecc.01G106200.1	378.46	309.212	406.86	463.271	421.674	292.023	426.194	408.53	421.074	357.325	336.464	340.886	371.759	310.125	428.803	332.149	403.493	379.874
Thecc.01G106300.1	0.955708	0.95142	0	0	0	0	0	0	0	0	0	0.904206	0.991357	0	0	0.834546	0.856674	0
Thecc.01G106400.1	26.7598	29.494	0.952834	7.03703	51.7845	1.85412	0	1.19453	4.15875	12.4287	4.79294	0.904206	16.8531	2.54898	4.52563	8.34546	15.4201	5.57272
Thecc.01G106500.1	0	0	0	0	0	0	0	0	0	0	0	0	0	0	0	0	0	0.928787
Thecc.01G106600.1	0	0	0	1.17284	1.23296	0	0	0	0	0	0	0	0	0	0	0	0	0
Thecc.01G106700.1	0	0	0.952834	0	0	0	0	0	0	0	0	0.904206	0	0.849658	0	0	0.856674	2.78636
Thecc.01G106800.1	0	0	0	0	0	0	0	0	0	0	0	0	0	0	0	0	0	0
Thecc.01G106900.1	6.68995	8.56278	35.2549	525.431	1204.61	531.205	20.4487	35.836	34.3097	567.578	595.283	313.759	4.95678	8.49658	0	71.7709	15.4201	35.2939
Thecc.01G107000.1	0	0	0	0	0	0	0	0	0	0	0	0	0	0	0	0	0	0
Thecc.01G107100.1	2.86712	1.90284	1.90567	3.51851	7.39779	4.63529	0	1.19453	0	2.07145	0	4.52103	0.991357	0	0	0	0.856674	0.928787
Thecc.01G107200.1	0	0	0	0	0	0	0	0	0	1.03573	0	0	0	0	0	0	0	0
Thecc.01G107300.1	69.7667	72.3079	12.3868	22.2839	2.46593	320.762	30.135	33.4469	37.4288	75.608	112.155	362.586	101.118	491.103	47.5191	248.695	319.539	215.479
Thecc.01G107400.1	22.937	35.2025	506.908	154.815	435.237	3.70823	79.6424	132.593	83.175	104.608	20.1303	10.8505	47.5851	4.24829	62.2274	5.84182	6.85339	13.9318
Thecc.01G107500.1	0	0	0.952834	0	0	0	0	0	0	0	0	0	0.991357	0.849658	0	0.834546	0	0
Thecc.01G107600.1	374.637	436.702	1354.93	680.246	747.177	110.32	871.761	978.322	858.782	422.576	324.003	234.189	342.018	185.226	181.025	136.866	138.781	198.76
Thecc.01G107700.1	660.394	670.751	830.871	443.333	493.186	902.028	573.64	529.178	515.685	510.613	522.43	919.577	408.439	1065.47	432.198	864.589	790.71	810.831
Thecc.01G107800.1	215.034	196.944	248.69	171.234	215.769	291.096	188.344	220.989	223.533	226.824	232.937	239.614	226.029	231.107	167.448	239.515	274.136	239.627
Thecc.01G107900.1	320.162	314.92	301.096	295.555	250.292	222.494	350.857	390.612	335.819	296.217	285.659	238.71	348.958	327.118	376.759	362.193	337.529	241.485
Thecc.01G108000.1	3875.39	4057.81	4310.62	4638.57	4077.42	3652.61	5455.5	4618.06	5777.55	3802.15	3474.88	3646.66	4721.83	4485.35	5189.77	4644.25	3601.46	4021.65
Thecc.01G108100.1	0.955708	0.95142	0.952834	0	1.23296	0.927058	0	1.19453	1.03969	2.07145	0.958588	2.71262	0	3.39863	0	0.834546	1.71335	0.928787
Thecc.01G108200.1	11.4685	6.65994	0.952834	4.69135	2.46593	10.1976	7.53374	3.5836	8.3175	1.03573	7.6687	2.71262	13.879	16.9932	5.65704	27.54	13.7068	12.0742
Thecc.01G108300.1	21.9813	22.8341	8.57551	10.5555	2.46593	12.9788	10.7625	5.97266	10.3969	9.32153	7.6687	7.23364	10.9049	23.7904	9.05126	28.3746	20.5602	13.9318
Thecc.01G108400.1	12.4242	18.077	4.76417	5.86419	1.23296	7.41647	4.30499	7.1672	7.27782	3.10718	1.91718	5.42523	10.9049	11.8952	2.26281	9.18	5.99672	6.50151
Thecc.01G108500.1	35.3612	34.2511	12.3868	23.4568	16.0285	15.76	30.135	39.4196	21.8334	35.2147	30.6748	36.1682	25.7753	28.0387	12.4455	25.0364	23.1302	26.006
Thecc.01G108600.1	1017.83	1030.39	1425.44	962.9	1316.81	897.393	821.178	916.207	859.822	1335.05	1353.53	894.259	1024.07	989.002	806.693	927.18	1026.3	797.828
Thecc.01G108700.1	568.646	599.395	619.342	430.432	415.509	588.682	713.553	834.978	649.805	602.792	526.265	575.075	473.869	541.232	591.726	423.115	360.66	461.607
Thecc.01G108800.1	490.278	445.265	592.663	708.394	747.177	569.214	634.987	881.565	643.567	820.295	704.562	538.907	493.696	316.073	677.713	317.962	298.979	365.013
Thecc.01G108900.1	0	0	0	0	0	0	0	0	0	0	0	0	0	0	0	0	0	0
Thecc.01G109000.1	3.82283	4.7571	1.90567	2.34568	2.46593	0	1.07625	1.19453	0	2.07145	0.958588	0	0	0.849658	1.13141	1.66909	0	0.928787
Thecc.01G109100.1	1108.62	1116.02	790.852	794.011	743.478	608.15	1079.48	1216.03	920.124	945.617	817.675	728.79	1901.42	1112.2	1537.58	1245.98	1332.98	1379.25
Thecc.01G109200.1	1632.35	1539.4	2663.17	1640.8	5030.5	141.84	1944.78	1852.72	1687.41	910.403	574.194	236.902	2139.35	1083.31	445.775	1408.71	848.964	483.898
Thecc.01G109300.1	297.225	284.475	344.926	333.086	346.463	222.494	292.74	293.855	283.835	203.002	259.777	202.542	324.174	261.695	300.954	225.327	229.589	271.206
Thecc.01G109400.1	1164.05	1320.57	1770.37	1422.65	1336.53	768.531	1313.02	1714.15	1078.16	1126.87	1011.31	642.89	1543.54	949.918	2218.69	771.955	830.973	1064.39
Thecc.01G109500.1	0	0	0	0	0	0	0	0	0	0	0	0	0	0	0	0	0	0
Thecc.01G109600.1	1207.06	1137.9	1522.63	1087.22	886.502	1748.43	1481.99	1543.34	1326.64	1080.26	940.374	1273.12	1259.02	1514.09	1013.74	1067.38	1297.86	1083.89
Thecc.01G109800.1	1014.01	1041.81	1880.89	1557.53	1770.54	148.329	2291.33	2269.61	2411.04	1040.9	469.708	178.129	1192.6	246.401	1316.96	288.753	442.9	409.595
Thecc.01G109900.1	0.955708	0.95142	2.8585	0	1.23296	0	1.07625	0	0	0	0	0	0.991357	0	0	0	1.71335	0
Thecc.01G110000.1	2669.29	2690.62	2907.1	1746.36	3290.78	1989.47	2775.65	2645.89	2618.97	1388.91	1548.12	1793.94	1533.63	7315.56	2459.68	4887.93	2958.09	2115.78
Thecc.01G110100.1	7.64566	1.90284	5.717	4.69135	8.63075	20.3953	2.1525	1.19453	3.11906	9.32153	6.71011	8.13785	11.8963	5.94761	2.26281	5.84182	6.85339	10.2167
Thecc.01G110200.1	25.8041	34.2511	13.3397	24.6296	7.39779	15.76	64.5749	58.5321	60.3019	74.5722	53.6809	27.1262	14.8704	60.3257	20.3653	157.729	28.2702	5.57272
Thecc.01G110300.1	11.4685	20.9312	17.151	11.7284	4.93186	4.63529	17.22	15.5289	9.35719	11.393	8.62729	11.7547	9.91357	22.9408	6.78844	18.36	17.1335	6.50151
Thecc.01G110400.1	67.8552	55.1824	53.3587	65.6789	41.9208	147.402	122.692	83.6173	147.636	74.5722	101.61	189.883	51.5506	105.358	69.0159	83.4546	94.2341	73.3742
Thecc.01G110500.1	488.367	451.925	2796.57	1168.15	997.469	2266.66	3915.39	4462.77	3914.42	872.081	940.374	1014.52	536.324	233.656	546.47	274.566	180.758	351.081
Thecc.01G110600.1	53.5196	52.3281	40.9719	84.4443	59.1823	54.6964	58.1174	37.0305	69.6591	33.1432	56.5567	65.1028	37.6716	65.4237	58.8332	53.4109	61.6805	61.2999
Thecc.01G110700.1	23.8927	24.7369	30.4907	31.6666	30.8241	43.5717	40.8974	27.4743	38.4685	21.7502	29.7162	30.743	20.8185	25.4898	24.891	32.5473	36.837	38.0803
Thecc.01G110800.1	65.9438	62.7937	73.3682	34.0123	43.1538	412.541	73.1849	65.6993	82.1353	82.858	136.119	545.236	38.6629	121.501	72.4101	135.196	111.368	117.027
Thecc.01G110900.1	0.955708	1.90284	0.952834	7.03703	4.93186	0	0	0	0	0	0	0	0.991357	0	0	0	0	0
Thecc.01G111000.1	0	0	0	1.17284	0	0	0	0	0	0	0	0	0	0	0	0	0	0
Thecc.01G111100.1	514.171	595.589	602.191	697.839	754.575	430.155	467.092	444.366	428.351	414.29	482.17	401.467	460.981	508.096	634.72	425.618	488.304	491.328
Thecc.01G111200.1	573.425	576.561	533.587	691.974	526.476	724.96	747.993	659.382	830.711	530.291	557.898	598.584	745.5	615.153	829.322	645.104	685.339	710.522
Thecc.01G111300.1	0	0.95142	0	1.17284	2.46593	0.927058	1.07625	0	1.03969	1.03573	0	0.904206	0.991357	0	1.13141	0.834546	0.856674	0.928787
Thecc.01G111400.1	152.913	150.324	184.85	139.568	165.217	294.805	189.42	181.569	172.588	175.038	191.718	187.171	219.09	184.376	79.1985	215.313	218.452	205.262
Thecc.01G111500.1	199.743	253.078	221.057	213.457	385.918	198.391	257.223	235.323	249.525	243.395	202.262	238.71	243.874	228.558	141.426	197.787	180.758	180.185
Thecc.01G111600.1	884.029	918.121	756.55	734.197	622.647	706.419	905.125	812.282	873.338	654.578	686.349	721.556	932.867	1187.82	1059	1074.9	1101.68	1002.16
Thecc.01G111700.1	21.9813	21.8827	0.952834	1.17284	2.46593	6.48941	0	3.5836	1.03969	6.21435	4.79294	6.32944	10.9049	50.1298	12.4455	34.2164	34.2669	27.8636
Thecc.01G111800.1	24.8484	21.8827	1.90567	2.34568	2.46593	7.41647	0	3.5836	1.03969	7.25008	6.71011	6.32944	11.8963	51.8292	10.1827	43.3964	44.547	29.7212
Thecc.01G112000.1	91.7479	109.413	105.765	91.4814	73.9779	95.487	78.5661	108.702	99.81	109.787	113.113	106.696	86.248	118.103	89.3812	87.6273	82.2407	87.306
Thecc.01G112100.1	203.566	169.353	303.001	250.987	307.008	83.4353	250.766	318.94	207.938	158.466	109.279	75.9533	196.289	73.0706	332.634	66.7637	79.6706	87.306
Thecc.01G112200.1	4.77854	6.65994	16.1982	15.2469	20.9604	1.85412	16.1437	8.36173	8.3175	8.2858	1.91718	3.61682	14.8704	0.849658	19.2339	2.50364	1.71335	3.71515
Thecc.01G112300.1	1.91142	2.85426	0	0	1.23296	0	1.07625	1.19453	0	1.03573	0	0	0	0	0	0	0	0
Thecc.01G112400.1	82.1908	83.725	61.9342	59.8147	49.3186	148.329	86.0999	114.675	88.3735	82.858	114.072	102.175	139.781	65.4237	165.185	52.5764	89.0941	119.814
Thecc.01G112500.1	818.086	865.792	989.042	727.16	938.286	570.141	709.248	728.665	695.551	659.757	691.142	503.643	576.97	331.367	610.96	342.164	484.021	526.622
Thecc.01G112600.1	347.878	372.005	39.0662	130.185	32.0571	276.263	152.827	138.566	128.921	200.931	203.221	257.699	126.894	182.677	167.448	121.844	178.188	171.826
Thecc.01G112700.1	30.5826	16.1741	0.952834	3.51851	3.69889	0	30.135	20.3071	25.9922	13.4644	32.592	0	4.95678	6.79727	27.1538	15.0218	13.7068	1.85757
Thecc.01G112800.1	411.91	410.062	247.737	306.111	278.65	346.72	382.068	273.548	341.018	360.432	366.18	403.276	227.021	296.531	298.692	343.833	298.122	281.422
Thecc.01G112900.1	2.86712	5.70852	3.81134	2.34568	4.93186	1.85412	2.1525	5.97266	2.07938	2.07145	2.87576	3.61682	2.97407	3.39863	11.3141	3.33818	3.42669	0.928787
Thecc.01G113000.1	641.28	592.735	521.2	788.147	855.678	1011.42	775.975	809.893	880.616	783.008	931.747	1063.35	507.575	507.246	1005.82	622.571	557.695	566.56
Thecc.01G113100.1	0	0	0	0	0	0	0	0	0	0	0	0	0	0	0	0	0	0
Thecc.01G113200.1	0.955708	2.85426	4.76417	2.34568	7.39779	12.9788	4.30499	2.38907	8.3175	9.32153	9.58588	9.94626	8.92221	4.24829	1.13141	0.834546	6.85339	5.57272
Thecc.01G113300.1	18.1584	8.56278	11.434	12.9012	9.86372	7.41647	11.8387	16.7235	10.3969	14.5002	13.4202	0.904206	9.91357	9.34624	22.6281	4.17273	6.85339	8.35908
Thecc.01G113400.1	649.881	646.966	114.34	322.53	113.433	281.826	217.402	225.767	289.033	397.719	413.151	216.105	295.424	562.474	727.495	335.487	639.935	600.925
Thecc.01G113500.1	401.397	415.771	406.86	431.604	495.652	355.99	417.584	344.025	370.129	379.076	398.772	370.724	410.422	396.79	409.569	446.482	369.226	328.791
Thecc.01G113600.1	634.59	646.966	1258.69	1199.81	1351.33	302.221	939.565	1023.71	945.076	954.939	965.298	348.119	745.5	389.144	1098.6	352.178	324.679	386.375
Thecc.01G113700.1	0	0	2.8585	0	0	0	1.07625	0	0	1.03573	0	0	0	0	0	0	0	0
Thecc.01G113800.1	304.871	279.718	208.671	111.42	155.354	2610.6	203.411	193.514	169.469	215.431	322.085	2260.51	152.669	856.456	863.264	726.055	1007.45	1770.27
Thecc.01G113900.1	124.242	137.005	155.312	94.9999	87.5405	151.111	137.76	148.122	124.763	105.644	100.652	124.78	97.153	127.449	142.557	131.024	104.514	147.677
Thecc.01G114000.1	661.35	734.496	888.994	883.147	776.768	409.76	1119.3	1236.34	1003.3	677.364	665.26	397.85	846.619	462.214	934.543	409.762	442.044	487.613
Thecc.01G114100.1	2811.69	2756.26	6085.75	8078.51	6061.26	2307.45	4357.73	4057.83	4257.52	2680.46	1939.22	1130.26	2905.67	1096.06	4792.64	998.117	1219.9	2456.64
Thecc.01G114200.1	0	0	0	0	0	0	0	0	0	0	0	0	0	0	0	0	0	0
Thecc.01G114300.1	8.60137	6.65994	8.57551	23.4568	8.63075	0	6.45749	13.1399	12.4763	11.393	1.91718	0	2.97407	1.69932	6.78844	3.33818	0	0.928787
Thecc.01G114400.1	98.4379	89.4335	99.0947	65.6789	69.046	126.08	87.1761	95.5626	89.4132	95.2867	95.8588	126.589	121.937	130.847	50.9133	110.995	113.081	90.0923
Thecc.01G114500.1	0	2.85426	0	0	0	0.927058	2.1525	1.19453	0	2.07145	0	0	0	0	0	0	0	0
Thecc.01G114600.1	498.879	512.815	628.87	482.036	406.878	291.096	653.283	677.3	597.821	446.398	387.269	326.418	570.03	474.959	903.995	383.891	413.773	494.115
Thecc.01G114700.1	2.86712	7.61136	24.7737	35.1851	40.6878	54.6964	2.1525	4.77813	3.11906	12.4287	26.8405	37.9766	9.91357	0.849658	3.39422	18.36	5.99672	13.9318
Thecc.01G114800.1	126.153	124.636	354.454	275.617	251.525	222.494	218.478	268.77	217.295	211.288	232.937	261.315	223.055	126.599	114.272	56.7491	152.488	290.71
Thecc.01G114900.1	1286.38	1377.66	2630.77	2709.26	1991.24	2245.34	1754.29	2135.82	1772.67	1953.38	1248.08	1404.23	1986.68	701.818	3356.89	600.873	862.67	1668.1
Thecc.01G115000.1	1544.42	1530.84	1859.93	1349.94	2128.1	2068.27	981.539	1066.72	947.156	1748.3	1729.29	1560.66	1363.12	1805.52	902.863	2225.73	1603.69	1329.09
Thecc.01G115100.1	0	0	0	0	0	0	0	0	0	0	0	0	0	0	0	0.834546	0	0
Thecc.01G115200.1	1432.61	1272.05	2203.9	1254.94	1886.44	1238.55	1696.17	1715.35	1717.56	1702.73	1934.43	1457.58	1270.92	1337.36	1275.1	1316.08	1536.02	1348.6
Thecc.01G115300.1	475.942	450.973	394.473	360.061	356.327	783.364	523.057	468.257	613.416	455.719	444.785	598.584	390.595	508.945	145.952	403.086	429.193	433.743
Thecc.01G115400.1	98.4379	111.316	79.0852	63.3333	56.7164	165.943	113.006	72.8665	111.247	74.5722	119.823	143.769	77.3258	134.246	50.9133	122.678	137.924	143.962
Thecc.01G115500.1	45.874	41.8625	47.6417	35.1851	40.6878	100.122	50.5837	38.2251	32.2303	41.429	45.0536	86.8037	39.6543	45.8816	29.4166	34.2164	35.9803	75.2317
Thecc.01G115600.1	0	0	0	0	0	0	0	0	0	0	0	0	0	0	0	0	0	0
Thecc.01G115700.1	0	0	0	0	0	0	0	0	0	0	0	0	0	0	0	0	0	0
Thecc.01G115800.1	151.958	180.77	131.491	97.3456	135.626	484.852	64.5749	74.061	68.6194	143.966	209.931	353.544	112.023	331.367	95.0382	224.493	265.569	259.132
Thecc.01G115900.1	746.408	671.703	886.136	863.209	729.915	744.428	926.65	799.143	1067.76	538.577	573.235	664.591	792.094	621.1	1077.1	710.199	733.313	790.398
Thecc.01G116000.1	0	0	0	0	0	0.927058	0	1.19453	0	0	0	0	0	0	0	0	0	0
Thecc.01G116100.1	28.6712	23.7855	36.2077	23.4568	36.9889	8.34353	20.4487	17.918	17.6747	22.786	22.0475	15.3715	27.758	13.5945	22.6281	11.6836	31.6969	18.5757
Thecc.01G116200.1	2166.59	2174.95	881.371	1353.46	1315.57	648.014	2725.06	2467.9	2702.15	1671.66	1478.14	895.164	1542.55	2102.9	2010.51	3547.65	1930.94	1676.46
Thecc.01G116300.1	361.257	326.337	491.662	838.579	1461.06	394	219.555	223.378	220.414	593.471	556.939	350.832	473.869	165.683	538.55	242.018	304.119	234.983
Thecc.01G116400.1	1373.35	1449.01	1942.83	2079.44	1475.86	398.635	2356.98	2946.91	2059.62	1966.84	1197.28	436.731	1316.52	311.825	1738.97	454.827	406.063	465.322
Thecc.01G116500.1	606.874	641.257	682.229	619.259	528.942	429.228	797.5	1063.13	729.861	674.257	526.265	462.049	594.814	472.41	797.642	438.137	381.22	516.406
Thecc.01G116600.1	0	0	0.952834	0	0	0	0	0	0	0	0	0	0.991357	0	1.13141	0	0.856674	0
Thecc.01G116700.1	36.3169	27.5912	41.9247	34.0123	19.7274	22.2494	34.44	56.143	32.2303	19.6788	19.1718	15.3715	73.3604	28.8884	98.4324	43.3964	29.1269	33.4363
Thecc.01G116800.1	0.955708	0.95142	2.8585	1.17284	0	0	2.1525	0	0	0	0.958588	0	0	1.69932	0	0	0	0
Thecc.01G116900.1	0	0	0	0	0	0	0	0	0	0	0.958588	0	0.991357	0	1.13141	0	0.856674	0.928787
Thecc.01G117000.1	136.666	137.956	74.321	113.765	75.2109	59.3317	90.4049	113.481	97.7307	102.537	84.3557	65.1028	235.943	170.781	136.9	227.831	174.761	135.603
Thecc.01G117100.1	699.578	655.529	41.9247	24.6296	7.39779	41.7176	143.141	134.982	113.326	192.645	126.534	206.159	793.085	687.374	650.559	616.729	1356.97	2433.42
Thecc.01G117200.1	24.8484	39.9596	0	17.5926	13.5626	15.76	6.45749	28.6688	18.7144	21.7502	7.6687	28.0304	21.8098	100.26	11.3141	52.5764	77.9573	34.3651
Thecc.01G117300.1	345.01	308.26	386.851	363.58	346.463	555.308	348.705	291.466	377.407	358.361	338.381	361.682	489.73	316.923	109.747	327.142	401.78	375.23
Thecc.01G117400.1	9.55708	6.65994	13.3397	7.03703	20.9604	22.2494	11.8387	16.7235	19.7541	13.4644	20.1303	23.5093	5.94814	6.79727	1.13141	10.0145	10.2801	6.50151
Thecc.01G117500.1	1425.92	1575.55	4483.08	3215.92	2387.02	765.75	4484.73	5601.16	4150.43	2911.42	1858.7	961.171	872.394	681.426	1354.29	498.224	654.499	663.154
Thecc.01G117600.1	0	0	0	0	0	0	0	0	0	0	0	0	0	0	0	0	0	0
Thecc.01G117700.1	147.179	139.859	141.019	96.1727	119.598	272.555	148.522	143.344	177.787	130.501	156.25	196.213	145.729	152.089	22.6281	157.729	136.211	108.668
Thecc.01G117800.1	46.8297	44.7167	18.1038	16.4197	19.7274	83.4353	15.0675	20.3071	30.1509	27.9646	55.5981	82.2827	27.758	104.508	20.3653	77.6128	70.2472	46.4393
Thecc.01G117900.1	295.314	306.357	305.86	238.086	242.894	291.096	283.053	279.521	234.969	296.217	320.168	335.46	240.9	413.784	268.144	285.415	363.23	317.645
Thecc.01G118000.1	1732.7	1875.25	2336.35	1539.94	1780.4	2193.42	2073.93	2403.4	2068.98	1645.77	1422.54	1633	2093.75	1699.32	1753.68	1619.85	1533.45	1565.93
Thecc.01G118100.1	0	0	0	0	0	0	0	0	0	0	0	0	0	0	0	0	0	0
Thecc.01G118200.1	107.995	117.025	134.35	65.6789	59.1823	117.736	113.006	127.815	121.643	51.7863	79.5628	122.068	127.885	149.54	121.061	129.355	108.798	121.671
Thecc.01G118300.1	10.5128	10.4656	86.7079	31.6666	66.5801	8.34353	7.53374	11.9453	9.35719	21.7502	19.1718	4.52103	11.8963	12.7449	24.891	11.6836	10.2801	4.64393
Thecc.01G118400.1	159.603	124.636	299.19	97.3456	180.013	681.388	122.692	106.313	174.668	186.431	338.381	1113.08	100.127	683.125	78.0671	626.744	375.223	442.103
Thecc.01G118500.1	172.983	168.401	184.85	126.667	144.257	152.965	162.514	179.18	170.509	109.787	149.54	135.631	160.6	176.729	166.317	173.586	122.504	156.965
Thecc.01G118600.1	0	0	0	0	0	0	0	0	0	0	0	0	0	0	0	0	0	0
Thecc.01G118700.1	0	0.95142	0.952834	1.17284	0	1.85412	2.1525	4.77813	5.19844	1.03573	0	0.904206	0.991357	0.849658	1.13141	0	0	1.85757
Thecc.01G118800.1	0	0	0	0	0	0	0	0	0	0	0	0	0	0	0	0	0	0
Thecc.01G119100.1	206.433	222.632	132.444	292.037	398.248	194.682	426.194	585.321	440.828	775.758	741.947	723.364	193.315	254.898	92.7754	110.995	260.429	78.0181
Thecc.01G119200.1	12.4242	5.70852	0	1.17284	3.69889	2.78118	0	1.19453	3.11906	0	1.91718	0.904206	0.991357	5.94761	0	3.33818	8.56674	1.85757
Thecc.01G119300.1	0	0	0	0	0	0	0	0	0	0	0	0	0	0	0	0	0	0
Thecc.01G119400.1	1076.13	1010.41	681.276	1073.15	337.832	141.84	739.383	745.389	758.972	1309.16	1475.27	600.393	599.771	1638.99	415.227	944.706	1621.68	1403.4
Thecc.01G119500.1	114.685	105.608	144.831	57.4691	112.2	318.908	135.607	108.702	123.723	102.537	123.658	171.799	122.928	155.487	23.7596	140.204	147.348	112.383
Thecc.01G119600.1	14.3356	15.2227	16.1982	16.4197	9.86372	0.927058	12.915	16.7235	18.7144	30.036	36.4263	4.52103	13.879	11.8952	5.65704	0	28.2702	52.0121
Thecc.01G119700.1	8.60137	6.65994	194.378	106.728	207.138	12.9788	100.091	81.2282	107.088	126.359	27.799	46.1145	1.98271	0	6.78844	1.66909	0.856674	1.85757
Thecc.01G119800.1	0	0	0	0	0	0	0	0	0	0	0	0	0	0	0	0	0	0
Thecc.01G119900.1	0	0	0	0	0	0	0	0	0	0	0	0	0	0	0	0	0	0
Thecc.01G120000.1	0	0	0	0	0	0	0	0	0	0	0	0	0	0	0	0	0	0
Thecc.01G120100.1	0.955708	0	1.90567	0	0	0.927058	6.45749	4.77813	4.15875	1.03573	1.91718	0.904206	0	0	0	0	0	0
Thecc.01G120200.1	0	0.95142	0	0	0	0	2.1525	0	0	0	0.958588	0	0	0	0	0	0	0
Thecc.01G120300.1	0	0	0	0	0	0	0	0	0	0	0	0	0	0	0	0	0	0
Thecc.01G120400.1	25.8041	26.6398	22.868	14.0741	17.2615	7.41647	30.135	40.6141	49.905	24.8574	17.2546	17.1799	20.8185	45.8816	70.1473	50.0727	31.6969	19.5045
Thecc.01G120500.1	163.426	169.353	243.925	216.975	197.274	121.445	258.3	247.268	279.676	195.752	155.291	121.164	165.557	80.7176	213.836	85.9582	102.801	108.668
Thecc.01G120600.1	197.831	173.158	121.963	56.2962	48.0856	320.762	192.648	209.043	110.207	196.788	277.032	545.236	133.833	251.499	274.932	226.162	326.393	264.704
Thecc.01G120700.1	4470.8	4070.18	4037.16	3184.26	3130.5	4373.86	3420.32	3253.91	3377.95	3005.68	2505.75	2332.85	2489.3	2581.26	4642.16	3059.45	2688.24	2099.99
Thecc.01G120800.1	1081.86	1160.73	1012.86	1123.58	1118.3	642.452	779.204	1084.64	937.798	972.546	715.106	604.009	962.607	527.638	1649.59	463.173	542.274	601.854
Thecc.01G120900.1	14.3356	11.417	7.62267	11.7284	17.2615	12.0518	15.0675	11.9453	20.7938	9.32153	7.6687	9.04206	17.8444	16.1435	27.1538	24.2018	14.5635	15.7894
Thecc.01G121000.1	127.109	141.762	65.7455	56.2962	35.756	133.496	138.836	102.73	144.517	171.93	252.109	355.353	96.1616	186.075	210.442	181.096	155.915	96.5938
Thecc.01G121100.1	2.86712	1.90284	1.90567	2.34568	3.69889	7.41647	0	0	0	0	0	0	2.97407	2.54898	4.52563	1.66909	1.71335	0.928787
Thecc.01G121200.1	0	0	0	0	0	0	0	0	0	0	0.958588	0	0	0	0	0	0	0
Thecc.01G121400.1	0	0	0	0	0	0	0	0	0	0	0	0	0	0	0	0	0	0
Thecc.01G121500.1	420.511	464.293	651.738	449.197	504.283	528.423	551.039	512.455	475.137	398.754	412.193	454.815	686.019	457.116	566.835	509.073	524.284	623.216
Thecc.01G121600.1	161.515	174.11	293.473	134.876	214.536	334.668	184.039	198.292	180.906	201.966	175.422	197.117	297.407	200.519	97.301	234.507	254.432	244.271
Thecc.01G121700.1	344.055	337.754	393.52	323.703	357.56	508.955	328.256	291.466	307.748	402.897	371.932	551.565	377.707	454.567	235.333	423.115	432.62	368.728
Thecc.01G121800.1	34.4055	26.6398	24.7737	36.358	19.7274	106.612	48.4312	26.2797	62.3813	27.9646	55.5981	75.0491	50.5592	88.3645	15.8397	110.995	115.651	73.3742
Thecc.01G121900.1	4222.32	4239.53	3401.62	3283.95	3763.01	3730.48	3715.21	3431.89	3936.26	4180.19	4989.45	5464.11	3869.27	6658.77	2812.68	6740.63	6048.12	4849.2
Thecc.01G122000.1	0.955708	0.95142	3.81134	2.34568	1.23296	1.85412	2.1525	1.19453	1.03969	2.07145	1.91718	1.80841	0.991357	1.69932	1.13141	0.834546	0.856674	0.928787
Thecc.01G122100.1	3.82283	2.85426	7.62267	8.20987	3.69889	3.70823	6.45749	14.3344	7.27782	7.25008	4.79294	1.80841	0.991357	2.54898	1.13141	2.50364	1.71335	2.78636
Thecc.01G122200.1	1.91142	0.95142	0.952834	1.17284	2.46593	2.78118	6.45749	2.38907	6.23813	3.10718	0.958588	2.71262	3.96543	13.5945	7.91985	10.8491	8.56674	4.64393
Thecc.01G122300.1	194.964	204.555	0.952834	214.629	252.758	92.7058	1.07625	0	0	0	0	0	0	0	0	0	0	0
Thecc.01G122400.1	220.768	209.312	53.3587	109.074	62.8812	67.6753	88.2524	84.8118	75.8972	76.6437	53.6809	79.5701	220.081	251.499	76.9357	267.055	300.692	136.532
Thecc.01G122600.1	861.093	865.792	339.209	587.592	443.867	714.762	743.688	646.242	758.972	493.005	398.772	648.315	772.267	874.299	742.203	1049.86	878.09	900.923
Thecc.01G122700.1	12.4242	23.7855	43.8304	25.8024	20.9604	2.78118	45.2024	43.0032	48.8653	10.3573	12.4616	3.61682	19.8271	0.849658	33.9422	5.00727	15.4201	7.4303
Thecc.01G122800.1	0	0.95142	0.952834	0	0	0	0	0	0	0	0	0	0.991357	2.54898	1.13141	1.66909	0.856674	0.928787
Thecc.01G122900.1	12.4242	25.6883	36.2077	32.8395	24.6593	1.85412	35.5162	35.836	37.4288	18.6431	19.1718	6.32944	43.6197	5.09795	66.753	5.84182	23.1302	15.7894
Thecc.01G123000.1	93.6593	108.462	56.2172	84.4443	59.1823	78.8	63.4987	51.3649	65.5003	64.215	44.095	58.7734	164.565	243.852	208.179	209.471	194.465	172.754
Thecc.01G123100.1	0	0	0	0	0	0	0	0	0	0	0	0	0	0	0	0	0	0
Thecc.01G123200.1	0	0.95142	0	0	0	0	0	0	0	0	0	0	0	0	0	0	0	0
Thecc.01G123300.1	0	0	0	0	0	0	0	0	0	0	0	0	0	0	0	0	0	0
Thecc.01G123400.1	68.8109	55.1824	75.2739	64.5061	60.4153	97.3411	80.7186	50.1704	103.969	52.822	67.1011	80.4743	73.3604	76.4693	71.2787	81.7855	55.6838	66.8727
Thecc.01G123500.1	0	0.95142	0	0	1.23296	0	0	1.19453	0	0	0	0	0	0	0	0	0	0
Thecc.01G123600.1	152.913	137.956	303.001	579.382	759.506	229.911	66.7274	70.4774	71.7385	98.3939	157.208	76.8575	8.92221	19.5421	4.52563	43.3964	23.1302	19.5045
Thecc.01G123700.1	85.058	73.2594	181.991	463.271	969.11	292.023	17.22	11.9453	12.4763	95.2867	121.741	60.5818	9.91357	6.79727	4.52563	77.6128	16.2768	12.0742
Thecc.01G123800.1	246.573	220.729	326.822	276.79	324.27	266.993	287.358	305.8	251.604	316.932	257.86	292.963	251.805	194.572	226.281	219.486	191.038	211.763
Thecc.01G123900.1	147.179	138.907	105.765	280.308	425.373	265.139	90.4049	114.675	89.4132	183.323	211.848	110.313	72.369	68.8223	46.3877	117.671	82.2407	55.7272
Thecc.01G124000.1	39.184	26.6398	24.7737	105.555	106.035	111.247	24.7537	8.36173	25.9922	43.5005	45.0536	34.3598	15.8617	37.385	18.1025	83.4546	53.9704	24.1485
Thecc.01G124100.1	12.4242	6.65994	9.52834	259.197	313.173	92.7058	4.30499	5.97266	6.23813	96.3225	120.782	66.007	10.9049	10.1959	6.78844	60.0873	21.4168	18.5757
Thecc.01G124200.1	371.77	421.479	527.87	580.555	686.761	314.273	277.672	309.384	316.065	527.184	441.909	331.843	388.612	345.811	360.919	291.256	397.497	369.657
Thecc.01G124300.1	74.5452	104.656	119.104	119.629	126.995	83.4353	125.921	161.262	155.953	129.466	84.3557	76.8575	131.85	113.854	170.843	114.333	94.2341	143.033
Thecc.01G124400.1	200.699	238.806	166.746	201.728	167.683	303.148	167.895	216.21	187.144	193.681	193.635	226.051	195.297	191.173	230.807	203.629	223.592	222.909
Thecc.01G124500.1	482.632	465.244	307.765	353.024	262.622	455.186	269.062	265.186	307.748	319.003	266.487	320.089	248.831	448.62	416.358	394.74	389.787	335.292
Thecc.01G124600.1	21.0256	30.4454	15.2453	22.2839	16.0285	29.6659	15.0675	10.7508	22.8731	23.8217	26.8405	17.1799	20.8185	12.7449	22.6281	12.5182	12.8501	20.4333
Thecc.01G124700.1	7.64566	11.417	18.1038	19.9382	32.0571	10.1976	7.53374	5.97266	8.3175	16.5716	9.58588	5.42523	13.879	8.49658	7.91985	4.17273	18.8468	19.5045
Thecc.01G124800.1	220.768	205.507	1023.34	1192.78	2202.08	212.296	334.713	348.804	355.573	720.865	518.596	253.178	398.525	100.26	359.788	108.491	176.475	184.829
Thecc.01G125000.1	15.2913	6.65994	26.6794	16.4197	50.5516	4.63529	110.854	75.2556	151.794	84.9295	40.2607	30.743	32.7148	28.0387	18.1025	25.8709	21.4168	13.003
Thecc.01G125100.1	0	0	0	0	0	0	0	0	0	0	0	0	0	0	0	0	0	0
Thecc.01G125200.1	0	0	0	0	0	0	0	0	0	0	0	0	0	0	0	0	0	0
Thecc.01G125300.1	0	0	0	0	0	0	0	0	0	0	0	0	0	0	0	0	0	0
Thecc.01G125400.1	0	0	0	0	0	0	0	0	0	0	0	0	0	0	0	0	0	0
Thecc.01G125500.1	650.837	645.063	434.492	443.333	422.907	1232.99	478.931	479.008	459.542	567.578	701.686	1125.74	720.716	1184.42	521.579	915.497	984.318	989.158
Thecc.01G125600.1	103.216	104.656	262.029	224.012	297.145	184.485	176.505	166.04	138.278	174.002	184.049	122.068	212.15	56.9271	231.939	98.4764	87.3807	153.25
Thecc.01G125700.1	1.91142	3.80568	0.952834	7.03703	2.46593	0.927058	0	3.5836	3.11906	4.1429	1.91718	6.32944	1.98271	4.24829	0	1.66909	2.57002	1.85757
Thecc.01G125800.1	48.7411	65.648	42.8775	32.8395	57.9494	24.1035	66.7274	60.9212	72.7782	70.4293	43.1364	123.876	76.3345	209.866	40.7307	99.311	135.354	120.742
Thecc.01G125900.1	0	0.95142	1.90567	1.17284	2.46593	0.927058	1.07625	0	4.15875	1.03573	2.87576	1.80841	0.991357	1.69932	2.26281	0	1.71335	0.928787
Thecc.01G126000.1	12.4242	7.61136	4.76417	14.0741	25.8923	9.27058	3.22875	0	4.15875	18.6431	1.91718	10.8505	1.98271	3.39863	1.13141	8.34546	7.71006	13.003
Thecc.01G126100.1	20.0699	40.9111	8.57551	12.9012	19.7274	37.0823	12.915	15.5289	13.5159	22.786	11.5031	42.4977	22.8012	72.221	13.5769	58.4182	77.1006	48.2969
Thecc.01G126200.1	0	0	0	0	0	0	0	0	0	0	0	0	0	0	0	0	0	0
Thecc.01G126300.1	0	0	0	0	0	0	0	0	0	0	0	0	0	0	0	0	0	0
Thecc.01G126500.1	447.271	442.41	545.974	374.135	553.601	788	348.705	324.913	380.526	447.433	555.981	601.297	433.223	615.153	255.698	691.838	667.349	544.269
Thecc.01G126600.1	17.2027	27.5912	99.0947	383.518	675.665	140.913	7.53374	15.5289	10.3969	152.252	138.037	81.3785	36.6802	7.64693	3.39422	34.2164	13.7068	17.647
Thecc.01G126700.1	661.35	681.217	927.107	582.901	807.592	779.656	505.837	621.157	473.058	768.508	815.758	777.617	770.284	725.608	491.031	750.257	663.922	663.154
Thecc.01G126800.1	77.4123	64.6966	73.3682	69.1974	72.7449	21.3223	55.9649	57.3376	39.5081	47.6434	39.3021	40.6893	62.4555	88.3645	56.5704	55.08	59.9672	43.653
Thecc.01G126900.1	0	0	0.952834	0	0	0	0	0	0	0	0	0	0.991357	0	1.13141	0	0	0
Thecc.01G127000.1	16.247	22.8341	140.067	133.704	287.281	6.48941	35.5162	41.8087	38.4685	114.966	127.492	16.2757	77.3258	1.69932	32.8108	20.0291	13.7068	29.7212
Thecc.01G127100.1	390.884	418.625	444.021	422.222	438.936	377.313	581.174	624.741	519.844	533.399	472.584	421.36	392.577	296.531	274.932	228.666	287.842	296.283
Thecc.01G127200.1	17.2027	26.6398	13.3397	4.69135	12.3296	108.466	3.22875	5.97266	3.11906	26.9289	16.296	90.4206	4.95678	59.4761	1.13141	26.7055	29.1269	13.9318
Thecc.01G127300.1	776.99	806.804	403.049	365.925	336.599	321.689	513.371	492.148	465.78	618.328	616.372	360.778	357.88	553.128	414.095	307.947	442.044	294.425
Thecc.01G127400.1	163.426	150.324	163.887	182.963	197.274	141.84	147.446	157.678	182.985	158.466	151.457	143.769	148.704	168.232	182.157	131.858	132.784	124.457
Thecc.01G127500.1	58.2982	48.5224	73.3682	60.9876	55.4834	41.7176	62.4224	40.6141	58.2225	58.0006	67.1011	48.8271	60.4728	61.1754	63.3588	46.7346	57.3971	56.656
Thecc.01G127600.1	832.421	854.375	677.465	790.493	796.495	1020.69	797.5	651.02	839.028	612.114	680.597	890.643	873.385	1277.89	1032.97	1550.59	1236.18	1121.97
Thecc.01G127700.1	0	1.90284	0.952834	1.17284	0	0	0	0	0	0	0	0	0	0	0	0	0	0
Thecc.01G127800.1	0	0	0	0	0	0	0	0	0	0	0	0	0	0	0	0	0	0
Thecc.01G127900.1	39.184	42.8139	45.736	35.1851	45.6197	33.3741	38.7449	13.1399	37.4288	34.1789	27.799	37.0724	33.7061	33.1367	52.0447	30.0436	42.8337	26.9348
Thecc.01G128000.1	7.64566	9.5142	2.8585	1.17284	6.16482	4.63529	0	1.19453	0	4.1429	3.83435	3.61682	0	7.64693	2.26281	7.51091	9.42341	4.64393
Thecc.01G128100.1	0.955708	0.95142	0	0	0	1.85412	0	0	0	0	0	0	0	0	0	0	0	0
Thecc.01G128200.1	3.82283	1.90284	0.952834	1.17284	8.63075	2.78118	1.07625	3.5836	0	5.17863	7.6687	3.61682	3.96543	4.24829	2.26281	5.00727	5.99672	1.85757
Thecc.01G128300.1	110.862	108.462	25.7265	50.432	6.16482	25.0306	20.4487	39.4196	22.8731	48.6791	80.5214	57.8692	179.436	448.62	190.076	126.851	344.383	298.141
Thecc.01G128400.1	9.55708	3.80568	2.8585	1.17284	0	0.927058	1.07625	2.38907	0	1.03573	3.83435	0.904206	6.9395	30.5877	21.4967	10.8491	10.2801	13.9318
Thecc.01G128500.1	342.143	323.483	281.086	390.555	390.85	334.668	475.702	498.12	455.383	330.396	299.079	347.215	254.779	214.964	216.099	211.975	217.595	195.045
Thecc.01G128600.1	460.651	498.544	616.484	835.061	2448.67	5.56235	5638.47	6833.92	5137.1	1039.87	707.438	220.626	3296.26	45.8816	426.541	350.509	25.7002	62.2287
Thecc.01G128700.1	0.955708	0.95142	0.952834	0	0	0	0	0	1.03969	0	0.958588	0	1.98271	3.39863	0	1.66909	0.856674	0.928787
Thecc.01G128800.1	31855.6	30805.1	47444.5	37184.8	81046.5	549.746	42204	44077.1	39342.8	14243.3	6156.05	1502.79	34339.6	1420.63	13969.5	9479.61	1497.47	1693.18
Thecc.01G128900.1	1.91142	12.3685	39.0662	56.2962	61.6482	11.1247	15.0675	15.5289	18.7144	19.6788	27.799	14.4673	12.8876	0.849658	40.7307	9.18	3.42669	0.928787
Thecc.01G129000.1	749.275	757.33	699.38	769.382	913.627	864.018	1027.82	1155.11	1044.89	743.651	972.008	1034.41	982.435	767.242	924.36	726.055	787.283	934.36
Thecc.01G129100.1	0	0.95142	0	0	1.23296	0.927058	0	1.19453	2.07938	1.03573	0	1.80841	0	5.94761	2.26281	0	0.856674	0.928787
Thecc.01G129200.1	2880.5	3074.04	779.418	3693.27	4325.24	121.445	823.33	936.514	804.718	1726.55	1349.69	328.227	1068.68	1170.83	446.906	2679.73	812.983	470.895
Thecc.01G129300.1	312.516	320.629	137.208	191.173	203.439	493.195	350.857	283.104	368.05	324.182	352.76	476.516	405.465	724.759	250.041	656.788	676.772	500.616
Thecc.01G129400.1	0	0	0	0	0	0	0	0	0	0	0	0	0	0	0	0	0	0
Thecc.01G129500.1	205.477	183.624	181.038	172.407	159.052	163.162	196.953	168.429	241.208	160.537	164.877	168.182	195.297	246.401	303.217	215.313	215.882	190.401
Thecc.01G129600.1	6.68995	3.80568	7.62267	10.5555	6.16482	9.27058	7.53374	7.1672	6.23813	3.10718	6.71011	7.23364	8.92221	12.7449	2.26281	10.0145	16.2768	6.50151
Thecc.01G129700.1	0	0	0	2.34568	1.23296	0	0	0	0	0	0	0	0	0.849658	0	0	0	0
Thecc.01G129800.1	0	0	0	0	0	0	0	0	0	1.03573	0	0	0	0	0	0	0	0
Thecc.01G129900.1	0	0	0	0	0	0	0	0	0	0	0	0	0	0	0	0	0	0
Thecc.01G130000.1	0	0	0	0	0	0	0	0	0	0	0	0	0	0	0	0	0	0
Thecc.01G130100.1	0	0	0	0	0	0	0	0	0	0	0	0	0	0	0	0	0	0
Thecc.01G130200.1	0	0	0	0	0	0	0	0	0	0	0	0	0	0	0	0	0	0
Thecc.01G130300.1	0	0	0	0	0	0	0	0	0	0	0	0	0	0	0	0	0	0
Thecc.01G130400.1	537.108	479.516	463.077	774.073	578.261	519.153	622.072	445.561	747.536	459.862	446.702	407.797	538.307	497.9	651.691	677.651	589.391	665.94
Thecc.01G130500.1	0	0	0	0	0	0	0	0	0	0	0	0	0	0	0	0	0	0
Thecc.01G130600.1	0	0	0	0	0	0	0	0	0	0	0	0	0	0	0	0	0	0
Thecc.01G130700.1	438.67	405.305	409.719	329.568	408.111	601.661	351.933	332.08	405.478	349.039	408.358	430.402	491.713	357.706	122.192	403.92	419.77	328.791
Thecc.01G130800.1	1625.66	1711.6	1823.72	1446.11	1644.78	1799.42	1751.06	1388.05	1682.21	1521.48	1497.31	1411.46	1494.97	1431.67	828.19	1644.06	1403.23	1247.36
Thecc.01G130900.1	13.3799	4.7571	2.8585	2.34568	7.39779	0.927058	5.38124	3.5836	5.19844	3.10718	5.75153	0	2.97407	3.39863	9.05126	0	3.42669	3.71515
Thecc.01G131000.1	821.908	741.156	696.522	681.419	327.969	678.607	856.694	935.319	789.123	723.972	738.112	669.112	863.472	1380.69	986.587	881.28	1057.14	1063.46
Thecc.01G131100.1	504.614	548.018	214.388	309.629	175.081	1405.42	390.678	340.442	429.391	479.541	644.171	1035.32	518.48	1274.49	502.345	1418.73	1105.11	1210.21
Thecc.01G131200.1	215.99	218.827	91.4721	178.271	94.9383	205.807	79.6424	57.3376	88.3735	154.323	126.534	107.6	144.738	236.205	128.98	191.946	210.742	216.407
Thecc.01G131300.1	569.602	561.338	545.021	442.16	487.021	673.972	568.259	649.826	579.106	583.113	545.436	575.979	551.194	446.92	185.551	414.769	483.164	391.948
Thecc.01G131400.1	31.5383	41.8625	12.3868	62.1604	49.3186	20.3953	27.9825	28.6688	38.4685	19.6788	24.9233	12.6589	25.7753	28.0387	16.9711	35.8855	41.977	52.0121
Thecc.01G131500.1	3483.55	3527.87	2593.61	3722.59	3575.6	2903.55	3518.26	3496.4	3645.15	2993.25	2900.69	3059.83	3786.98	3001.84	3063.85	3346.53	3336.74	3730.94
Thecc.01G131600.1	351.7	321.58	322.058	425.74	387.151	257.722	398.212	273.548	478.256	308.646	346.05	398.755	324.174	249.8	465.008	217.816	304.119	310.215
Thecc.01G131700.1	30.5826	28.5426	15.2453	9.3827	6.16482	179.849	7.53374	9.55626	12.4763	34.1789	63.2668	110.313	12.8876	62.0251	3.39422	47.5691	51.4004	43.653
Thecc.01G131800.1	177.762	209.312	186.755	168.889	180.013	241.035	176.505	201.876	155.953	200.931	247.316	225.147	293.442	237.055	138.032	230.335	221.022	160.68
Thecc.01G131900.1	1039.81	944.76	976.655	1285.43	1304.48	597.026	1060.1	895.9	1059.44	1176.58	1012.27	963.883	1143.03	622.8	853.081	667.637	860.1	784.825
Thecc.01G132000.1	1.91142	0	0	2.34568	1.23296	24.1035	1.07625	2.38907	2.07938	3.10718	0.958588	0.904206	4.95678	0.849658	0	1.66909	1.71335	5.57272
Thecc.01G132100.1	3.82283	4.7571	21.9152	60.9876	126.995	45.4259	4.30499	4.77813	1.03969	14.5002	10.5445	14.4673	17.8444	1.69932	3.39422	10.8491	9.42341	4.64393
Thecc.01G132200.1	0	0	2.8585	1.17284	11.0967	2.78118	0	1.19453	0	2.07145	0	0.904206	1.98271	0	1.13141	1.66909	0.856674	0
Thecc.01G132300.1	2.86712	0.95142	0.952834	0	1.23296	1.85412	4.30499	13.1399	2.07938	1.03573	5.75153	1.80841	2.97407	3.39863	5.65704	1.66909	0.856674	0
Thecc.01G132400.1	0	0	0	0	0	0	0	0	0	0	0	0	0	0	0	0	0	0.928787
Thecc.01G132500.1	0	0	0	0	0	0	0	0	0	0	0	0	0	0	0	0	0	0
Thecc.01G132600.1	364.125	430.042	521.2	419.876	442.634	408.833	417.584	565.014	352.454	336.611	407.4	354.449	375.724	358.556	419.752	334.653	333.246	417.954
Thecc.01G132700.1	0	0	0	0	0	0	0	0	0	0	0	0	0	0	0	0	0	0
Thecc.01G132800.1	2516.38	2250.11	2827.06	2458.27	2775.4	2147.99	2850.98	2896.74	2879.94	2625.56	2376.34	2243.33	2664.77	2376.49	3157.76	2255.78	2253.91	2323.82
Thecc.01G132900.1	2046.17	2045.55	143.878	600.493	119.598	7161.53	1351.77	1932.75	1141.58	1728.63	2227.76	7497.67	2016.42	5781.08	2251.5	3672.84	3898.72	5500.28
Thecc.01G133000.1	129.976	141.762	286.803	273.271	406.878	294.805	129.15	102.73	143.477	214.395	185.007	159.14	256.761	69.672	467.271	86.7928	104.514	160.68
Thecc.01G133100.1	1916.19	1974.2	4139.11	3414.13	4081.11	3521.9	2754.12	3454.59	2451.58	2911.42	3101.03	2360.88	3181.26	1497.95	2774.21	1358.64	1803.3	3073.36
Thecc.01G133200.1	155.78	157.936	118.151	144.259	106.035	204.88	114.082	69.2829	106.048	139.823	117.906	154.619	132.842	162.285	105.221	221.989	161.911	139.318
Thecc.01G133300.1	627.9	638.403	888.041	741.234	745.944	306.856	777.051	887.538	690.353	616.257	691.142	348.119	627.529	393.392	868.921	353.013	412.06	413.31
Thecc.01G133400.1	7.64566	9.5142	0	1.17284	1.23296	0	11.8387	9.55626	2.07938	4.1429	5.75153	2.71262	8.92221	12.7449	13.5769	10.0145	5.14004	7.4303
Thecc.01G133500.1	0	0	0.952834	0	0	0	0	0	0	1.03573	0.958588	0	0	0.849658	0	0	0.856674	0
Thecc.01G133600.1	16.247	12.3685	25.7265	12.9012	27.1252	71.3835	21.525	13.1399	7.27782	18.6431	10.5445	41.5935	21.8098	19.5421	14.7083	10.8491	15.4201	20.4333
Thecc.01G133700.1	481.677	429.091	581.229	985.184	999.935	720.324	383.144	332.08	339.978	1502.84	1234.66	743.257	284.519	205.617	126.718	504.066	454.037	359.441
Thecc.01G133800.1	980.556	906.703	1353.98	980.493	1038.16	521.007	1315.18	1183.78	1379.67	810.973	647.047	541.619	890.238	495.351	1174.4	627.578	686.196	729.098
Thecc.01G133900.1	30.5826	23.7855	14.2925	16.4197	12.3296	42.6447	29.0587	26.2797	27.0319	27.9646	24.9233	36.1682	35.6888	49.2802	7.91985	54.2455	32.5536	30.65
Thecc.01G134000.1	1354.24	1273.95	1564.55	1373.39	1131.86	1243.19	1473.38	1580.37	1448.29	1302.94	1244.25	1129.35	1205.49	875.148	1807.99	909.655	985.175	1288.23
Thecc.01G134100.1	3690.94	4047.34	2802.28	3895	3385.72	2607.82	5768.69	6215.15	5755.71	3753.47	3373.27	3398	5011.31	4013.79	5257.65	4822.84	3620.3	4040.22
Thecc.01G134200.1	0	0	0	1.17284	1.23296	49.1341	1.07625	0	0	2.07145	0	34.3598	0.991357	0	2.26281	0	0	0
Thecc.01G134300.1	0	0	0	0	0	0	0	0	0	0	0	0	0	0	0	0	0	0
Thecc.01G134400.1	42.0511	59.9395	14.2925	14.0741	13.5626	330.96	12.915	13.1399	16.635	48.6791	53.6809	252.273	21.8098	135.096	26.0224	91.8	113.081	177.398
Thecc.01G134500.1	8.60137	7.61136	7.62267	1.17284	0	0.927058	1.07625	1.19453	1.03969	0	3.83435	1.80841	0	73.9203	21.4967	68.4328	39.407	17.647
Thecc.01G134600.1	0	0	0	0	0	0	0	0	0	0	0	0	0	0	0	0	0	0
Thecc.01G134700.1	64.0324	52.3281	38.1134	71.5431	40.6878	30.5929	67.8037	71.672	68.6194	50.7505	28.7576	18.0841	33.7061	16.1435	39.5993	30.8782	23.1302	22.2909
Thecc.01G134800.1	297.225	262.592	297.284	247.469	223.167	269.774	270.138	287.882	243.287	218.538	165.836	212.488	203.228	264.244	294.166	276.235	242.439	272.135
Thecc.01G134900.1	11.4685	5.70852	15.2453	12.9012	17.2615	25.0306	23.6775	13.1399	16.635	11.393	17.2546	32.5514	23.7926	14.4442	12.4455	15.0218	21.4168	16.7182
Thecc.01G135000.1	844.845	811.561	698.427	815.122	1097.34	717.543	1031.05	962.794	1122.86	584.149	640.337	780.329	838.688	723.059	993.376	663.464	667.349	697.519
Thecc.01G135100.1	19.1142	13.3199	3.81134	7.03703	19.7274	0	3.22875	1.19453	0	21.7502	3.83435	1.80841	4.95678	2.54898	4.52563	4.17273	5.14004	0.928787
Thecc.01G135200.1	5.73425	4.7571	0	2.34568	7.39779	0	2.1525	1.19453	4.15875	4.1429	0	0	0	5.09795	1.13141	5.00727	3.42669	0.928787
Thecc.01G135300.1	34.4055	42.8139	17.151	17.5926	13.5626	29.6659	23.6775	19.1125	21.8334	30.036	20.1303	18.0841	22.8012	54.3781	30.548	35.8855	47.9737	35.2939
Thecc.01G135400.1	150.046	183.624	161.982	143.086	109.734	94.56	165.742	192.32	191.303	113.93	98.7345	82.2827	159.608	164.834	329.24	142.707	119.078	112.383
Thecc.01G135500.1	195.92	183.624	213.435	103.21	314.406	371.75	100.091	101.535	112.286	256.86	261.694	272.166	182.41	565.023	157.266	411.431	421.483	281.422
Thecc.01G135600.1	0	0	0	0	0	0	0	0	0	0	0	0	0	0	0	0	0	0
Thecc.01G135700.1	20.0699	33.2997	89.5664	3.51851	3.69889	20.3953	16.1437	22.6961	11.4366	17.6073	23.0061	28.0304	24.7839	72.221	7.91985	30.8782	64.2505	39.9378
Thecc.01G135800.1	241.794	254.029	235.35	233.395	180.013	212.296	231.393	244.879	285.914	191.609	189.8	169.086	249.822	224.31	290.772	220.32	229.589	231.268
Thecc.01G135900.1	374.637	349.171	317.294	324.876	268.786	312.419	346.552	379.861	352.454	280.682	319.21	287.537	304.347	363.654	354.131	327.977	310.116	303.713
Thecc.01G136000.1	2010.81	1969.44	2246.78	2903.95	3766.71	893.684	2075.01	2036.68	2006.6	2343.85	2009.2	1010.9	2342.58	936.324	2441.58	1217.6	1369.82	1343.95
Thecc.01G136100.1	675.685	624.132	688.899	457.407	441.401	687.877	690.952	704.774	736.099	396.683	479.294	599.488	637.442	690.772	607.566	637.593	600.528	593.495
Thecc.01G136200.1	0	0	0.952834	0	0	0	0	0	0	0	0	0	0	0	0	0	0	0.928787
Thecc.01G136300.1	371.77	363.443	266.794	382.345	247.826	402.343	401.441	372.694	457.463	341.789	318.251	358.97	355.897	354.308	345.079	425.618	387.216	389.162
Thecc.01G136400.1	293.402	293.037	107.67	106.728	66.5801	396.781	193.725	215.016	176.747	290.003	283.742	441.252	398.525	666.982	500.082	556.642	499.441	470.895
Thecc.01G136500.1	15.2913	17.1256	10.4812	8.20987	6.16482	5.56235	10.7625	16.7235	10.3969	9.32153	17.2546	5.42523	22.8012	12.7449	16.9711	20.0291	11.1368	9.28787
Thecc.01G136600.1	0.955708	0.95142	0	8.20987	2.46593	1.85412	0	0	0	1.03573	2.87576	0.904206	4.95678	0.849658	0	0.834546	0	0
Thecc.01G136700.1	160.559	153.179	243.925	187.654	175.081	114.028	139.912	145.733	137.239	184.359	183.09	122.068	157.626	160.585	251.172	146.046	197.035	184.829
Thecc.01G136800.1	228.414	250.224	416.388	286.172	323.037	219.713	303.502	359.554	283.835	257.896	255.943	225.147	212.15	187.775	195.733	169.413	159.341	168.11
Thecc.01G136900.1	1280.65	1341.5	525.012	1039.13	806.359	750.917	980.462	857.675	1108.31	1015.01	885.735	925.907	860.498	1228.61	965.091	1281.86	985.175	828.478
Thecc.01G137000.1	0.955708	0.95142	0	0	0	0	0	2.38907	1.03969	2.07145	1.91718	0	0	1.69932	3.39422	0	0	0
Thecc.01G137100.1	715.825	657.431	686.04	735.369	642.375	526.569	715.705	784.808	745.456	624.542	652.798	506.355	720.716	582.866	975.273	535.778	616.805	658.51
Thecc.01G137200.1	260.908	253.078	237.256	286.172	263.855	423.666	224.936	173.207	228.731	179.181	221.434	310.143	380.681	327.968	358.656	389.733	380.363	375.23
Thecc.01G137300.1	794.193	805.853	781.324	701.357	780.467	1020.69	457.406	473.035	465.78	504.398	536.809	622.998	801.016	767.242	651.691	846.229	801.847	1126.62
Thecc.01G137400.1	32.4941	26.6398	2.8585	12.9012	7.39779	12.9788	12.915	9.55626	14.5556	15.5359	20.1303	21.7009	6.9395	34.836	5.65704	53.4109	18.8468	9.28787
Thecc.01G137500.1	298.181	259.738	403.049	198.21	334.134	618.348	208.792	172.013	177.787	248.574	351.802	368.916	313.269	404.437	125.586	301.271	414.63	363.156
Thecc.01G137600.1	0	0	0	0	0	0	0	0	0	0	0	0	0	0	0	0	0	0
Thecc.01G137700.1	141.445	198.847	116.246	90.3085	66.5801	100.122	106.549	69.2829	96.691	142.93	101.61	99.4626	105.084	310.125	141.426	347.171	217.595	181.113
Thecc.01G137800.1	178.717	146.519	118.151	293.21	369.889	138.132	152.827	144.538	171.549	269.289	268.405	207.063	146.721	113.854	174.237	123.513	149.918	119.814
Thecc.01G137900.1	101.305	106.559	71.4625	73.8888	73.9779	103.831	80.7186	88.3954	112.286	111.858	124.616	109.409	93.1875	79.8679	46.3877	104.318	97.6608	78.0181
Thecc.01G138000.1	0	0	0	0	0	0.927058	1.07625	0	0	0	0	0	0	0.849658	0	0	0	0
Thecc.01G138100.1	1.91142	1.90284	3.81134	2.34568	4.93186	1.85412	3.22875	1.19453	2.07938	3.10718	3.83435	4.52103	1.98271	0.849658	0	2.50364	1.71335	2.78636
Thecc.01G138200.1	194.964	215.021	143.878	112.592	94.9383	191.901	157.132	113.481	135.159	104.608	113.113	136.535	161.591	268.492	179.894	221.989	220.165	201.547
Thecc.01G138300.1	129.976	140.81	155.312	668.518	700.324	168.725	92.5574	112.286	88.3735	303.468	268.405	108.505	76.3345	37.385	59.9646	85.9582	30.8403	36.2227
Thecc.01G138400.1	942.328	886.724	578.37	765.863	660.869	306.856	501.532	531.567	532.32	565.506	518.596	241.423	594.814	744.301	939.068	682.658	608.238	414.239
Thecc.01G138500.1	4.77854	8.56278	1.90567	4.69135	1.23296	1.85412	4.30499	2.38907	4.15875	3.10718	6.71011	3.61682	3.96543	7.64693	5.65704	3.33818	4.28337	3.71515
Thecc.01G138600.1	885.941	876.258	784.182	978.147	1842.05	2093.3	594.089	622.352	569.749	846.188	1170.44	1254.13	588.866	516.592	325.845	672.644	512.291	774.608
Thecc.01G138700.1	0.955708	0.95142	0	2.34568	1.23296	2.78118	2.1525	0	0	0	0	0	0.991357	0.849658	0	0.834546	0	0.928787
Thecc.01G138800.1	22.937	20.9312	9.52834	31.6666	44.3867	27.8118	43.0499	37.0305	40.5478	31.0718	36.4263	15.3715	17.8444	31.4374	10.1827	40.8927	29.1269	24.1485
Thecc.01G138900.1	0.955708	0	0	1.17284	0	0	0	1.19453	1.03969	1.03573	1.91718	0	0	0	0	0	0.856674	0.928787
Thecc.01G139000.1	197.831	224.535	222.963	254.506	225.633	406.979	373.458	246.074	356.613	358.361	381.518	488.271	282.537	359.406	279.458	388.064	388.93	436.53
Thecc.01G139100.1	5936.86	5852.19	20861.3	19933.6	25141.4	1218.15	9529.1	9630.32	9650.38	6515.75	3127.87	1016.33	4672.26	347.51	5743.02	708.529	1288.44	917.641
Thecc.01G139200.1	439.625	440.508	536.446	516.049	430.305	333.741	552.116	580.543	604.059	395.647	408.358	343.598	475.851	344.112	649.428	302.94	341.813	361.298
Thecc.01G139300.1	1089.51	1040.85	1073.84	1108.33	1352.56	1172.73	930.955	906.65	952.354	1067.83	1047.74	1000.96	952.694	1102.01	1152.9	1197.57	1289.29	1167.49
Thecc.01G139400.1	306.782	331.094	343.02	374.135	260.156	1018.84	392.831	426.448	339.978	306.575	337.423	727.886	506.583	443.522	406.175	333.818	453.18	578.634
Thecc.01G139500.1	0	0.95142	0	0	0	0	1.07625	1.19453	0	1.03573	0	0.904206	0	0	0	0	0	0
Thecc.01G139600.1	33.4498	40.9111	66.6984	109.074	149.189	4.63529	38.7449	65.6993	42.6272	848.259	68.0597	187.171	1.98271	2.54898	28.2852	3.33818	3.42669	3.71515
Thecc.01G139700.1	47.7854	49.4739	31.4435	51.6049	54.2505	1.85412	25.83	28.6688	28.0716	34.1789	11.5031	19.8925	22.8012	11.8952	7.91985	9.18	10.2801	10.2167
Thecc.01G139800.1	32.4941	35.2025	12.3868	16.4197	64.1142	15.76	5.38124	17.918	6.23813	31.0718	16.296	22.6051	1.98271	1.69932	1.13141	1.66909	1.71335	2.78636
Thecc.01G139900.1	272.377	268.3	250.595	315.493	246.593	224.348	251.842	218.6	270.319	190.573	203.221	174.512	194.306	158.036	239.858	157.729	154.201	192.259
Thecc.01G140000.1	4.77854	4.7571	0	3.51851	3.69889	1.85412	0	0	1.03969	5.17863	0	0	0	5.09795	1.13141	3.33818	3.42669	1.85757
Thecc.01G140100.1	232.237	199.798	95.2834	294.382	246.593	36.1553	50.5837	50.1704	30.1509	731.222	49.8466	228.764	8.92221	45.8816	57.7018	12.5182	4.28337	2.78636
Thecc.01G140200.1	201.654	185.527	122.916	103.21	80.1427	81.5811	61.3462	68.0884	48.8653	197.824	202.262	103.984	139.781	996.649	74.6729	523.26	712.752	273.992
Thecc.01G140300.1	0	0	0	0	0	0	0	0	0	3.10718	0.958588	0	0	0.849658	0	0	0	0.928787
Thecc.01G140400.1	292.447	317.774	86.7079	104.383	29.5912	7.41647	198.03	198.292	216.255	226.824	250.191	37.9766	158.617	808.875	164.054	417.273	352.093	111.454
Thecc.01G140500.1	1049.37	1168.34	2184.85	4016.97	8337.31	2185.08	507.989	561.43	461.621	2598.64	2500.96	1308.39	1031.01	353.458	494.425	805.337	716.179	965.01
Thecc.01G140600.1	372.726	380.568	93.3777	165.37	223.167	160.381	154.98	146.928	156.993	224.752	181.173	232.381	137.799	267.642	109.747	151.053	246.722	191.33
Thecc.01G140700.1	642.235	683.12	819.437	765.863	760.739	503.393	785.661	677.3	754.813	670.114	588.573	508.164	672.14	707.765	915.309	766.948	675.059	710.522
Thecc.01G140800.1	493.145	478.564	779.418	442.16	362.492	415.322	463.863	401.363	403.399	554.113	472.584	578.692	566.065	500.449	1389.37	711.033	595.388	717.024
Thecc.01G140900.1	97.4822	111.316	119.104	119.629	93.7053	127.007	125.921	112.286	94.6116	117.037	115.989	94.0374	116.98	123.2	157.266	109.326	94.2341	147.677
Thecc.01G141000.1	0	1.90284	1.90567	0	0	0	0	2.38907	0	1.03573	0.958588	0	0	0	0	0.834546	0	0
Thecc.01G141100.1	279.067	279.718	319.199	246.296	287.281	352.282	241.08	359.554	246.406	281.717	258.819	329.131	271.632	307.576	298.692	270.393	267.282	298.141
Thecc.01G141200.1	0.955708	2.85426	0.952834	4.69135	2.46593	0	0	1.19453	1.03969	1.03573	1.91718	0	7.93085	11.0456	32.8108	9.18	8.56674	9.28787
Thecc.01G141300.1	2.86712	3.80568	3.81134	1.17284	0	1.85412	1.07625	7.1672	3.11906	3.10718	2.87576	0.904206	1.98271	0.849658	4.52563	0	1.71335	0.928787
Thecc.01G141400.1	0.955708	0.95142	0	1.17284	0	1.85412	1.07625	1.19453	0	0	0	0	0	0.849658	2.26281	0.834546	0	0
Thecc.01G141500.1	379.416	373.908	525.012	426.913	493.186	321.689	332.561	266.381	337.899	288.967	341.257	241.423	283.528	276.989	312.268	227.831	271.566	297.212
Thecc.01G141600.1	0	0	0	0	0	0	0	0	1.03969	0	0	0	0	0	0	0	0	0
Thecc.01G141700.1	0	0	0	0	0	0	0	0	0	0	0	0	0	0	0	0	0	0
Thecc.01G141800.1	586.804	588.929	902.334	700.184	556.067	596.099	655.435	722.692	656.043	639.043	488.88	695.334	663.218	533.585	827.059	476.526	537.134	720.739
Thecc.01G141900.1	376.549	371.054	355.407	347.16	209.604	336.522	201.258	204.265	204.819	365.611	572.277	537.098	239.908	607.506	140.295	561.649	512.291	582.349
Thecc.01G142000.1	147.179	139.859	250.595	224.012	270.019	132.569	124.845	101.535	129.961	160.537	108.32	136.535	141.764	79.0182	150.477	59.2528	101.087	102.167
Thecc.01G142100.1	770.3	825.833	570.748	758.826	610.318	779.656	837.321	701.191	872.298	618.328	588.573	824.636	707.829	874.299	581.543	712.702	806.987	860.057
Thecc.01G142200.1	31.5383	25.6883	13.3397	14.0741	9.86372	17.6141	39.8212	44.1977	34.3097	22.786	34.5092	33.4556	12.8876	32.287	19.2339	20.0291	17.9901	18.5757
Thecc.01G142300.1	276.199	285.426	200.095	181.79	171.382	286.461	285.206	320.135	252.644	285.86	321.127	375.245	217.107	334.765	273.801	259.544	292.126	256.345
Thecc.01G142400.1	0	0.95142	0	0	0	0.927058	0	0	0	0	0	0	0	0	0	0	0	0
Thecc.01G142500.1	22.937	29.494	44.7832	24.6296	69.046	149.256	51.6599	77.6446	60.3019	68.3579	42.1779	150.098	65.4295	47.5809	15.8397	31.7127	30.8403	63.1575
Thecc.01G142600.1	139.533	133.199	62.887	64.5061	34.523	319.835	73.1849	78.8392	99.81	118.073	170.629	619.381	71.3777	389.144	271.538	398.078	362.373	343.651
Thecc.01G142700.1	2151.3	2227.27	3151.97	1735.8	2150.29	2796.01	2777.8	3115.34	2703.19	2161.56	2142.44	2179.14	2652.87	2113.95	2872.64	1987.89	1896.68	2276.46
Thecc.01G142800.1	0	0	0	0	0	0	0	0	0	0	0	0	0	0	0	0	0	0
Thecc.01G142900.1	366.992	362.491	308.718	313.148	273.718	400.489	431.576	424.059	452.264	297.253	391.104	412.318	397.534	540.383	440.117	434.798	402.637	414.239
Thecc.01G143000.1	1294.03	1368.14	1990.47	978.147	1355.03	1474.02	1682.18	2072.51	1616.71	1557.73	1518.4	1481.99	1277.86	1158.08	1301.12	1086.58	1022.87	1145.19
Thecc.01G143100.1	345.01	338.706	442.115	364.753	400.714	241.035	375.611	424.059	347.256	315.896	265.529	223.339	320.208	206.467	312.268	233.673	211.598	249.844
Thecc.01G143200.1	334.498	256.883	345.879	276.79	272.485	260.503	446.643	410.919	323.343	265.146	273.197	250.465	330.122	252.349	429.935	257.875	274.136	275.85
Thecc.01G143300.1	375.593	410.062	76.2267	73.8888	110.967	581.266	140.989	143.344	117.485	273.432	450.536	1594.11	258.744	2221.01	99.5639	1154.18	1571.14	980.799
Thecc.01G143400.1	706.268	672.654	706.05	675.555	474.692	933.548	709.248	547.096	662.281	674.257	714.148	839.103	606.71	752.797	771.62	707.695	735.883	914.855
Thecc.01G143500.1	2.86712	5.70852	3.81134	2.34568	4.93186	14.8329	3.22875	8.36173	4.15875	4.1429	4.79294	17.1799	2.97407	8.49658	3.39422	3.33818	0.856674	1.85757
Thecc.01G143600.1	0	0	0	1.17284	0	3.70823	0	0	0	0	0.958588	2.71262	0	0	0	0.834546	0	0
Thecc.01G143700.1	9.55708	13.3199	2.8585	5.86419	7.39779	117.736	3.22875	5.97266	0	19.6788	7.6687	75.9533	7.93085	10.1959	2.26281	8.34546	10.2801	4.64393
Thecc.01G143800.1	64.0324	78.0165	30.4907	16.4197	30.8241	78.8	69.9562	51.3649	64.4606	69.3936	60.391	96.75	96.1616	170.781	40.7307	135.196	160.198	106.81
Thecc.01G143900.1	422.423	404.354	428.775	752.962	912.394	610.932	619.919	480.202	663.321	520.97	530.099	582.308	603.736	246.401	357.525	370.538	383.79	314.859
Thecc.01G144000.1	28.6712	22.8341	40.9719	23.4568	18.4945	33.3741	39.8212	57.3376	35.3494	27.9646	37.3849	51.5397	37.6716	35.6857	42.9935	35.0509	57.3971	30.65
Thecc.01G144100.1	243.705	284.475	258.218	274.444	202.206	537.694	348.705	330.886	408.597	237.181	320.168	511.78	462.964	550.579	415.227	582.513	502.011	435.601
Thecc.01G144200.1	18.1584	11.417	12.3868	4.69135	6.16482	320.762	3.22875	2.38907	1.03969	7.25008	16.296	173.607	6.9395	14.4442	4.52563	14.1873	10.2801	44.5818
Thecc.01G144300.1	640.324	665.994	852.786	856.172	909.928	707.346	1042.88	823.033	1019.93	626.614	685.39	719.748	817.869	667.832	827.059	656.788	618.518	784.825
Thecc.01G144400.1	353.612	383.422	409.719	452.716	406.878	302.221	421.889	365.527	457.463	284.825	266.487	247.752	357.88	328.818	435.592	265.386	263.855	279.565
Thecc.01G144500.1	775.079	786.825	815.626	533.641	737.313	1041.09	565.031	568.598	611.336	737.437	766.87	760.437	579.944	642.342	334.897	709.364	645.932	566.56
Thecc.01G144600.1	192.097	215.972	305.86	216.975	263.855	193.755	170.047	186.347	120.604	151.216	126.534	142.864	205.211	141.893	231.939	116.002	137.924	144.891
Thecc.01G144700.1	874.472	869.598	1591.23	2133.39	1907.4	1136.57	1065.49	974.739	1050.08	931.117	651.84	589.542	1401.78	220.911	1789.89	395.575	463.46	750.46
Thecc.01G144800.1	126.153	122.733	60.9814	99.6912	72.7449	106.612	116.235	95.5626	103.969	91.1438	86.2729	71.4322	171.505	119.802	247.778	142.707	115.651	115.17
Thecc.01G144900.1	179.673	180.77	111.482	137.222	94.9383	83.4353	74.2612	82.4228	81.0957	117.037	92.0244	105.792	115.989	186.075	158.397	126.016	143.921	128.173
Thecc.01G145000.1	1196.55	1120.77	695.569	1256.11	1076.38	1021.62	1217.24	1248.29	1397.34	801.652	955.712	983.776	1080.58	726.458	1381.45	887.122	770.15	711.451
Thecc.01G145100.1	2149.39	1964.68	1281.56	1461.36	1358.73	1620.5	1295.8	1379.69	1372.39	1563.95	1879.79	1728.84	1572.29	2130.09	1503.64	1626.53	2080.86	1930.95
Thecc.01G145200.1	0	0	0	0	0	0	1.07625	0	0	0	0	0	0	0	0	0	0	0
Thecc.01G145400.1	676.641	764.942	1353.02	1586.85	919.792	975.266	854.541	1042.83	795.361	1132.05	1581.67	1992.87	953.685	1452.07	1112.17	500.727	1269.59	1823.21
Thecc.01G145500.1	0	0	0	0	0	0	0	0	0	0	0	0	0	0	0	0	0	0
Thecc.01G145600.1	536.152	503.301	597.427	611.049	537.573	508.955	601.623	587.71	524.003	518.898	532.016	553.374	514.514	532.736	419.752	556.642	533.708	529.409
Thecc.01G145700.1	0	0	0	0	0	0.927058	1.07625	0	0	1.03573	0	0	0.991357	0	1.13141	0	0	0
Thecc.01G145800.1	177.762	156.984	134.35	89.1357	99.8702	145.548	92.5574	97.9517	103.969	94.251	151.457	151.907	170.513	294.831	162.923	292.091	226.162	209.906
Thecc.01G145900.1	2728.55	2917.05	6949.97	7460.42	11633	3642.41	4041.31	4769.77	3616.03	4892.77	5084.35	3083.34	4895.32	1056.13	6330.22	1766.73	1876.12	2606.18
Thecc.01G146000.1	0.955708	0	0	0	0	0	0	0	1.03969	0	0	0	0	1.69932	0	5.84182	0.856674	0
Thecc.01G146100.1	129.021	147.47	103.859	131.358	101.103	117.736	88.2524	109.897	87.3338	126.359	108.32	92.229	103.101	179.278	97.301	129.355	143.064	120.742
Thecc.01G146200.1	130.932	135.102	565.031	277.963	488.254	12.9788	58.1174	74.061	53.0241	49.7148	22.0475	47.0187	85.2567	11.8952	63.3588	16.6909	23.9869	29.7212
Thecc.01G146300.1	2715.17	2780.05	2750.83	3149.07	3510.25	1860.61	4726.88	4449.64	4366.69	2358.35	2354.29	1812.93	3647.2	2079.96	4862.79	2258.28	2051.73	2098.13
Thecc.01G146400.1	0	0.95142	0.952834	2.34568	0	3.70823	1.07625	2.38907	2.07938	0	0	0.904206	0.991357	2.54898	2.26281	0	1.71335	0.928787
Thecc.01G146500.1	947.106	884.821	959.504	836.234	893.9	942.818	557.497	539.929	639.408	615.221	591.449	685.388	459.99	640.642	290.772	848.733	639.935	634.361
Thecc.01G146600.1	2193.35	2300.53	1906.62	1823.76	2029.46	2135.02	2367.75	2354.42	2356.97	1958.56	2053.29	2272.27	1998.58	2487.8	1960.73	2728.96	2343	2157.57
Thecc.01G146700.1	9.55708	3.80568	4.76417	5.86419	6.16482	16.6871	7.53374	0	4.15875	3.10718	2.87576	9.04206	6.9395	5.09795	0	10.0145	9.42341	9.28787
Thecc.01G146800.1	2.86712	1.90284	0.952834	1.17284	0	3.70823	1.07625	0	2.07938	2.07145	1.91718	0.904206	0	2.54898	0	0	2.57002	2.78636
Thecc.01G146900.1	6.68995	9.5142	2.8585	4.69135	6.16482	5.56235	3.22875	4.77813	4.15875	6.21435	13.4202	10.8505	6.9395	11.8952	1.13141	7.51091	8.56674	5.57272
Thecc.01G147000.1	0	0	0	0	0	0	0	0	0	0	0	0	0	0	0	0	0	0
Thecc.01G147100.1	0	0	0	0	0	0.927058	0	0	0	0	0	0	0	0	0	0	0	0
Thecc.01G147200.1	18.1584	20.9312	11.434	36.358	13.5626	35.2282	16.1437	19.1125	13.5159	63.1793	135.161	132.918	65.4295	60.3257	38.4679	14.1873	125.931	156.965
Thecc.01G147300.1	307.738	327.289	545.021	564.135	549.902	228.983	234.622	244.879	224.573	280.682	215.682	207.967	298.398	129.998	351.868	92.6346	161.911	243.342
Thecc.01G147400.1	1.91142	0.95142	0	0	2.46593	0.927058	0	2.38907	0	0	0	0	0.991357	1.69932	2.26281	0	5.14004	0
Thecc.01G147500.1	780.813	705.954	1203.43	1256.11	1441.34	621.129	1017.05	1021.33	961.711	1173.48	880.942	702.568	977.478	413.784	1328.27	404.755	613.378	643.649
Thecc.01G147600.1	434.847	448.119	377.322	356.543	500.584	542.329	357.315	407.336	396.121	442.255	531.058	556.086	358.871	582.866	220.624	552.469	569.688	391.019
Thecc.01G147700.1	373.682	355.831	339.209	358.888	341.531	536.767	367.001	335.664	382.605	336.611	364.263	356.257	425.292	443.522	109.747	426.453	416.343	345.509
Thecc.01G147800.1	1.91142	1.90284	0.952834	2.34568	1.23296	6.48941	0	0	1.03969	2.07145	0.958588	1.80841	2.97407	5.09795	0	7.51091	4.28337	1.85757
Thecc.01G147900.1	0	0	0	0	1.23296	0	3.22875	4.77813	3.11906	1.03573	2.87576	9.94626	2.97407	0.849658	2.26281	0	0.856674	0.928787
Thecc.01G148000.1	0	0	0	0	0	0	0	0	0	0	0	0	0	0	0	0	0	0
Thecc.01G148100.1	0	0	0	0	0	0	0	0	0	0	0	0	0	0	0	0	0	0
Thecc.01G148200.1	625.988	595.589	904.239	801.048	869.24	510.809	491.846	682.078	554.154	652.507	555.022	563.32	509.557	377.248	810.088	393.906	447.184	487.613
Thecc.01G148300.1	16.247	15.2227	6.66984	2.34568	0	629.473	7.53374	8.36173	9.35719	17.6073	118.865	2511.88	14.8704	435.025	6.78844	68.4328	258.715	169.039
Thecc.01G148400.1	53.5196	65.648	8.57551	18.7654	6.16482	345.793	12.915	13.1399	10.3969	31.0718	95.8588	762.245	47.5851	497.9	12.4455	160.233	351.236	235.912
Thecc.01G148500.1	1855.98	1697.33	5146.26	4616.29	4353.6	992.88	3281.48	2912.27	3622.27	1862.23	1221.24	994.626	1879.61	483.456	3451.92	510.742	659.639	1124.76
Thecc.01G148600.1	1058.92	1057.03	1457.84	1103.64	1025.83	857.529	1358.23	1560.06	1214.36	897.974	836.847	779.425	1112.3	719.661	1385.97	722.717	732.456	923.214
Thecc.01G148700.1	119.463	140.81	12.3868	21.1111	7.39779	388.438	29.0587	31.0579	27.0319	82.858	157.208	383.383	24.7839	581.166	30.548	546.628	318.683	143.962
Thecc.01G148800.1	0.955708	0	0	0	0	0	1.07625	2.38907	1.03969	1.03573	2.87576	0	0	0.849658	0	0.834546	0	0
Thecc.01G148900.1	368.903	337.754	780.371	901.912	1224.33	487.633	328.256	360.749	322.303	788.187	507.093	393.329	549.212	213.264	268.144	268.724	395.783	356.654
Thecc.01G149000.1	13258.5	13132.5	5417.81	7560.11	7334.91	12952.9	9367.67	8638.86	9144.05	8113.87	7188.45	7977.81	9860.03	14171.5	7603.06	21706.5	13334.1	10961.5
Thecc.01G149100.1	565.779	561.338	312.53	260.37	292.213	803.76	318.57	302.217	294.232	389.433	420.82	649.22	395.551	829.267	196.865	920.504	618.518	643.649
Thecc.01G149200.1	0.955708	0	0	0	0	0	1.07625	0	0	1.03573	0.958588	1.80841	0	0	0	0	0	0
Thecc.01G149300.1	20.0699	18.077	37.1605	18.7654	12.3296	14.8329	25.83	22.6961	25.9922	30.036	34.5092	16.2757	17.8444	18.6925	42.9935	20.8636	11.1368	15.7894
Thecc.01G149400.1	171.072	184.576	258.218	191.173	183.712	128.861	215.25	255.63	197.541	157.43	160.084	134.727	170.513	122.351	213.836	106.822	131.071	113.312
Thecc.01G149600.1	1070.39	994.234	1066.22	805.74	945.684	1372.97	858.846	799.143	854.623	937.332	1020.9	1038.03	913.04	972.009	623.405	1231.79	961.188	870.273
Thecc.01G149700.1	155.78	135.102	134.35	140.741	51.7845	32.447	105.472	74.061	89.4132	74.5722	96.8174	50.6355	56.5073	216.663	124.455	115.167	157.628	113.312
Thecc.01G149800.1	0	0	0	0	1.23296	0	0	2.38907	2.07938	1.03573	0.958588	0	0	0	0	0	0	0
Thecc.01G149900.1	68.8109	72.3079	43.8304	71.5431	54.2505	28.7388	31.2112	27.4743	42.6272	52.822	42.1779	18.9883	59.4814	41.6333	93.9068	32.5473	47.117	31.5788
Thecc.01G150000.1	554.31	577.512	549.785	539.506	445.1	686.023	549.963	576.959	651.884	482.648	502.3	553.374	585.892	498.749	720.707	635.089	564.548	644.578
Thecc.01G150100.1	1879.88	1876.2	3295.85	1934.01	2146.59	1648.31	2315.01	2457.15	2159.43	1554.62	1828.03	1793.94	1820.13	1475.86	1628.1	1533.06	1636.25	1701.54
Thecc.01G150200.1	1.91142	0.95142	0.952834	0	0	0	1.07625	1.19453	0	2.07145	1.91718	0	0	3.39863	1.13141	1.66909	0	0
Thecc.01G150300.1	47.7854	48.5224	32.3964	41.0493	54.2505	17.6141	11.8387	16.7235	18.7144	27.9646	18.2132	20.7967	30.7321	37.385	27.1538	29.2091	38.5503	39.0091
Thecc.01G150400.1	0	0	0.952834	0	2.46593	0.927058	0	1.19453	0	0	0	0	0.991357	0.849658	1.13141	0	0	0
Thecc.01G150500.1	93.6593	92.2878	80.9909	80.9258	51.7845	351.355	54.8887	69.2829	57.1828	87.0009	124.616	277.591	91.2048	192.872	67.8844	121.009	216.738	215.479
Thecc.01G150600.1	1481.35	1534.64	1893.28	1980.92	1579.43	604.442	2700.31	3172.68	2865.38	1757.63	1185.77	708.897	1899.44	1464.81	1705.03	228.666	1560.86	1061.6
Thecc.01G150800.1	6.68995	13.3199	1.90567	3.51851	20.9604	4.63529	2.1525	3.5836	2.07938	62.1435	7.6687	8.13785	22.8012	0.849658	1.13141	2.50364	6.85339	6.50151
Thecc.01G150900.1	423.378	450.973	602.191	397.592	440.168	355.063	727.544	872.009	738.178	508.541	473.542	462.953	743.518	418.032	700.341	499.058	358.946	471.824
Thecc.01G151000.1	819.041	838.201	921.39	1040.31	987.605	933.548	764.136	775.252	736.099	784.044	810.965	759.533	809.938	932.925	1040.89	918	920.924	980.799
Thecc.01G151100.1	889.764	886.724	1062.41	1050.86	998.702	1142.14	841.626	848.118	847.346	793.366	879.025	1295.73	965.581	1164.03	1371.27	1099.1	1166.79	1312.38
Thecc.01G151200.1	5.73425	5.70852	4.76417	17.5926	14.7956	14.8329	8.60999	2.38907	10.3969	8.2858	8.62729	14.4673	8.92221	18.6925	18.1025	21.6982	25.7002	25.0772
Thecc.01G151300.1	215.99	218.827	111.482	111.42	129.461	686.023	164.666	160.067	193.382	182.288	263.612	610.339	165.557	276.989	190.076	214.478	295.552	489.471
Thecc.01G151400.1	9.55708	7.61136	186.755	442.16	731.148	243.816	39.8212	72.8665	44.7066	400.826	456.288	207.967	38.6629	1.69932	20.3653	31.7127	8.56674	30.65
Thecc.01G151500.1	11.4685	18.077	235.35	338.95	527.709	559.016	71.0324	117.064	73.8178	206.109	300.997	199.829	38.6629	0.849658	7.91985	11.6836	4.28337	20.4333
Thecc.01G151600.1	1.91142	2.85426	7.62267	16.4197	28.3582	139.059	3.22875	1.19453	5.19844	4.1429	6.71011	37.0724	5.94814	1.69932	3.39422	1.66909	1.71335	13.003
Thecc.01G151700.1	0	0	1.90567	1.17284	1.23296	18.5412	2.1525	1.19453	3.11906	2.07145	0.958588	5.42523	1.98271	0	3.39422	0	0.856674	0.928787
Thecc.01G151800.1	7.64566	10.4656	0.952834	4.69135	1.23296	32.447	2.1525	7.1672	6.23813	11.393	7.6687	27.1262	4.95678	7.64693	3.39422	10.8491	9.42341	13.9318
Thecc.01G151900.1	0	0	0	0	0	0	0	0	0	0	0	0	0	0	0	0	0	0
Thecc.01G152000.1	418.6	442.41	408.766	390.555	424.14	355.99	464.939	579.348	458.502	546.863	486.963	382.479	514.514	446.92	639.245	346.337	400.923	452.319
Thecc.01G152100.1	0	0	5.717	0	0	0	0	0	0	0	0	0	0	0	0	0	0	0
Thecc.01G152300.1	1261.53	1257.78	1549.31	1355.8	1626.28	1365.56	1391.59	1784.63	1227.87	1177.62	1026.65	1037.12	1278.85	850.508	1352.03	859.582	872.094	1007.73
Thecc.01G152400.1	22.937	28.5426	10.4812	8.20987	8.63075	1033.67	23.6775	29.8633	20.7938	27.9646	54.6395	822.827	23.7926	112.155	30.548	28.3746	84.8107	80.8045
Thecc.01G152500.1	11.4685	11.417	7.62267	2.34568	9.86372	55.6235	29.0587	27.4743	22.8731	20.7145	30.6748	60.5818	15.8617	20.3918	2.26281	67.5982	5.99672	20.4333
Thecc.01G152600.1	0	0	0	0	0	0	0	0	0	0	0	0	0	0	0	1.66909	0	0
Thecc.01G152700.1	319.206	293.037	365.888	277.963	276.184	228.056	355.162	361.943	313.986	256.86	249.233	246.848	302.364	344.961	498.951	296.264	317.826	322.289
Thecc.01G152800.1	59.2539	84.6764	100.048	64.5061	114.666	255.868	63.4987	54.9485	70.6988	101.501	146.664	159.14	86.248	116.403	39.5993	170.247	118.221	116.098
Thecc.01G152900.1	2.86712	3.80568	0.952834	3.51851	2.46593	0.927058	0	3.5836	3.11906	1.03573	3.83435	1.80841	0.991357	7.64693	1.13141	5.00727	2.57002	0
Thecc.01G153000.1	197.831	208.361	11.434	37.5308	24.6593	105.685	91.4811	91.979	66.54	83.8938	102.569	116.643	49.5678	149.54	229.676	195.284	99.3741	34.3651
Thecc.01G153100.1	991.069	955.226	838.494	684.937	499.351	940.037	1015.98	1094.19	1043.85	1071.98	1074.58	1220.68	1032.99	2116.5	1190.24	1948.66	1467.48	1385.75
Thecc.01G153200.1	1120.09	1089.38	2143.88	2835.92	3677.93	839.915	1906.04	1919.61	1958.77	1732.77	1620.97	914.152	1694.23	438.424	2377.09	675.982	684.482	771.822
Thecc.01G153300.1	23.8927	18.077	20.9623	28.1481	24.6593	25.9576	35.5162	10.7508	42.6272	16.5716	22.0475	32.5514	23.7926	36.5353	36.205	23.3673	30.8403	40.8666
Thecc.01G153400.1	1459.37	1553.67	1795.14	1410.92	1916.03	1360.92	1193.56	1531.39	1083.35	1670.63	1530.86	1192.65	1216.39	1056.98	796.511	989.771	1102.54	957.579
Thecc.01G153500.1	230.326	214.07	241.067	163.024	102.336	313.346	318.57	297.439	255.763	230.967	205.138	200.734	137.799	156.337	78.0671	106.822	113.081	130.959
Thecc.01G153600.1	0.955708	0	0	0	2.46593	0	0	0	0	0	0	0	0	0	0	0	0	0
Thecc.01G153700.1	1.91142	0.95142	11.434	7.03703	3.69889	17.6141	2.1525	4.77813	3.11906	0	0.958588	1.80841	2.97407	0	6.78844	0	0	1.85757
Thecc.01G153800.1	1313.14	1219.72	1234.87	1765.12	1573.26	649.868	942.794	997.435	940.918	795.437	788.918	603.105	1332.38	1005.15	1768.39	952.217	1015.16	1019.81
Thecc.01G153900.1	0	0	0	0	0	0	0	0	0	0	0	0	0	0	0	0	0	0
Thecc.01G154000.1	1831.14	1960.88	9811.33	4521.29	4850.48	2806.21	2834.84	3212.1	2868.5	3067.82	1749.42	1765.01	2060.04	398.49	4658	448.151	679.342	1979.24
Thecc.01G154100.1	0	0	0	0	0	0	0	0	0	0	0	0	0	0	0	0	0	0
Thecc.01G154200.1	2.86712	2.85426	10.4812	5.86419	8.63075	829.717	24.7537	21.5016	21.8334	17.6073	60.391	529.864	4.95678	0.849658	2.26281	2.50364	2.57002	0.928787
Thecc.01G154300.1	0	0	0	0	0	0	0	0	0	0	0	0	0	0	0	0	0	0
Thecc.01G154400.1	0	0	0	0	0	5.56235	0	0	0	0	0	0	0	0	0	0	0	0
Thecc.01G154500.1	0	0.95142	0	0	0	0.927058	2.1525	0	0	1.03573	0	0	0	0	0	0	0	0
Thecc.01G154600.1	0	0	0	0	0	0	0	0	0	0	0	0	0	0	0	0	0	0
Thecc.01G154700.1	13.3799	18.077	8.57551	8.20987	7.39779	15.76	11.8387	17.918	10.3969	5.17863	16.296	18.0841	11.8963	29.738	12.4455	26.7055	20.5602	19.5045
Thecc.01G154800.1	12.4242	8.56278	8.57551	10.5555	4.93186	12.0518	9.68624	9.55626	10.3969	4.1429	18.2132	15.3715	10.9049	28.0387	9.05126	31.7127	20.5602	16.7182
Thecc.01G154900.1	27.7155	12.3685	10.4812	19.9382	14.7956	33.3741	10.7625	9.55626	17.6747	13.4644	17.2546	26.222	10.9049	16.1435	9.05126	21.6982	21.4168	31.5788
Thecc.01G155000.1	205.477	219.778	223.916	140.741	155.354	280.899	175.429	198.292	176.747	152.252	210.889	216.105	128.876	123.2	133.506	105.153	110.511	135.603
Thecc.01G155100.1	0	0	0	0	0	0	0	0	0	0	0	0	0	0	0	0	0	0
Thecc.01G155200.1	0	0	0	0	0	0	0	0	1.03969	0	0	0	0	0	1.13141	0	0	0
Thecc.01G155300.1	12.4242	8.56278	3.81134	1.17284	1.23296	4.63529	1.07625	1.19453	1.03969	1.03573	2.87576	1.80841	9.91357	12.7449	4.52563	5.00727	5.14004	3.71515
Thecc.01G155400.1	376.549	371.054	381.134	436.296	380.986	321.689	442.338	447.95	469.939	354.218	347.009	328.227	430.249	345.811	492.162	342.998	339.243	337.15
Thecc.01G155500.1	0.955708	0	0.952834	0	2.46593	0	0	0	0	0	0	0	0	0	0	0	0	0.928787
Thecc.01G155600.1	0	0	0	0	0	0	0	0	0	1.03573	0	0	0	0	0	0	0	0
Thecc.01G155700.1	244.661	281.62	302.048	274.444	293.446	154.819	312.112	406.141	333.74	211.288	244.44	167.278	8.92221	0.849658	2.26281	1.66909	0	0.928787
Thecc.01G155800.1	35.3612	43.7653	43.8304	71.5431	53.0175	34.3012	67.8037	46.5868	79.0163	44.5362	48.888	45.2103	0.991357	0	0	0.834546	0	0
Thecc.01G155900.1	37.2726	26.6398	91.4721	42.2222	41.9208	29.6659	21.525	25.0852	25.9922	38.3218	37.3849	47.9229	13.879	6.79727	4.52563	21.6982	13.7068	19.5045
Thecc.01G156000.1	0	0	0	0	0	0	0	0	0	0	0	0	0	0	0	0	0	0
Thecc.01G156100.1	287.668	276.863	355.407	329.568	424.14	235.473	335.79	305.8	361.811	284.825	327.837	251.369	411.413	280.387	463.877	280.407	298.122	273.063
Thecc.01G156200.1	0	0	0	0	1.23296	0	0	0	0	0	0	0	0.991357	0	0	0	0	0
Thecc.01G156300.1	21.9813	23.7855	41.9247	192.345	341.531	412.541	26.9062	34.6415	27.0319	191.609	198.428	166.374	29.7407	11.0456	0	56.7491	27.4136	23.2197
Thecc.01G156400.1	3107.96	3026.47	1568.36	2885.18	1278.58	5599.43	1267.82	1310.4	1200.84	1960.63	1807.9	2851.86	2650.89	3848.95	354.131	3031.07	3604.03	3166.23
Thecc.01G156500.1	0	0.95142	0	0	0	0	0	0	0	0	0	0.904206	0	0	0	0	0.856674	0.928787
Thecc.01G156600.1	0	0	0	1.17284	0	0	0	0	1.03969	0	0	0	0.991357	0.849658	0	0.834546	0	0
Thecc.01G156900.1	0	0	0	0	0	0	0	0	0	0	0	0	0	0	0	0	0	0
Thecc.01G157000.1	3.82283	0.95142	0.952834	4.69135	3.69889	27.8118	1.07625	2.38907	1.03969	1.03573	0	16.2757	0.991357	5.09795	1.13141	2.50364	1.71335	4.64393
Thecc.01G157100.1	194.009	167.45	182.944	143.086	173.848	344.866	191.572	157.678	179.866	465.041	390.145	339.077	449.085	313.524	164.054	315.458	372.653	365.942
Thecc.01G157200.1	954.752	985.671	322.058	803.394	1384.62	3303.11	317.493	414.503	356.613	805.794	1263.42	2916.06	144.738	322.87	36.205	356.351	455.75	208.977
Thecc.01G157300.1	85.058	88.4821	76.2267	68.0246	102.336	115.882	44.1262	53.754	47.8256	52.822	61.3496	89.5164	61.4641	72.221	57.7018	56.7491	74.5306	68.7302
Thecc.01G157400.1	77.4123	82.7736	55.2644	79.753	65.3471	89.9247	59.1937	56.143	49.905	89.0724	73.8112	79.5701	72.369	96.0114	67.8844	77.6128	89.9507	75.2317
Thecc.01G157500.1	91.7479	68.5023	81.9437	53.9506	106.035	690.659	46.2787	38.2251	29.1113	61.1078	97.7759	486.463	146.721	271.041	38.4679	361.358	245.865	235.912
Thecc.01G157600.1	285.757	304.454	327.775	235.74	237.962	163.162	295.968	303.411	269.279	220.61	241.564	189.883	237.926	246.401	317.925	251.198	213.312	243.342
Thecc.01G157700.1	28.6712	23.7855	2.8585	4.69135	0	5.56235	5.38124	11.9453	4.15875	16.5716	19.1718	12.6589	2.97407	17.8428	10.1827	13.3527	17.9901	11.1454
Thecc.01G157800.1	0	0	0	0	0	0	0	0	0	0	0	0	0	0	0	0	0	0
Thecc.01G157900.1	0	0	0	0	0	0	0	0	0	0	0	0	0	0	0	0	0	0
Thecc.01G158000.1	971.955	994.234	964.268	1117.71	1034.46	608.15	1046.11	1241.12	1033.45	947.689	980.635	716.131	1058.77	729.857	1423.31	708.529	807.843	829.407
Thecc.01G158100.1	68.8109	59.9395	37.1605	105.555	102.336	288.315	67.8037	74.061	51.9844	132.573	149.54	191.692	71.3777	65.4237	31.6794	60.0873	65.1072	82.662
Thecc.01G158200.1	0.955708	3.80568	0.952834	3.51851	0	4.63529	0	1.19453	0	1.03573	3.83435	2.71262	0.991357	4.24829	2.26281	2.50364	3.42669	1.85757
Thecc.01G158300.1	0	0	1.90567	0	0	0	25.83	46.5868	39.5081	41.429	38.3435	19.8925	0	0	0	0	0	0
Thecc.01G158400.1	1508.11	1325.33	1947.59	1507.1	1615.18	886.268	1464.77	1474.05	1474.28	1360.94	1098.54	869.846	1358.16	976.258	1888.32	979.757	1171.07	971.511
Thecc.01G158500.1	0	0	0	0	0	0	3.22875	3.5836	1.03969	0	4.79294	0.904206	0	0	0	0	0	0
Thecc.01G158600.1	419.556	465.244	624.106	605.184	747.177	223.421	385.297	487.369	333.74	421.54	380.559	225.147	329.13	148.69	366.576	197.787	161.911	165.324
Thecc.01G158700.1	4940.05	4894.11	5262.5	7451.04	8143.73	2794.15	6010.85	6363.28	5690.21	5555.63	4299.27	2992.92	4007.06	2645.84	5170.53	3365.72	2474.07	2804.94
Thecc.01G158800.1	371.77	376.762	454.502	418.703	336.599	291.096	399.288	451.533	338.938	331.432	347.967	273.974	337.061	359.406	427.672	337.157	286.129	328.791
Thecc.01G158900.1	21.0256	20.9312	1.90567	1.17284	0	0	4.30499	5.97266	3.11906	1.03573	5.75153	1.80841	0.991357	82.4169	3.39422	146.046	29.1269	4.64393
Thecc.01G159000.1	1.91142	0.95142	2.8585	51.6049	91.2394	8.34353	0	0	2.07938	18.6431	26.8405	8.13785	0.991357	0	1.13141	3.33818	0	1.85757
Thecc.01G159100.1	151.002	135.102	107.67	163.024	156.587	167.798	180.81	119.453	185.064	120.144	147.622	182.65	152.669	139.344	128.98	204.464	144.778	176.47
Thecc.01G159200.1	955.708	813.464	818.484	845.616	923.491	1004.93	987.996	965.183	939.878	687.722	758.243	858.995	819.852	905.736	924.36	904.648	892.654	902.781
Thecc.01G159300.1	0	0	0	0	0	0	0	0	0	0	0	0	0	0	0	0	0	0
Thecc.01G159400.1	0	2.85426	1.90567	1.17284	1.23296	1.85412	2.1525	4.77813	3.11906	2.07145	0	0	0	1.69932	1.13141	0.834546	1.71335	0.928787
Thecc.01G159500.1	473.075	458.585	460.219	414.012	426.606	516.372	428.347	418.087	383.645	423.612	409.317	459.336	535.333	520.841	639.245	474.857	520.858	558.201
Thecc.01G159600.1	856.314	868.647	369.7	523.086	429.072	652.649	558.573	507.676	526.082	641.114	652.798	811.977	588.866	1186.97	580.412	1223.44	1026.3	888.849
Thecc.01G159700.1	36.3169	38.0568	33.3492	30.4938	48.0856	82.5082	23.6775	27.4743	34.3097	29.0003	32.592	43.4019	48.5765	46.7312	38.4679	57.5837	46.2604	40.8666
Thecc.01G159900.1	780.813	725.934	1292.04	880.801	705.256	198.391	1550.87	1873.03	1495.07	909.367	648.005	217.914	708.82	293.982	1218.53	302.94	313.543	257.274
Thecc.01G160000.1	313.472	317.774	73.3682	133.704	310.707	67.6753	62.4224	69.2829	77.9766	185.395	74.7698	145.577	104.092	111.305	89.3812	85.9582	147.348	96.5938
Thecc.01G160100.1	174.894	203.604	103.859	158.333	145.49	183.558	137.76	155.289	153.874	140.859	158.167	188.979	177.453	262.544	221.756	224.493	193.608	189.473
Thecc.01G160300.1	28.6712	26.6398	13.3397	35.1851	14.7956	2.78118	6.45749	7.1672	8.3175	7.25008	9.58588	6.32944	11.8963	6.79727	1.13141	1.66909	8.56674	27.8636
Thecc.01G160400.1	27.7155	27.5912	11.434	8.20987	40.6878	230.838	2.1525	11.9453	8.3175	30.036	43.1364	122.068	30.7321	165.683	12.4455	216.982	96.8041	79.8757
Thecc.01G160500.1	20.0699	19.0284	11.434	14.0741	40.6878	3.70823	4.30499	4.77813	4.15875	21.7502	7.6687	6.32944	7.93085	12.7449	9.05126	9.18	9.42341	9.28787
Thecc.01G160600.1	0	0.95142	0	0	0	0	1.07625	0	0	0	0	0	0	0	0	0	0.856674	0
Thecc.01G160700.1	159.603	124.636	100.048	113.765	60.4153	153.892	110.854	81.2282	101.889	134.644	99.6931	136.535	125.902	209.016	78.0671	195.284	164.481	136.532
Thecc.01G160800.1	0	0	0	0	0	0	0	0	0	0	0	0	0	0	0	0	0	0
Thecc.01G160900.1	1245.29	1390.98	121.963	410.493	54.2505	68.6023	253.995	309.384	241.208	875.188	931.747	92.229	309.303	7661.37	116.535	12307.9	3765.94	466.251
Thecc.01G161000.1	0.955708	0	3.81134	1.17284	3.69889	0	1.07625	0	0	0	0	0	0.991357	0.849658	1.13141	1.66909	0.856674	0
Thecc.01G161100.1	139.533	113.219	110.529	116.111	94.9383	289.242	104.396	112.286	92.5322	124.287	138.995	166.374	97.153	126.599	52.0447	105.153	129.358	126.315
Thecc.01G161200.1	2.86712	1.90284	23.8208	3.51851	13.5626	0	0	1.19453	4.15875	12.4287	9.58588	1.80841	4.95678	2.54898	0	0.834546	1.71335	1.85757
Thecc.01G161300.1	0.955708	2.85426	2.8585	1.17284	0	0	0	0	0	0	0	0.904206	0	2.54898	0	0	2.57002	2.78636
Thecc.01G161400.1	0	0.95142	0.952834	1.17284	0	0	1.07625	0	0	1.03573	0	0.904206	0.991357	1.69932	0	0	2.57002	0
Thecc.01G161500.1	0	0	0	0	0	0	0	0	0	0	0	0	0	0	0	0	0	0
Thecc.01G161600.1	456.828	416.722	585.993	659.135	438.936	277.19	813.644	725.081	660.202	438.112	482.17	308.334	489.73	233.656	625.668	225.327	311.829	421.669
Thecc.01G161700.1	644.147	668.848	988.089	509.012	684.296	846.404	636.063	698.802	535.439	592.435	554.064	704.376	739.552	972.859	689.027	753.595	772.72	755.104
Thecc.01G161800.1	245.617	243.564	24.7737	65.6789	4.93186	0	8.60999	15.5289	5.19844	111.858	96.8174	9.04206	32.7148	1231.16	18.1025	835.38	577.398	165.324
Thecc.01G161900.1	0	0	0	0	0	0	0	0	0	0	0	0	0	0	0	0	0	0
Thecc.01G162000.1	1569.27	1589.82	1334.92	1691.23	1257.62	1270.07	1624.06	1570.81	1547.06	1737.95	1566.33	1481.09	1619.88	1964.41	2087.45	1921.96	1567.71	1387.61
Thecc.01G162100.1	2460.95	2394.72	3123.39	4346.54	3253.79	2098.86	3791.62	2943.33	4071.42	1997.91	1710.12	1668.26	2411.97	1698.47	2888.48	2190.68	1895.82	2240.23
Thecc.01G162200.1	0	0	0	0	0	0	0	0	0	0	0	0	0	0	0	0	0	0
Thecc.01G162300.1	292.447	275.912	203.906	340.123	373.588	446.842	202.335	310.579	241.208	352.147	436.157	412.318	296.416	230.257	302.086	228.666	218.452	290.71
Thecc.01G162400.1	5.73425	2.85426	1.90567	8.20987	29.5912	1.85412	1.07625	3.5836	0	7.25008	2.87576	0.904206	2.97407	0	15.8397	0	0.856674	0
Thecc.01G162500.1	179.673	187.43	241.067	479.691	757.04	83.4353	270.138	269.964	243.287	456.755	474.501	224.243	221.073	284.636	449.169	252.033	197.035	150.463
Thecc.01G162600.1	25.8041	30.4454	15.2453	22.2839	29.5912	11.1247	21.525	37.0305	24.9525	37.2861	54.6395	34.3598	31.7234	70.5216	42.9935	49.2382	43.6904	22.2909
Thecc.01G162700.1	42.0511	15.2227	7.62267	7.03703	4.93186	91.7788	13.9912	10.7508	11.4366	30.036	36.4263	84.0911	21.8098	56.9271	3.39422	34.2164	39.407	35.2939
Thecc.01G162800.1	2.86712	0	0.952834	0	0	0	0	2.38907	0	1.03573	0	0	1.98271	0	1.13141	0	0.856674	0
Thecc.01G162900.1	611.653	720.225	507.86	682.592	419.208	765.75	568.259	539.929	658.122	442.255	545.436	639.273	623.563	857.305	684.501	762.775	749.589	774.608
Thecc.01G163000.1	0	0	0	0	0	0	0	0	0	0	0	0	0	0	0	0	0	0
Thecc.01G163200.1	172.027	166.499	302.048	293.21	271.252	52.8423	242.156	218.6	224.573	130.501	190.759	77.7617	141.764	46.7312	233.07	42.5618	66.8205	99.3802
Thecc.01G163300.1	154.825	146.519	121.01	120.802	109.734	369.896	107.625	72.8665	131.001	106.68	118.865	254.082	146.721	231.957	88.2498	269.558	206.458	172.754
Thecc.01G163400.1	116.596	103.705	392.568	646.234	1706.42	122.372	233.546	255.63	278.636	679.436	578.987	142.864	358.871	22.0911	496.688	72.6055	109.654	152.321
Thecc.01G163500.1	0.955708	0	0	0	0	0	1.07625	0	0	0	0	0	0	0	0	0	0	0
Thecc.01G163600.1	0	0	0.952834	0	0	3.70823	0	0	0	2.07145	0	2.71262	0	0	0	0	0	0
Thecc.01G163700.1	183.496	137.005	45.736	100.864	69.046	422.739	79.6424	51.3649	86.2941	106.68	111.196	286.633	118.963	257.447	130.112	287.918	208.172	313.001
Thecc.01G163800.1	431.98	393.888	351.596	356.543	307.008	292.023	348.705	328.497	337.899	235.11	229.102	243.231	530.376	459.665	622.274	474.857	467.744	462.536
Thecc.01G163900.1	724.426	748.768	765.126	1105.99	943.218	283.68	511.218	533.956	565.59	580.006	440.95	278.495	720.716	378.948	913.046	503.231	505.437	495.043
Thecc.01G164000.1	131.888	157.936	87.6607	103.21	152.888	138.132	99.0149	78.8392	128.921	108.751	97.7759	163.661	124.911	221.761	67.8844	282.076	225.305	184.829
Thecc.01G164100.1	240.838	238.806	341.115	182.963	355.094	826.009	244.308	243.685	227.692	273.432	330.713	416.839	338.053	291.433	69.0159	328.811	304.976	261.918
Thecc.01G164200.1	125.198	113.219	135.302	102.037	136.859	158.527	133.455	160.067	133.08	98.3939	125.575	172.703	128.876	111.305	140.295	133.527	135.354	172.754
Thecc.01G164300.1	302.004	352.977	370.652	259.197	310.707	287.388	404.669	418.087	351.415	337.646	310.582	293.867	342.018	246.401	295.297	267.055	253.575	286.995
Thecc.01G164400.1	692.888	597.492	686.993	843.271	837.183	570.141	821.178	727.471	773.528	806.83	769.746	623.902	737.569	553.977	664.136	557.477	584.251	519.192
Thecc.01G164500.1	128.065	144.616	116.246	134.876	134.393	80.6541	86.0999	65.6993	94.6116	106.68	84.3557	109.409	116.98	206.467	193.471	176.924	149.918	130.03
Thecc.01G164600.1	801.839	743.059	412.577	523.086	341.531	1845.77	446.643	493.342	485.534	546.863	627.875	1259.56	592.831	1220.11	394.861	1097.43	1178.78	986.372
Thecc.01G164700.1	0	0	0	0	0	0	0	0	0	0	0	0	0	0	0	0	0	0
Thecc.01G164800.1	0	0.95142	0	0	0	3.70823	0	0	0	0	0	0	0	0	0	0	0	0
Thecc.01G164900.1	616.431	607.006	592.663	453.888	596.755	216.005	529.514	636.686	466.82	449.505	485.045	223.339	404.474	222.611	375.627	218.651	231.302	391.019
Thecc.01G165000.1	1252.93	1379.56	669.842	1070.8	1006.1	1185.71	1417.42	1366.55	1589.68	1302.94	1276.84	1142.01	1329.41	1791.93	1353.16	2239.09	1591.7	1491.63
Thecc.01G165100.1	500.791	530.892	404.954	424.567	367.424	451.477	406.822	412.114	417.955	444.326	490.797	500.93	447.102	611.754	477.454	531.606	506.294	549.842
Thecc.01G165200.1	0	0	13.3397	0	0	0	0	0	0	0	0	0	0	0	0	0	0	0
Thecc.01G165300.1	1423.05	1446.16	1017.63	1999.69	1536.27	2381.61	1420.65	1362.96	1461.8	2192.63	2041.79	2185.46	1876.64	2442.77	2096.5	2081.36	2382.41	2204.94
Thecc.01G165500.1	0	0	0	0	0	0	0	0	0	0	0	0	0	0	0	0	0	0
Thecc.01G165700.1	362.213	386.277	76.2267	90.3085	19.7274	228.983	146.37	129.01	161.152	309.682	592.407	409.605	194.306	1942.32	234.201	2406	1255.88	809.902
Thecc.01G165800.1	104.172	80.8707	48.5945	42.2222	20.9604	810.249	69.9562	72.8665	67.5797	89.0724	138.037	867.133	57.4987	271.041	314.531	202.795	271.566	331.577
Thecc.01G165900.1	0	0	0	0	0	0	0	0	0	0	0	0	0	0	0	0	0	0
Thecc.01G166000.1	0	0	0	0	0	0	0	0	0	0	0	0	0	0	0	0	0	0
Thecc.01G166100.1	0.955708	0	0	0	0	0	0	0	0	0	0	0	0	8.49658	0	0	0	0
Thecc.01G166200.1	0	0	0	0	0	0	0	0	0	0	0	0	0	0	0	0	0	0
Thecc.01G166300.1	20.0699	31.3969	23.8208	10.5555	36.9889	39.8635	29.0587	27.4743	27.0319	47.6434	29.7162	23.5093	20.8185	26.3394	37.3364	15.8564	23.1302	34.3651
Thecc.01G166400.1	2.86712	0.95142	1.90567	0	2.46593	1.85412	4.30499	4.77813	6.23813	4.1429	4.79294	9.04206	4.95678	4.24829	4.52563	3.33818	5.99672	6.50151
Thecc.01G166500.1	1113.4	1120.77	1094.81	987.53	1066.51	1818.89	1265.67	1391.63	1205	1240.8	1502.11	1812.03	1229.28	1215.01	1100.86	983.095	1386.95	1650.45
Thecc.01G166600.1	4778.54	4955	899.475	1597.41	403.18	16622.2	3069.46	4262.09	2672	3636.43	5287.57	14681.6	3010.75	10067.6	3528.86	7210.48	7303.14	8714.81
Thecc.01G166700.1	1459.37	1462.33	1595.04	1922.28	1848.21	906.663	1757.51	1716.54	1708.21	1553.59	1243.29	1065.15	1487.04	1019.59	1718.61	1023.15	1099.97	1247.36
Thecc.01G166800.1	0	0	0.952834	0	0	0	0	0	0	0	0	0	0	0	0	0	0	0
Thecc.01G166900.1	578.203	587.978	620.295	679.073	493.186	693.44	631.758	494.537	629.011	549.97	445.743	555.182	560.117	666.132	582.675	642.6	601.385	584.207
Thecc.01G167000.1	122.331	143.664	72.4154	77.4073	92.4724	79.727	131.302	167.235	107.088	136.716	98.7345	94.0374	129.868	114.704	162.923	52.5764	74.5306	95.6651
Thecc.01G167100.1	568.646	558.484	522.153	509.012	437.703	800.051	642.52	738.221	609.257	544.792	587.614	708.897	861.489	610.055	770.488	669.306	631.368	759.748
Thecc.01G167200.1	0	0	0	0	1.23296	0	0	0	0	0	0	0	0	0.849658	0	0	1.71335	0.928787
Thecc.01G167300.1	371.77	377.714	689.852	575.863	531.408	211.369	778.128	727.471	716.345	414.29	356.595	203.446	552.186	170.781	692.421	164.406	227.019	330.648
Thecc.01G167500.1	286.712	259.738	585.04	974.628	1175.02	49.1341	459.558	525.594	507.368	764.365	554.064	91.3248	246.848	25.4898	630.194	90.1309	67.6772	35.2939
Thecc.01G167600.1	0	0	0	0	0	0	54.8887	84.8118	65.5003	62.1435	1.91718	5.42523	0	0	0	0	0	0
Thecc.01G167700.1	9687.05	9366.73	5118.62	8300.18	6124.14	4061.44	8443.17	8595.86	8386.12	7712.01	6089.91	3849.2	8128.13	5568.66	14397.2	8418.06	5997.57	5643.31
Thecc.01G167800.1	127.109	136.053	25.7265	52.7777	12.3296	55.6235	147.446	119.453	174.668	98.3939	71.8941	66.007	153.66	116.403	457.089	192.78	151.631	130.03
Thecc.01G167900.1	58.2982	47.571	65.7455	41.0493	39.4549	140.913	11.8387	13.1399	4.15875	19.6788	10.5445	94.9416	36.6802	170.781	5.65704	145.211	72.8173	68.7302
Thecc.01G168000.1	543.798	574.658	1149.12	606.357	1018.43	4347.9	1935.09	2426.1	1752.91	1137.23	1458.01	3628.58	776.232	1395.99	848.556	1463.79	1414.37	1439.62
Thecc.01G168200.1	0.955708	2.85426	0.952834	2.34568	32.0571	6.48941	5.38124	13.1399	5.19844	15.5359	41.2193	9.94626	1.98271	0.849658	4.52563	4.17273	3.42669	5.57272
Thecc.01G168300.1	1800.55	1645.01	1840.88	1719.38	1837.12	1184.78	2017.97	1999.65	2029.47	1438.62	1638.23	1255.04	1602.03	1175.08	2028.61	1145.83	1160.79	1445.19
Thecc.01G168400.1	180.629	175.061	119.104	120.802	108.501	143.694	133.455	108.702	121.643	118.073	114.072	115.738	141.764	225.159	123.323	228.666	181.615	170.897
Thecc.01G168500.1	16.247	22.8341	28.585	16.4197	22.1934	27.8118	13.9912	16.7235	19.7541	11.393	5.75153	18.0841	14.8704	6.79727	13.5769	10.8491	15.4201	8.35908
Thecc.01G168600.1	16316.8	15707	64804.1	53945.9	53397.2	3371.71	40312	39508	36626.1	13651.9	6828.98	2354.55	17193.1	2168.33	30836.5	5726.65	2817.6	3704.93
Thecc.01G168800.1	0	0	0	0	0	0	0	0	0	0	0	0	0	0	0	0	0	0
Thecc.01G168900.1	49.6968	39.0082	28.585	36.358	12.3296	5.56235	11.8387	20.3071	12.4763	65.2507	99.6931	94.9416	30.7321	120.651	14.7083	95.9728	119.078	87.306
Thecc.01G169000.1	0	0	0	0	0	0	0	0	2.07938	0	3.83435	0	0.991357	0.849658	0	3.33818	1.71335	0
Thecc.01G169100.1	0	0	0	0	0	0	0	0	0	0	0	0	0	0	0	0	0	0
Thecc.01G169200.1	0.955708	0	0	2.34568	2.46593	0.927058	0	0	0	2.07145	0.958588	0	0.991357	0	0	0	0.856674	0.928787
Thecc.01G169300.1	0	0	0	1.17284	2.46593	0	0	0	0	3.10718	1.91718	0.904206	0	0	0	0	0.856674	0.928787
Thecc.01G169400.1	872.561	792.533	614.578	879.629	459.896	133.496	2644.34	2610.05	2537.88	2619.35	2414.68	609.435	3117.82	966.911	1926.79	1231.79	1185.64	681.73
Thecc.01G169500.1	168.205	195.041	97.1891	97.3456	99.8702	177.068	154.98	155.289	150.755	179.181	201.303	207.063	253.787	316.073	106.352	360.524	311.829	264.704
Thecc.01G169600.1	198.787	194.09	222.963	185.308	194.808	194.682	233.546	259.214	224.573	172.966	182.132	135.631	232.969	91.7631	196.865	117.671	137.068	138.389
Thecc.01G169700.1	361.257	346.317	1436.87	1534.07	2943.09	736.084	512.294	498.12	537.519	1017.08	929.83	758.629	659.252	191.173	416.358	276.235	361.516	482.969
Thecc.01G169800.1	860.137	1010.41	1310.15	747.098	1189.81	985.463	598.394	738.221	579.106	874.152	942.292	754.107	910.066	882.795	734.283	809.509	790.71	716.095
Thecc.01G169900.1	65.9438	51.3767	55.2644	52.7777	65.3471	54.6964	80.7186	53.754	81.0957	54.8934	56.5567	56.0607	61.4641	47.5809	59.9646	42.5618	41.977	62.2287
Thecc.01G170000.1	572.469	509.961	624.106	519.567	538.806	440.353	644.673	581.738	658.122	561.363	575.153	452.103	517.488	470.711	660.742	519.922	537.991	548.913
Thecc.01G170100.1	0	0.95142	0	1.17284	6.16482	16.6871	0	0	0	1.03573	0	36.1682	0	17.8428	0	5.84182	2.57002	2.78636
Thecc.01G170200.1	19.1142	15.2227	137.208	22.2839	35.756	308.71	34.44	52.5594	35.3494	19.6788	16.296	169.086	18.8358	10.1959	461.614	4.17273	21.4168	143.033
Thecc.01G170300.1	5.73425	3.80568	5.717	2.34568	4.93186	8.34353	3.22875	4.77813	7.27782	12.4287	5.75153	11.7547	7.93085	21.2415	4.52563	20.8636	9.42341	8.35908
Thecc.01G170600.1	0.955708	0.95142	0.952834	0	0	0	1.07625	0	0	0	0.958588	0	2.97407	0	1.13141	0.834546	0.856674	0
Thecc.01G170700.1	391.84	385.325	369.7	265.061	348.929	406.052	302.426	347.609	275.517	285.86	314.417	308.334	343.009	344.112	316.794	373.042	323.823	297.212
Thecc.01G170800.1	11.4685	8.56278	11.434	3.51851	11.0967	0	1.07625	2.38907	3.11906	7.25008	3.83435	1.80841	5.94814	0.849658	5.65704	2.50364	3.42669	1.85757
Thecc.01G170900.1	5.73425	5.70852	4.76417	1.17284	1.23296	9.27058	4.30499	5.97266	1.03969	4.1429	7.6687	11.7547	0	8.49658	2.26281	5.84182	6.85339	6.50151
Thecc.01G171000.1	481.677	472.856	213.435	362.407	287.281	524.715	289.511	278.326	335.819	354.218	281.825	667.304	483.782	736.654	508.002	595.866	627.085	657.581
Thecc.01G171100.1	2485.8	2730.58	1137.68	1359.32	1156.52	350.428	2006.13	2287.53	1775.79	2009.31	1641.1	986.488	3179.28	1533.63	3518.68	1737.52	1761.32	1391.32
Thecc.01G171200.1	264.731	252.126	272.511	289.691	204.672	230.838	281.977	253.241	308.787	209.217	231.978	215.201	344.001	290.583	323.583	314.624	346.096	295.354
Thecc.01G171300.1	2672.16	2572.64	2746.07	4052.16	3643.41	2612.45	3910.01	3075.92	4146.28	2204.02	2127.11	1754.16	2439.73	2067.22	3023.12	3075.3	2421.82	2395.34
Thecc.01G171500.1	0	0	0	0	0	0	0	0	0	0	0	0	0	0	0	0	0	0
Thecc.01G171600.1	0	0	0	1.17284	1.23296	0	0	2.38907	1.03969	3.10718	1.91718	0	0	0	0	0	0	0
Thecc.01G171700.1	2090.13	2084.56	2808.95	3849.25	3938.09	1324.77	2824.08	3434.28	2831.07	3252.18	2772.24	1589.59	2602.31	940.572	2856.8	1020.65	1237.89	1570.58
Thecc.01G171800.1	1393.42	1382.41	564.078	544.197	357.56	85.2894	487.541	574.57	459.542	491.97	275.115	440.348	486.756	67.9727	303.217	85.1237	201.318	324.147
Thecc.01G172000.1	424.334	451.925	343.02	363.58	240.428	381.021	518.752	477.813	509.447	326.254	426.572	536.194	653.304	758.745	691.29	534.109	650.215	713.308
Thecc.01G172100.1	945.195	984.72	1515.01	1482.47	665.801	281.826	779.204	936.514	765.21	547.899	405.483	248.657	359.863	109.606	239.858	102.649	132.784	195.045
Thecc.01G172200.1	1446.94	1522.27	17032.9	8042.15	12974.5	857.529	5187.52	7938.87	5061.2	4816.12	3667.56	1147.44	3997.15	447.77	3144.18	659.291	912.357	932.502
Thecc.01G172300.1	1019.74	1121.72	1195.81	971.11	1273.65	961.36	727.544	869.62	656.043	1407.55	1285.47	887.026	984.417	950.768	639.245	1097.43	1094.83	822.905
Thecc.01G172400.1	488.367	579.415	706.05	735.369	602.92	520.08	626.377	766.89	581.186	574.828	555.022	447.582	571.021	422.28	707.13	399.747	418.057	488.542
Thecc.01G172500.1	2402.65	2224.42	2230.58	2557.96	3560.8	3178.88	3333.14	2927.8	3493.35	2752.96	3315.75	3623.15	2796.62	1084.16	2447.23	1833.5	2032.03	1739.62
Thecc.01G172600.1	0	1.90284	0.952834	2.34568	0	0.927058	0	2.38907	0	1.03573	0	0.904206	0	0.849658	0	0	0	0.928787
Thecc.01G172700.1	35.3612	27.5912	10.4812	7.03703	2.46593	87.1435	20.4487	20.3071	18.7144	24.8574	22.0475	50.6355	17.8444	65.4237	10.1827	23.3673	44.547	28.7924
Thecc.01G172800.1	5834.59	5511.58	5308.24	5517.03	6513.75	10104.9	4001.49	3832.06	4022.55	5739.99	6962.22	9495.06	6400.2	5992.64	4844.69	4703.5	6687.19	8577.35
Thecc.01G172900.1	305.826	301.6	229.633	207.592	171.382	844.55	220.631	174.402	220.414	186.431	258.819	616.668	257.753	691.622	225.15	429.791	519.144	561.916
Thecc.01G173000.1	266.642	292.086	330.633	185.308	253.991	508.955	136.684	160.067	184.025	251.681	305.789	433.114	297.407	389.144	182.157	313.789	376.936	343.651
Thecc.01G173100.1	596.362	567.046	617.436	824.505	680.597	722.179	981.539	668.938	1025.13	582.078	610.62	613.956	786.146	795.28	890.418	924.677	810.413	716.095
Thecc.01G173200.1	631.723	611.763	337.303	497.283	408.111	595.172	590.86	470.646	677.877	525.113	592.407	783.042	575.978	955.016	631.325	1074.9	940.628	748.602
Thecc.01G173300.1	196.876	190.284	113.387	96.1727	353.861	458.894	63.4987	68.0884	71.7385	392.54	235.813	520.822	228.012	367.902	80.3299	317.127	396.64	252.63
Thecc.01G173400.1	738.762	710.711	1250.12	2447.71	2991.17	1670.56	531.667	660.577	487.614	2574.81	2837.42	1306.58	1147.99	505.547	1132.54	960.562	804.417	860.985
Thecc.01G173500.1	1350.41	1192.13	1904.72	1307.71	1671.9	1099.49	1435.72	1568.42	1500.27	1328.84	1308.47	1117.6	1404.75	990.702	1810.25	1044.02	1223.33	1026.31
Thecc.01G173600.1	0.955708	0.95142	1.90567	2.34568	0	2.78118	4.30499	3.5836	1.03969	3.10718	1.91718	4.52103	3.96543	3.39863	3.39422	12.5182	4.28337	5.57272
Thecc.01G173700.1	0	0	0	0	0	0	0	0	0	0	0	0	0	0	0	0	0	0
Thecc.01G173800.1	0	0	0	0	0	0.927058	0	0	0	0	0	2.71262	0	0	0	0	0	0
Thecc.01G173900.1	0	1.90284	0.952834	1.17284	0	5.56235	0	0	1.03969	3.10718	6.71011	3.61682	0	3.39863	2.26281	2.50364	1.71335	4.64393
Thecc.01G174000.1	0.955708	0.95142	0	2.34568	0	4.63529	0	1.19453	0	0	0	1.80841	0	0	0	0	0	0.928787
Thecc.01G174100.1	5.73425	10.4656	1.90567	3.51851	4.93186	60.2588	6.45749	4.77813	2.07938	6.21435	13.4202	28.9346	15.8617	34.836	19.2339	30.0436	29.1269	83.5908
Thecc.01G174200.1	36.3169	40.9111	18.1038	22.2839	23.4263	146.475	17.22	21.5016	34.3097	32.1075	45.0536	79.5701	52.5419	160.585	16.9711	146.88	131.071	78.0181
Thecc.01G174300.1	27.7155	32.3483	7.62267	7.03703	2.46593	9.27058	0	8.36173	2.07938	14.5002	23.0061	2.71262	4.95678	16.9932	1.13141	13.3527	16.2768	8.35908
Thecc.01G174400.1	72.6338	64.6966	61.9342	68.0246	86.3075	152.965	68.8799	52.5594	57.1828	56.9649	87.2315	89.5164	24.7839	22.9408	16.9711	27.54	23.1302	20.4333
Thecc.01G174500.1	824.776	822.978	1023.34	905.431	950.616	668.409	1096.7	961.599	1143.66	739.508	743.864	702.568	915.022	853.907	969.616	986.433	747.019	816.404
Thecc.01G174600.1	0	1.90284	70.5097	0	0	0.927058	1849	1911.25	1696.77	1605.37	1611.39	915.96	0	0	88.2498	15.0218	0.856674	3.71515
Thecc.01G174700.1	0	0	0	0	0	0	1.07625	2.38907	2.07938	2.07145	3.83435	8.13785	0	0	0	0	0	0
Thecc.01G174900.1	1868.41	1972.29	2736.54	1583.33	2571.96	2147.99	1402.35	1991.29	1307.93	2356.28	2333.2	1921.44	1737.85	1814.87	1309.04	2030.45	1843.56	1496.28
Thecc.01G175000.1	157.692	148.422	46.6889	111.42	154.121	100.122	46.2787	33.4469	45.7463	121.18	25.8819	97.6542	110.041	152.939	47.5191	113.498	154.201	151.392
Thecc.01G175200.1	706.268	779.213	377.322	137.222	355.094	1355.36	147.446	138.566	114.366	524.077	140.912	856.283	247.839	280.387	84.8556	634.255	472.027	522.907
Thecc.01G175400.1	83.1466	89.4335	22.868	9.3827	2.46593	28.7388	62.4224	62.1157	63.421	74.5722	125.575	132.014	12.8876	401.888	134.637	363.027	151.631	133.745
Thecc.01G175600.1	65.9438	68.5023	122.916	132.531	152.888	8.34353	109.777	166.04	135.159	162.609	56.5567	50.6355	83.274	28.0387	58.8332	57.5837	23.9869	18.5757
Thecc.01G175700.1	53.5196	60.8909	41.9247	32.8395	45.6197	108.466	45.2024	33.4469	41.5875	35.2147	61.3496	84.0911	65.4295	175.03	61.096	171.082	145.635	112.383
Thecc.01G175800.1	0.955708	0	0	0	0	0	0	1.19453	0	0	0.958588	0.904206	0.991357	0	0	0	0	0.928787
Thecc.01G175900.1	0	0	0	0	0	0.927058	1.07625	0	0	0	0	0	0	0	1.13141	0.834546	0	0
Thecc.01G176000.1	66.8995	64.6966	57.17	50.432	55.4834	144.621	65.6512	71.672	62.3813	56.9649	76.687	113.93	64.4382	101.109	62.2274	87.6273	81.384	87.306
Thecc.01G176100.1	4076.09	3849.45	5684.61	6037.77	11477.7	2147.99	4325.44	4508.17	3978.89	2856.53	2582.44	1850.91	3212	1496.25	1892.84	2511.15	1555.72	1669.96
Thecc.01G176200.1	2665.47	2453.71	3854.21	2660	3007.2	1903.25	2713.22	2848.96	2554.51	2442.24	2255.56	1758.68	2585.46	1879.44	3162.28	2028.78	1939.51	1944.88
Thecc.01G176300.1	0.955708	0	0	0	0	0	0	0	0	0	0	0	0	0	0	0	0	0
Thecc.01G176400.1	5298.44	4801.82	5952.35	5451.35	4875.14	3434.75	7983.61	8088.18	7108.35	4966.3	5103.52	3546.29	7275.57	4031.63	10242.6	4672.62	4904.46	7296.55
Thecc.01G176500.1	678.552	684.071	1349.21	2213.15	2528.81	386.583	2668.02	2317.39	2482.77	3198.32	2519.17	973.829	2014.44	469.011	2116.86	709.364	749.589	816.404
Thecc.01G176600.1	0	0	0	0	0	0	0	0	0	0	0	0	0	0	0	0	0	0
Thecc.01G176700.1	575.336	537.552	328.728	266.234	297.145	2003.37	345.476	357.165	315.025	650.436	782.208	2001.91	571.021	989.002	345.079	872.1	1078.55	1152.62
Thecc.01G176800.1	8.60137	4.7571	53.3587	42.2222	71.512	504.32	16.1437	34.6415	18.7144	52.822	53.6809	292.963	65.4295	0	1.13141	4.17273	1.71335	60.3712
Thecc.01G176900.1	39.184	60.8909	722.248	58.6419	69.046	1230.21	113.006	152.9	129.961	104.608	114.072	559.703	133.833	18.6925	40.7307	46.7346	46.2604	561.916
Thecc.01G177000.1	465.43	457.633	387.803	297.901	130.694	2115.55	684.494	752.556	609.257	537.542	601.993	1301.15	407.448	599.859	272.669	422.28	496.871	982.657
Thecc.01G177100.1	32.4941	25.6883	28.585	29.321	11.0967	30.5929	64.5749	54.9485	89.4132	26.9289	37.3849	66.007	52.5419	45.8816	20.3653	119.34	57.3971	65.9439
Thecc.01G177200.1	0	0	0	0	0	0	0	0	0	0	0	0	0	0	0	0	0	0
Thecc.01G177300.1	6.68995	0	3.81134	1.17284	3.69889	22.2494	5.38124	1.19453	8.3175	9.32153	3.83435	6.32944	9.91357	0.849658	1.13141	1.66909	4.28337	11.1454
Thecc.01G177400.1	0	0	0	0	0	0	0	0	0	0	0	0	0	0	0	0	0	0
Thecc.01G177500.1	38.2283	21.8827	33.3492	17.5926	41.9208	20.3953	8.60999	10.7508	10.3969	16.5716	4.79294	18.9883	20.8185	41.6333	11.3141	20.0291	29.1269	36.2227
Thecc.01G177600.1	474.031	442.41	402.096	466.79	368.657	453.332	470.321	344.025	472.018	397.719	428.489	420.456	436.197	586.264	501.213	614.226	560.265	542.412
Thecc.01G177700.1	129.021	142.713	180.086	120.802	175.081	177.068	52.7362	66.8938	65.5003	153.287	161.043	198.925	105.084	235.355	141.426	126.851	227.875	209.906
Thecc.01G177800.1	0.955708	0	0	0	0	1.85412	0	0	0	1.03573	0	0	0	0	0	0	0	0.928787
Thecc.01G177900.1	1106.71	1175	991.9	865.555	438.936	5269.4	435.881	480.202	376.367	917.653	1104.29	2624.91	966.573	1420.63	721.838	1000.62	1478.62	2275.53
Thecc.01G178000.1	0.955708	0.95142	6.66984	0	0	1.85412	1.07625	1.19453	0	0	0.958588	1.80841	4.95678	5.94761	4.52563	0	2.57002	5.57272
Thecc.01G178100.1	48.7411	58.0366	65.7455	59.8147	62.8812	119.591	25.83	27.4743	32.2303	43.5005	31.6334	88.6121	39.6543	71.3713	33.9422	96.8073	34.2669	58.5136
Thecc.01G178200.1	7.64566	9.5142	4.76417	4.69135	9.86372	0.927058	3.22875	9.55626	2.07938	6.21435	5.75153	0.904206	0.991357	2.54898	4.52563	6.67637	5.14004	2.78636
Thecc.01G178300.1	441.537	463.342	649.833	578.209	802.66	260.503	534.896	678.495	495.931	468.148	384.394	303.813	544.255	349.21	554.39	278.738	265.569	339.936
Thecc.01G178400.1	2.86712	3.80568	0.952834	7.03703	8.63075	0	2.1525	1.19453	0	7.25008	0.958588	3.61682	1.98271	8.49658	2.26281	10.8491	4.28337	4.64393
Thecc.01G178500.1	679.508	656.48	887.088	1037.96	1027.06	617.421	855.618	719.109	793.282	748.83	640.337	575.979	679.079	486.854	946.988	509.908	541.418	585.136
Thecc.01G178700.1	2.86712	3.80568	4.76417	8.20987	19.7274	0.927058	2.1525	1.19453	2.07938	10.3573	7.6687	0	0.991357	1.69932	0	2.50364	0.856674	0.928787
Thecc.01G178800.1	0	0	0	1.17284	1.23296	0	0	0	0	0	0.958588	0	0	0	1.13141	0.834546	0	0
Thecc.01G178900.1	345.966	416.722	799.428	1047.34	1861.78	58.4047	463.863	567.403	486.574	611.078	493.673	96.75	325.165	63.7244	587.2	161.902	122.504	57.5848
Thecc.01G179000.1	938.505	966.643	1160.55	799.876	1192.28	932.621	854.541	966.377	839.028	992.225	1073.62	852.666	900.152	796.13	601.909	972.246	912.357	631.575
Thecc.01G179100.1	0	0	1.90567	1.17284	2.46593	0	2.1525	4.77813	3.11906	1.03573	0	0	1.98271	0	2.26281	0	2.57002	0.928787
Thecc.01G179200.1	21.9813	12.3685	0	42.2222	35.756	42.6447	50.5837	54.9485	48.8653	40.3933	55.5981	58.7734	0	0	0	0	0	0
Thecc.01G179300.1	8.60137	8.56278	2.8585	9.3827	1.23296	3.70823	4.30499	2.38907	1.03969	3.10718	11.5031	9.04206	10.9049	6.79727	2.26281	4.17273	24.8435	37.1515
Thecc.01G179400.1	12.4242	7.61136	23.8208	52.7777	118.365	64.8941	8.60999	7.1672	7.27782	27.9646	26.8405	28.9346	27.758	9.34624	7.91985	26.7055	11.9934	13.003
Thecc.01G179500.1	0	0.95142	0	2.34568	1.23296	2.78118	0	0	3.11906	2.07145	2.87576	0.904206	0.991357	0	0	0	0.856674	0
Thecc.01G179600.1	353.612	349.171	462.124	550.061	803.893	411.614	358.391	427.643	343.097	503.363	470.667	321.897	297.407	197.121	295.297	202.795	191.895	173.683
Thecc.01G179700.1	143.356	129.393	122.916	345.987	358.793	247.525	162.514	83.6173	153.874	193.681	198.428	171.799	138.79	120.651	87.1184	166.075	140.494	113.312
Thecc.01G179800.1	0	0	0	0	0	0	0	0	0	0	0	0	0	0	0	0	0	0
Thecc.01G179900.1	0.955708	0	0	0	1.23296	0	0	1.19453	0	2.07145	0	3.61682	0.991357	0	0	0	0	0
Thecc.01G180000.1	113.729	120.83	139.114	83.2715	88.7735	155.746	130.226	130.204	132.04	123.251	109.279	133.822	119.954	107.057	133.506	103.484	91.6641	105.882
Thecc.01G180100.1	326.852	348.22	274.416	204.074	115.899	737.011	207.716	192.32	196.501	208.181	256.901	802.03	254.779	580.317	385.81	473.187	525.141	545.198
Thecc.01G180200.1	100.349	111.316	117.199	69.1974	102.336	294.805	86.0999	88.3954	68.6194	91.1438	78.6042	144.673	104.092	89.2141	27.1538	95.1382	103.658	91.9499
Thecc.01G180300.1	571.513	476.662	450.69	547.715	517.845	638.743	637.139	604.434	724.662	549.97	583.78	622.093	668.174	418.032	804.431	384.726	446.327	509.904
Thecc.01G180400.1	0	0	0	0	0	0	0	0	0	0	0	0	0	0	0	0	0.856674	0
Thecc.01G180500.1	2.86712	0.95142	0.952834	1.17284	1.23296	1.85412	1.07625	2.38907	0	0	1.91718	0.904206	0.991357	0	1.13141	0.834546	0.856674	0
Thecc.01G180600.1	707.224	764.942	483.087	501.975	558.533	433.863	714.629	661.771	662.281	694.972	669.094	487.367	634.468	888.743	599.646	985.599	689.622	529.409
Thecc.01G180700.1	725.382	802.999	879.466	860.863	707.722	575.703	1092.39	1218.42	871.258	779.901	629.792	520.822	691.967	538.683	915.309	469.015	495.157	625.074
Thecc.01G180800.1	19.1142	18.077	17.151	11.7284	23.4263	25.0306	11.8387	15.5289	11.4366	25.8931	40.2607	28.9346	19.8271	22.0911	5.65704	25.0364	32.5536	14.8606
Thecc.01G180900.1	0	0	0	0	0	0.927058	0	1.19453	0	1.03573	1.91718	0.904206	0	0	0	0	0.856674	0
Thecc.01G181000.1	319.206	285.426	384.945	306.111	369.889	109.393	228.165	231.739	248.485	465.041	270.322	254.986	229.995	90.9135	212.705	77.6128	197.035	207.119
Thecc.01G181100.1	3.82283	4.7571	3.81134	1.17284	80.1427	5.56235	0	0	0	46.6076	19.1718	17.1799	0.991357	19.5421	1.13141	3.33818	27.4136	11.1454
Thecc.01G181200.1	256.13	265.446	168.652	201.728	160.285	217.859	212.021	175.596	185.064	274.467	204.179	222.435	177.453	282.087	303.217	207.802	210.742	230.339
Thecc.01G181300.1	423.378	398.645	427.822	375.308	366.191	317.981	315.341	410.919	304.629	269.289	277.032	207.063	345.984	237.904	403.912	203.629	271.566	317.645
Thecc.01G181400.1	10.5128	7.61136	28.585	10.5555	12.3296	11.1247	16.1437	9.55626	33.27	18.6431	8.62729	20.7967	18.8358	32.287	15.8397	15.8564	16.2768	9.28787
Thecc.01G181500.1	164.382	152.227	196.284	134.876	135.626	127.934	134.531	131.399	110.207	102.537	72.8527	101.271	167.539	146.991	176.5	113.498	102.801	145.82
Thecc.01G181600.1	1010.18	1072.25	1205.33	1215.06	1346.4	521.007	1328.09	1297.26	1448.29	867.938	745.781	624.806	861.489	701.818	1230.97	726.055	690.479	649.222
Thecc.01G181700.1	1747.03	1859.08	2906.14	1905.86	2514.02	1839.28	2380.66	2577.8	2192.7	1892.27	1712.04	1633	2155.21	1478.41	2352.2	1492.17	1498.32	1606.8
Thecc.01G181800.1	170.116	156.984	51.453	99.6912	39.4549	22.2494	135.607	139.76	121.643	123.251	159.126	79.5701	125.902	459.665	90.5126	439.806	304.976	171.826
Thecc.01G181900.1	0	0	0	0	0	0	0	0	0	0	0	0	0	0.849658	0	0	0.856674	0
Thecc.01G182000.1	13.3799	14.2713	15.2453	14.0741	20.9604	4.63529	23.6775	8.36173	32.2303	29.0003	10.5445	6.32944	19.8271	25.4898	29.4166	2.50364	23.1302	8.35908
Thecc.01G182100.1	5.73425	3.80568	0	2.34568	0	1.85412	2.1525	2.38907	0	0	5.75153	0.904206	3.96543	3.39863	2.26281	2.50364	4.28337	0
Thecc.01G182200.1	5.73425	8.56278	4.76417	3.51851	2.46593	0.927058	5.38124	3.5836	5.19844	10.3573	6.71011	4.52103	4.95678	5.09795	4.52563	0.834546	6.85339	4.64393
Thecc.01G182300.1	612.609	581.318	367.794	682.592	447.566	361.553	617.767	415.697	549.995	581.042	726.609	462.049	448.093	742.601	488.768	597.535	845.537	836.837
Thecc.01G182400.1	44.9183	32.3483	25.7265	38.7037	29.5912	75.0917	35.5162	22.6961	28.0716	37.2861	31.6334	48.8271	58.49	68.8223	10.1827	73.44	89.9507	59.4424
Thecc.01G182500.1	10.5128	18.077	1.90567	10.5555	86.3075	0.927058	6.45749	9.55626	3.11906	98.3939	29.7162	6.32944	16.8531	0	2.26281	8.34546	39.407	15.7894
Thecc.01G182600.1	3350.71	3314.75	2159.12	6486.97	12318.6	10008.5	2566.85	3226.43	2294.59	9656.07	8924.45	12953.6	2849.16	6423.42	2771.95	2832.45	6616.95	4922.57
Thecc.01G182700.1	0	0	0	0	0	0	0	0	0	0	0	0	0	0	0	0	0	0
Thecc.01G182800.1	466.385	506.156	905.192	1032.1	1586.83	91.7788	768.441	765.696	728.821	379.076	261.694	169.991	431.24	455.417	779.54	302.94	275.849	131.888
Thecc.01G182900.1	0	0	0	0	0	0	0	1.19453	0	0	0	0.904206	0	0	0	0	0	0
Thecc.01G183000.1	254.218	264.495	355.407	273.271	286.048	481.143	333.637	335.664	426.272	242.36	219.517	422.264	335.079	357.706	780.671	259.544	408.633	510.833
Thecc.01G183100.1	33.4498	48.5224	52.4059	43.395	53.0175	102.903	29.0587	35.836	43.6669	42.4647	53.6809	62.3902	42.6283	94.3121	33.9422	101.815	71.1039	75.2317
Thecc.01G183200.1	0	0	0	0	0	0	0	0	0	0	0	0	0	0	0	0	0	0
Thecc.01G183400.1	500.791	511.864	624.106	523.086	499.351	559.943	571.488	635.491	549.995	465.041	419.861	524.439	527.402	589.663	708.261	435.633	454.037	644.578
Thecc.01G183500.1	136.666	135.102	129.585	155.987	152.888	138.132	140.989	140.955	125.802	114.966	138.995	132.014	145.729	118.103	158.397	96.8073	103.658	119.814
Thecc.01G183600.1	21.9813	14.2713	0	9.3827	3.69889	0	10.7625	7.1672	7.27782	12.4287	13.4202	3.61682	1.98271	27.1891	0	18.36	11.9934	0
Thecc.01G183700.1	0	0	0	0	0	0	0	0	0	0	0	0	0	0	0	0	0	0
Thecc.01G183800.1	0.955708	0	0	0	0	0	1.07625	0	0	0	0	0	0	0.849658	0	0	0	0
Thecc.01G183900.1	406.176	358.685	454.502	304.938	503.05	286.461	243.232	284.299	284.874	319.003	345.092	341.79	223.055	380.647	218.362	348.84	389.787	340.865
Thecc.01G184000.1	10.5128	11.417	8.57551	3.51851	11.0967	33.3741	10.7625	11.9453	13.5159	14.5002	14.3788	18.0841	19.8271	16.1435	0	16.6909	16.2768	13.9318
Thecc.01G184100.1	334.498	313.017	373.511	370.617	339.065	285.534	402.517	364.333	466.82	288.967	329.754	341.79	431.24	473.26	363.182	549.131	488.304	439.316
Thecc.01G184200.1	0	0	0	0	0	0	0	0	0	0	0	0	0	0	0	0	0	0
Thecc.01G184300.1	388.017	437.653	92.4249	340.123	92.4724	121.445	172.2	246.074	186.104	622.471	1221.24	700.759	266.675	2746.95	74.6729	121.009	2483.5	1667.17
Thecc.01G184400.1	5.73425	6.65994	3.81134	7.03703	8.63075	3.70823	5.38124	2.38907	1.03969	1.03573	1.91718	1.80841	0.991357	0	1.13141	0	0	0
Thecc.01G184500.1	14.3356	15.2227	11.434	30.4938	8.63075	52.8423	7.53374	10.7508	11.4366	66.2864	193.635	585.925	24.7839	231.107	2.26281	21.6982	286.986	275.85
Thecc.01G184600.1	208.344	242.612	146.736	103.21	96.1713	175.214	172.2	192.32	195.461	169.859	177.339	172.703	178.444	231.957	194.602	158.564	185.042	182.042
Thecc.01G184700.1	0	0	0	0	0	0	0	0	0	0	0	0	0	0	0	0	0	0
Thecc.01G184800.1	1.91142	5.70852	4.76417	5.86419	8.63075	6.48941	9.68624	4.77813	5.19844	4.1429	14.3788	8.13785	3.96543	0	9.05126	2.50364	1.71335	3.71515
Thecc.01G184900.1	1704.98	1677.35	2017.15	1915.24	1669.43	1675.19	1859.76	1924.39	1946.3	1603.3	1343.94	1507.31	1402.77	1652.59	2073.87	1152.51	1352.69	1829.71
Thecc.01G185000.1	572.469	550.872	540.257	646.234	757.04	480.216	577.945	668.938	553.114	632.828	641.295	466.57	520.462	467.312	656.216	447.317	430.907	470.895
Thecc.01G185100.1	3.82283	1.90284	0.952834	2.34568	3.69889	2.78118	4.30499	0	0	3.10718	0.958588	4.52103	3.96543	2.54898	2.26281	3.33818	2.57002	1.85757
Thecc.01G185200.1	0	0	0	0	0	0	0	0	0	0	0	0	0	0	0	0	0	0
Thecc.01G185300.1	190.186	174.11	157.218	192.345	193.576	103.831	248.613	222.183	247.446	206.109	236.771	160.044	232.969	217.513	323.583	263.716	197.892	220.123
Thecc.01G185400.1	0.955708	0	0	0	0	0	1.07625	0	0	0	0	0	0	0	0	0	0	0
Thecc.01G185500.1	1122.96	1115.06	1650.31	2345.68	2584.29	561.797	2124.51	2211.08	2059.62	1698.59	1592.21	850.857	1584.19	364.503	1238.89	575.837	696.476	909.282
Thecc.01G185600.1	20.0699	28.5426	15.2453	16.4197	6.16482	50.0612	15.0675	16.7235	23.9128	24.8574	23.9647	40.6893	22.8012	59.4761	21.4967	41.7273	41.977	44.5818
Thecc.01G185800.1	604.007	564.192	4501.19	1785.06	9543.15	2658.8	572.564	737.027	568.709	2015.52	4022.23	4417.04	1379.97	1220.11	849.687	1518.04	1316.71	1552
Thecc.01G185900.1	71.6781	70.4051	62.887	71.5431	139.325	115.882	49.5074	41.8087	45.7463	41.429	54.6395	74.1449	42.6283	79.8679	55.439	83.4546	81.384	35.2939
Thecc.01G186000.1	0	0	0	0	0	0	0	0	0	0	0	0	0	0	0	0	0	0
Thecc.01G186100.1	152.913	172.207	83.8494	133.704	76.4438	292.95	96.8624	158.873	114.366	170.895	225.268	802.03	126.894	1048.48	128.98	416.438	444.614	304.642
Thecc.01G186200.1	282.889	334.9	307.765	288.518	274.951	254.014	266.91	203.071	316.065	266.181	236.771	254.986	218.098	162.285	291.903	175.255	182.471	236.841
Thecc.01G186300.1	470.208	523.281	436.398	526.604	373.588	505.247	581.174	602.045	603.019	473.327	486.004	471.995	569.039	476.658	425.409	457.331	481.451	487.613
Thecc.01G186400.1	0	0.95142	0.952834	0	1.23296	0	0	0	0	1.03573	0	1.80841	1.98271	0	0	0.834546	0	0
Thecc.01G186500.1	71.6781	79.9193	73.3682	72.716	130.694	147.402	55.9649	66.8938	57.1828	83.8938	133.244	132.918	55.516	186.075	42.9935	181.096	187.612	129.101
Thecc.01G186600.1	0	0	0	0	0	0	0	0	0	0	0	0	0	0	0	0	0	0
Thecc.01G186700.1	40.1397	38.0568	3.81134	38.7037	20.9604	38.0094	16.1437	17.918	11.4366	30.036	73.8112	41.5935	7.93085	83.2665	12.4455	127.686	35.9803	12.0742
Thecc.01G186800.1	18.1584	5.70852	102.906	131.358	496.885	3.70823	4.30499	9.55626	7.27782	78.7151	54.6395	12.6589	31.7234	5.09795	14.7083	12.5182	7.71006	7.4303
Thecc.01G186900.1	13.3799	11.417	157.218	120.802	356.327	31.52	15.0675	15.5289	11.4366	65.2507	40.2607	18.9883	38.6629	27.1891	27.1538	20.0291	23.9869	15.7894
Thecc.01G187000.1	381.327	380.568	343.02	299.074	220.701	303.148	304.578	427.643	374.288	348.004	336.464	337.269	350.94	429.927	412.964	325.473	375.223	354.797
Thecc.01G187100.1	372.726	290.183	59.0757	80.9258	50.5516	218.786	76.4136	69.2829	86.2941	237.181	279.908	780.329	182.41	1486.05	65.6216	706.86	1311.57	1004.02
Thecc.01G187200.1	1387.69	1468.99	1403.52	1417.96	1294.61	1133.79	1164.5	1270.98	1224.75	949.76	962.422	654.645	1278.85	796.98	1615.65	811.179	945.768	998.446
Thecc.01G187300.1	807.573	764.942	773.701	884.32	1210.77	616.494	828.711	777.641	813.036	826.509	878.066	740.544	913.04	869.201	648.296	839.553	852.39	673.371
Thecc.01G187400.1	958.575	952.372	1454.02	1529.38	1726.15	688.804	1403.43	1736.85	1370.31	1128.94	928.871	782.138	817.869	613.453	1137.06	523.26	595.388	768.107
Thecc.01G187500.1	14.3356	14.2713	10.4812	9.3827	11.0967	115.882	8.60999	15.5289	10.3969	24.8574	36.4263	66.9112	18.8358	39.9339	2.26281	31.7127	35.1236	26.9348
Thecc.01G187600.1	237.015	265.446	198.189	146.605	143.024	267.92	244.308	216.21	248.485	183.323	211.848	218.818	227.021	302.478	81.4613	348.84	264.712	180.185
Thecc.01G187700.1	1.91142	0.95142	2.8585	1.17284	2.46593	0.927058	0	0	0	0	0	1.80841	0	0	0	0	0.856674	0
Thecc.01G187800.1	2.86712	1.90284	0	0	3.69889	1.85412	0	0	0	0	0	0.904206	0	1.69932	1.13141	0	1.71335	0
Thecc.01G187900.1	7.64566	5.70852	16.1982	7.03703	14.7956	45.4259	6.45749	3.5836	3.11906	1.03573	2.87576	27.1262	9.91357	5.09795	2.26281	10.0145	5.14004	13.9318
Thecc.01G188000.1	0	0	0	0	0	0	0	0	0	0	0	0	0	0	0	0	0	0
Thecc.01G188100.1	0	0	0.952834	0	0	0	0	1.19453	2.07938	0	0	0	0	0	0	0	0	0
Thecc.01G188300.1	0	0	0	0	0	0	0	0	0	0	0	0	0	0	0	0	0	0
Thecc.01G188400.1	0.955708	7.61136	70.5097	22.2839	93.7053	0	39.8212	64.5048	55.1035	1.03573	0	0	7.93085	0	19.2339	0	0	0
Thecc.01G188500.1	1.91142	0	0.952834	0	0	0.927058	1.07625	0	4.15875	3.10718	2.87576	4.52103	0.991357	0.849658	1.13141	1.66909	0.856674	0.928787
Thecc.01G188600.1	0	0	0	0	6.16482	0	0	1.19453	0	0	0	0	0	0	1.13141	0	0	0
Thecc.01G188700.1	0	0	0	0	0	0	0	0	0	0	0	0	0	0	0	0	0	0
Thecc.01G188800.1	432.936	440.508	276.322	409.32	371.122	772.24	559.649	514.844	553.114	435.005	491.755	730.598	315.251	797.829	339.422	633.42	664.779	608.355
Thecc.01G188900.1	3.82283	0	2.8585	9.3827	13.5626	0.927058	17.22	14.3344	6.23813	8.2858	6.71011	1.80841	4.95678	0	1.13141	1.66909	0	0
Thecc.01G189000.1	98.4379	103.705	1044.31	5179.25	9301.49	1201.47	241.08	272.353	187.144	4480.55	5670.05	1952.18	167.539	71.3713	162.923	771.955	209.885	193.188
Thecc.01G189100.1	118.508	139.859	110.529	125.494	155.354	64.8941	131.302	149.317	140.358	99.4296	100.652	61.486	88.2308	61.1754	83.7241	85.1237	73.6739	51.0833
Thecc.01G189200.1	5.73425	11.417	1.90567	1.17284	3.69889	12.9788	9.68624	3.5836	7.27782	12.4287	4.79294	19.8925	8.92221	13.5945	3.39422	21.6982	5.99672	9.28787
Thecc.01G189300.1	448.227	447.167	410.671	641.542	668.267	333.741	388.526	358.36	469.939	404.969	377.684	352.64	403.482	475.809	521.579	484.871	448.897	395.663
Thecc.01G189400.1	147.179	136.053	85.7551	112.592	61.6482	74.1647	149.599	154.095	148.675	113.93	133.244	137.439	167.539	285.485	236.464	240.349	239.869	169.968
Thecc.01G189500.1	16.247	21.8827	51.453	100.864	283.582	13.9059	32.2875	37.0305	39.5081	9.32153	28.7576	4.52103	42.6283	3.39863	33.9422	4.17273	4.28337	4.64393
Thecc.01G189600.1	1986.92	2068.39	3229.15	4631.54	4703.76	733.303	3638.8	4276.43	3516.22	2970.46	2345.66	1323.76	2547.79	699.269	1798.94	480.698	1158.22	1332.81
Thecc.01G189700.1	805.661	714.517	774.654	961.727	1019.66	758.334	866.38	831.395	936.759	781.973	663.343	620.285	714.768	687.374	946.988	604.211	672.489	695.661
Thecc.01G190000.1	440.581	377.714	407.813	387.037	347.696	632.254	412.203	401.363	415.875	325.218	382.476	465.666	390.595	535.285	449.169	517.418	529.424	499.687
Thecc.01G190100.1	329.719	333.948	448.785	428.086	411.81	319.835	389.602	360.749	394.042	310.718	320.168	344.502	306.329	370.451	324.714	432.295	299.836	368.728
Thecc.01G190200.1	0.955708	0.95142	0.952834	0	0	0.927058	0	0	0	0	0.958588	0	0	0	0	0	0	0
Thecc.01G190300.1	0	0	0	0	0	0	0	0	0	0	0	0	0	0	0	0	0	0
Thecc.01G190500.1	514.171	603.2	828.966	762.345	511.68	337.449	704.943	1094.19	740.258	635.935	533.933	358.065	529.385	327.968	788.591	264.551	323.823	540.554
Thecc.01G190600.1	3.82283	6.65994	0.952834	0	1.23296	1.85412	4.30499	0	1.03969	2.07145	4.79294	3.61682	4.95678	13.5945	2.26281	6.67637	5.14004	0.928787
Thecc.01G190700.1	337.365	303.503	342.067	376.481	355.094	790.781	419.737	259.214	494.891	217.502	233.895	443.061	382.664	489.403	281.72	523.26	528.568	527.551
Thecc.01G190800.1	2423.67	2380.45	2564.08	2756.17	2876.51	2069.19	2604.52	2342.48	2587.78	2248.56	2106.02	1907.87	2237.49	2054.47	2413.29	2496.13	2044.02	2091.63
Thecc.01G190900.1	170.116	165.547	342.067	127.839	249.059	712.908	161.437	114.675	141.398	230.967	280.866	395.138	193.315	255.747	45.2563	321.3	276.706	286.995
Thecc.01G191000.1	0.955708	5.70852	4.76417	1.17284	1.23296	0.927058	0	2.38907	0	3.10718	1.91718	1.80841	0	2.54898	2.26281	0	0.856674	0.928787
Thecc.01G191100.1	8.60137	4.7571	4.76417	2.34568	4.93186	6.48941	6.45749	5.97266	9.35719	6.21435	9.58588	5.42523	7.93085	3.39863	6.78844	3.33818	6.85339	3.71515
Thecc.01G191200.1	29.6269	31.3969	10.4812	35.1851	30.8241	72.3106	37.6687	14.3344	36.3891	25.8931	32.592	64.1986	45.6024	44.1822	28.2852	49.2382	69.3906	45.5106
Thecc.01G191300.1	46.8297	43.7653	48.5945	44.5678	49.3186	128.861	44.1262	51.3649	44.7066	59.0364	69.0183	89.5164	73.3604	69.672	28.2852	75.9437	63.3938	84.5196
Thecc.01G191400.1	6607.76	7048.12	1865.65	2287.03	985.139	34519	1691.86	2623.19	1539.78	2757.1	4226.41	19988.4	2901.7	21881.3	9248.12	13334.4	13983.5	18592.5
Thecc.01G191500.1	289.579	266.398	248.69	213.457	183.712	421.812	228.165	248.463	219.374	282.753	256.901	314.664	224.047	417.182	255.698	450.655	323.823	384.518
Thecc.01G191600.1	596.362	552.775	632.682	537.16	524.01	508.955	662.969	782.419	748.575	570.685	601.993	497.313	618.607	522.54	986.587	386.395	522.571	482.04
Thecc.01G191700.1	0	0	0	0	0	0	0	0	0	0	0	0	0	0	0	0	0	0
Thecc.01G191800.1	226.503	199.798	225.822	205.247	192.343	182.631	286.282	223.378	306.708	176.073	186.925	171.799	232.969	334.765	326.977	343.833	304.976	293.497
Thecc.01G191900.1	185.407	183.624	94.3306	58.6419	36.9889	114.955	75.3374	37.0305	73.8178	103.573	167.753	191.692	74.3518	608.355	540.813	772.789	390.643	372.444
Thecc.01G192100.1	0	0	0	0	0	0	0	0	0	0	0	0	0	0	0	0	0	0
Thecc.01G192200.1	501.746	514.718	494.521	492.592	430.305	453.332	474.626	464.673	511.526	354.218	394.938	450.294	442.145	716.262	708.261	712.702	539.704	554.486
Thecc.01G192300.1	0	0	2.8585	0	1.23296	0	3.22875	2.38907	2.07938	1.03573	0.958588	1.80841	0	2.54898	1.13141	0.834546	1.71335	0.928787
Thecc.01G192400.1	0	0	0	0	1.23296	0	0	0	0	1.03573	0	0	0	0	0	0	0	0
Thecc.01G192500.1	40.1397	11.417	15.2453	25.8024	30.8241	49.1341	21.525	16.7235	27.0319	31.0718	43.1364	53.3481	27.758	46.7312	20.3653	55.08	42.8337	26.9348
Thecc.01G192600.1	12.4242	11.417	0.952834	10.5555	12.3296	7.41647	8.60999	13.1399	14.5556	13.4644	22.0475	12.6589	12.8876	10.1959	13.5769	11.6836	10.2801	4.64393
Thecc.01G192800.1	0.955708	0.95142	0	0	0	0	1.07625	0	0	0	0	0	0	0.849658	0	0	0.856674	0
Thecc.01G192900.1	3.82283	2.85426	1.90567	0	0	0.927058	0	0	1.03969	1.03573	0	1.80841	0.991357	4.24829	2.26281	0.834546	0.856674	0.928787
Thecc.01G193000.1	0	0	0	0	0	0	0	0	0	0	0	0	0	0	0	0	0	0
Thecc.01G193100.1	0	0	0	1.17284	0	0.927058	0	0	0	0	0	0	0	0	0	0	0	0
Thecc.01G193300.1	0	0	0	0	0	0	2.1525	0	1.03969	0	0.958588	0	0	0	0	0	0	0
Thecc.01G193500.1	0	0	0	0	0	0	0	0	0	0	0	0	0	0	0	0	0	0
Thecc.01G193600.1	160.559	141.762	146.736	123.148	114.666	85.2894	140.989	146.928	126.842	108.751	115.031	85.8995	153.66	102.809	160.66	116.002	122.504	90.0923
Thecc.01G193700.1	3.82283	2.85426	2.8585	2.34568	1.23296	3.70823	2.1525	2.38907	8.3175	2.07145	2.87576	1.80841	4.95678	3.39863	4.52563	0	3.42669	1.85757
Thecc.01G193800.1	0	0.95142	0	1.17284	1.23296	1.85412	3.22875	1.19453	0	2.07145	0.958588	0	0.991357	0	1.13141	0	1.71335	0
Thecc.01G193900.1	0	0	0	0	0	0	0	0	0	0	0	0	0	0	0	0	0	0
Thecc.01G194300.1	0	0	0	0	0	0	0	0	0	0	0	0	0	0	0	0	0	0
Thecc.01G194400.1	4.77854	8.56278	45.736	177.099	276.184	43.5717	15.0675	8.36173	12.4763	107.715	81.48	37.9766	15.8617	2.54898	19.2339	33.3818	15.4201	16.7182
Thecc.01G194800.1	1014.01	1100.79	5143.4	15358.3	22608.9	2850.7	1742.45	1994.87	1740.44	6733.25	7371.54	3672.88	626.537	55.2278	665.268	680.989	273.279	325.075
Thecc.01G194900.1	84.1023	78.9679	106.717	107.901	104.802	50.0612	87.1761	93.1736	95.6513	64.215	57.5153	39.785	31.7234	19.5421	15.8397	26.7055	12.8501	10.2167
Thecc.01G195000.1	8550.72	9289.67	16882.3	48804.1	64969.9	17209.9	13534.9	16527.6	13550.3	43942.7	35580.9	17075	21190.3	3352.75	35785.3	5035.65	7457.34	11599.6
Thecc.01G195100.1	20001	20607.8	25708.4	54201.5	67804.4	15164.8	29742.1	36119.1	28204.7	42262.8	40670	17967.5	26204.5	6584	42294.3	6056.3	9756.66	10412.6
Thecc.01G195200.1	0	0	0	3.51851	8.63075	0	2.1525	1.19453	0	6.21435	0.958588	0.904206	0.991357	0.849658	1.13141	0.834546	2.57002	0
Thecc.01G195300.1	90.7922	58.0366	35.2549	35.1851	20.9604	409.76	52.7362	48.9758	61.3416	64.215	100.652	358.97	57.4987	124.05	23.7596	72.6055	115.651	89.1635
Thecc.01G195400.1	14.3356	25.6883	123.868	25.8024	29.5912	26.8847	30.135	39.4196	27.0319	9.32153	20.1303	20.7967	25.7753	54.3781	20.3653	57.5837	29.1269	40.8666
Thecc.01G195500.1	23.8927	22.8341	17.151	21.1111	17.2615	48.207	26.9062	16.7235	24.9525	11.393	24.9233	29.8388	34.6975	33.1367	18.1025	48.4037	41.977	31.5788
Thecc.01G195600.1	84.1023	78.0165	77.1795	46.9135	54.2505	83.4353	82.8711	115.87	87.3338	72.5008	59.4324	77.7617	82.2826	89.2141	106.352	62.5909	59.1105	76.1605
Thecc.01G195700.1	341.188	372.957	258.218	341.296	231.797	525.642	411.127	242.49	491.772	315.896	410.276	496.409	417.361	627.898	485.374	706.026	682.769	693.804
Thecc.01G195800.1	97.4822	106.559	227.727	227.531	323.037	121.445	130.226	100.341	114.366	169.859	143.788	120.259	146.721	107.057	168.58	105.153	124.218	118.885
Thecc.01G195900.1	203.566	208.361	21.9152	71.5431	13.5626	674.899	103.32	137.371	95.6513	217.502	282.783	779.425	178.444	875.148	49.7819	519.088	594.532	536.839
Thecc.01G196000.1	43.0068	48.5224	20.9623	9.3827	8.63075	73.2376	18.2962	15.5289	24.9525	32.1075	70.9355	84.9953	24.7839	38.2346	15.8397	31.7127	29.9836	42.7242
Thecc.01G196100.1	0	0	0	0	0	0	0	0	0	0	0	0	0	0	0	0	0	0
Thecc.01G196200.1	1.91142	3.80568	2.8585	0	2.46593	3.70823	0	1.19453	2.07938	0	0	1.80841	1.98271	14.4442	0	13.3527	6.85339	6.50151
Thecc.01G196300.1	379.416	359.637	511.672	455.061	358.793	300.367	549.963	698.802	539.598	480.577	437.116	422.264	583.909	418.032	590.595	324.638	388.073	389.162
Thecc.01G196500.1	65.9438	57.0852	26.6794	21.1111	27.1252	457.04	45.2024	37.0305	35.3494	39.3576	53.6809	1815.64	52.5419	104.508	30.548	25.8709	89.9507	77.0893
Thecc.01G196600.1	249.44	275.912	52.4059	77.4073	69.046	273.482	96.8624	130.204	66.54	195.752	149.54	202.542	151.678	513.194	178.762	373.042	346.096	260.06
Thecc.01G196700.1	15.2913	13.3199	103.859	342.469	863.075	127.934	19.3725	16.7235	19.7541	290.003	280.866	113.026	26.7666	7.64693	9.05126	34.2164	11.9934	23.2197
Thecc.01G196800.1	0	0	0	0	0	0	0	0	0	0	0.958588	0	0	0	0	0	0	0
Thecc.01G196900.1	2869.99	2817.16	8846.11	10808.9	10080.7	4483.25	4879.71	4867.72	5283.69	4456.73	3011.88	2906.12	3445.96	401.039	5909.34	388.064	1005.73	2384.2
Thecc.01G197000.1	2.86712	3.80568	3.81134	3.51851	8.63075	3.70823	5.38124	3.5836	6.23813	5.17863	4.79294	1.80841	2.97407	4.24829	4.52563	4.17273	0.856674	0.928787
Thecc.01G197100.1	27.7155	24.7369	24.7737	32.8395	30.8241	55.6235	26.9062	16.7235	43.6669	18.6431	24.9233	32.5514	32.7148	33.9863	18.1025	45.9	50.5437	29.7212
Thecc.01G197200.1	1410.62	1371	1799.9	3505.61	6897.21	2451.14	1347.46	1333.1	1149.89	3669.58	3851.61	2753.31	1680.35	966.911	1309.04	1248.48	1313.28	1257.58
Thecc.01G197300.1	756.92	686.925	535.493	566.481	573.329	423.666	419.737	536.345	528.161	701.186	592.407	607.626	612.658	815.672	675.45	495.72	792.423	605.569
Thecc.01G197400.1	0.955708	1.90284	0	0	1.23296	0	0	0	0	0	0	0.904206	1.98271	3.39863	1.13141	0	1.71335	0
Thecc.01G197500.1	121.375	91.3363	169.604	120.802	82.6087	18.5412	125.921	154.095	117.485	102.537	65.184	23.5093	27.758	45.0319	36.205	25.0364	34.2669	18.5757
Thecc.01G197600.1	107.995	134.15	87.6607	77.4073	55.4834	48.207	68.8799	51.3649	60.3019	77.6794	60.391	49.7313	79.3085	124.9	53.1761	116.002	117.364	66.8727
Thecc.01G197700.1	959.53	911.461	670.795	548.888	532.641	925.204	821.178	1039.24	886.854	1012.94	1219.32	1315.62	864.463	1575.27	905.126	1402.87	1273.02	1104.33
Thecc.01G197800.1	273.332	293.989	146.736	83.2715	104.802	216.932	387.449	451.533	382.605	278.61	332.63	400.563	320.208	576.918	247.778	456.497	424.053	344.58
Thecc.01G197900.1	40.1397	31.3969	12.3868	12.9012	9.86372	2.78118	7.53374	5.97266	9.35719	3.10718	6.71011	1.80841	15.8617	61.1754	13.5769	28.3746	29.1269	19.5045
Thecc.01G198000.1	8.60137	20.9312	2.8585	3.51851	1.23296	3.70823	3.22875	1.19453	4.15875	2.07145	2.87576	1.80841	3.96543	8.49658	3.39422	6.67637	5.99672	4.64393
Thecc.01G198100.1	3533.25	3415.6	1780.85	1958.64	1591.76	3270.66	3098.52	3124.9	3313.49	3301.89	3994.43	4196.42	2944.33	5550.82	3325.21	5475.46	4905.31	3952.92
Thecc.01G198200.1	732.072	718.322	440.209	301.419	326.736	1026.25	597.318	608.017	643.567	526.149	657.591	963.883	611.667	1299.98	531.761	1384.51	1010.02	897.208
Thecc.01G198300.1	151.002	156.033	79.0852	77.4073	49.3186	358.772	59.1937	80.0337	65.5003	79.7509	101.61	219.722	115.989	263.394	112.009	182.766	210.742	249.844
Thecc.01G198400.1	2825.07	2553.61	2698.43	2357.4	2364.83	2230.5	2782.1	2685.31	2850.82	2338.67	2108.89	2067.01	2418.91	2007.74	3268.64	2462.74	2209.36	2634.97
Thecc.01G198500.1	380.372	393.888	490.709	387.037	358.793	587.755	448.796	433.615	450.185	340.754	410.276	439.444	488.739	466.462	501.213	532.44	486.591	579.563
Thecc.01G198700.1	0	0	0	0	0	0	0	0	0	0	0	0	0	0	0	0	0	0
Thecc.01G198800.1	379.416	427.188	363.983	356.543	374.821	413.468	425.118	301.022	457.463	375.968	356.595	363.491	367.793	500.449	392.598	564.153	442.9	477.396
Thecc.01G198900.1	0	0	0	1.17284	0	0.927058	0	0	0	1.03573	0	0	0	0	0	0.834546	0	0.928787
Thecc.01G199000.1	0	0	0	0	0	0	0	0	1.03969	0	0	0	0.991357	0	0	0.834546	0.856674	0
Thecc.01G199100.1	1374.31	1444.26	788.947	1109.5	706.489	1143.06	1545.49	1635.32	1437.89	993.261	919.286	916.864	1420.61	1096.06	1567	1295.22	1114.53	1361.6
Thecc.01G199200.1	386.106	358.685	362.077	197.037	288.514	537.694	272.291	310.579	226.652	317.968	555.022	737.832	411.413	1156.39	272.669	817.855	864.384	594.424
Thecc.01G199300.1	313.472	338.706	118.151	171.234	92.4724	625.764	128.074	131.399	143.477	133.609	229.102	453.911	239.908	571.82	263.618	604.211	480.594	404.022
Thecc.01G199400.1	4874.11	4763.76	1007.15	714.258	394.549	1052.21	2966.14	3547.76	2822.75	1154.83	2043.71	902.397	1930.17	1521.74	5083.41	1407.88	1864.12	1463.77
Thecc.01G199500.1	377.504	381.52	368.747	221.666	294.679	604.442	357.315	371.5	349.335	361.468	428.489	370.724	479.817	487.704	158.397	480.698	482.307	404.951
Thecc.01G199600.1	1270.14	1195.94	802.286	1216.23	941.985	698.075	1585.31	1312.79	1808.02	1123.76	1010.35	925.907	1470.18	1038.28	692.421	1183.39	962.044	812.689
Thecc.01G199700.1	9.55708	13.3199	5.717	4.69135	6.16482	17.6141	3.22875	5.97266	2.07938	10.3573	10.5445	14.4673	6.9395	42.4829	2.26281	69.2673	20.5602	11.1454
Thecc.01G199800.1	158.647	150.324	176.274	133.704	151.655	134.423	144.217	166.04	142.437	176.073	142.83	142.864	145.729	123.2	148.214	142.707	133.641	131.888
Thecc.01G199900.1	0.955708	0	8.57551	2.34568	2.46593	0	2.1525	1.19453	0	1.03573	0	0.904206	0.991357	0.849658	2.26281	1.66909	0.856674	1.85757
Thecc.01G200000.1	92.7036	106.559	61.9342	83.2715	85.0746	63.04	86.0999	114.675	75.8972	93.2153	71.8941	54.2523	80.2999	65.4237	91.644	60.9218	66.8205	78.0181
Thecc.01G200100.1	0.955708	0	1.90567	0	0	0	1.07625	1.19453	0	0	0	0.904206	0	0.849658	0	0	0.856674	0.928787
Thecc.01G200200.1	6.68995	10.4656	11.434	1.17284	2.46593	1.85412	13.9912	19.1125	7.27782	3.10718	5.75153	14.4673	2.97407	9.34624	40.7307	6.67637	5.99672	5.57272
Thecc.01G200700.1	0.955708	1.90284	0	0	0	0	0	0	0	0	0	0	0	0.849658	0	0	0	0
Thecc.01G200800.1	3.82283	6.65994	0.952834	4.69135	9.86372	3.70823	0	1.19453	2.07938	3.10718	0.958588	4.52103	6.9395	7.64693	0	9.18	9.42341	8.35908
Thecc.01G200900.1	0	0	0	0	0	0	0	0	0	0	0	0	0	0	0	0	0	0
Thecc.01G201000.1	42.0511	35.2025	125.774	390.555	999.935	1032.74	55.9649	65.6993	56.1431	382.183	509.01	525.343	181.418	74.7699	23.7596	236.176	149.061	220.123
Thecc.01G201100.1	528.506	552.775	396.379	686.11	1170.08	1254.31	1599.31	1820.47	1620.87	2057.99	2983.12	4302.21	2465.5	10320.8	1144.98	7759.61	5381.62	4696.88
Thecc.01G201200.1	386.106	366.297	171.51	112.592	33.2901	58.4047	406.822	439.588	358.692	462.969	616.372	523.535	570.03	982.205	655.085	398.913	946.624	674.299
Thecc.01G201300.1	310.605	351.074	500.238	384.691	364.958	217.859	428.347	514.844	401.32	295.182	276.073	215.201	358.871	144.442	555.521	167.744	173.048	218.265
Thecc.01G201400.1	74.5452	62.7937	67.6512	48.0864	27.1252	76.0188	69.9562	86.0064	51.9844	62.1435	48.888	84.0911	51.5506	83.2665	26.0224	98.4764	77.9573	57.5848
Thecc.01G201500.1	61.1653	60.8909	41.9247	42.2222	14.7956	127.934	57.0412	46.5868	53.0241	40.3933	42.1779	93.1332	57.4987	143.592	140.295	65.9291	116.508	74.303
Thecc.01G201600.1	0	0	0	3.51851	9.86372	1.85412	1.07625	0	0	0	0.958588	0.904206	0	0	0	1.66909	0	0
Thecc.01G201800.1	0.955708	0.95142	2.8585	4.69135	23.4263	4.63529	1.07625	0	1.03969	0	4.79294	4.52103	0	0.849658	0	1.66909	0.856674	0
Thecc.01G201900.1	44.9183	46.6196	14.2925	25.8024	17.2615	30.5929	25.83	32.2524	30.1509	29.0003	10.5445	23.5093	46.5938	64.574	72.4101	78.4473	59.1105	43.653
Thecc.01G202000.1	3.82283	5.70852	7.62267	79.753	94.9383	69.5294	0	5.97266	4.15875	40.3933	77.6456	70.528	15.8617	10.1959	11.3141	24.2018	14.5635	13.9318
Thecc.01G202100.1	0.955708	0	0.952834	1.17284	1.23296	0	0	1.19453	0	1.03573	2.87576	1.80841	0.991357	0	0	0.834546	0.856674	0.928787
Thecc.01G202200.1	416.688	419.576	299.19	391.728	279.883	428.301	362.696	382.251	372.208	370.79	401.648	387	296.416	391.693	423.146	431.46	395.783	417.954
Thecc.01G202300.1	5.73425	5.70852	0	1.17284	0	0.927058	0	1.19453	3.11906	6.21435	3.83435	7.23364	0	17.8428	1.13141	19.1946	11.9934	4.64393
Thecc.01G202400.1	0	0	0	0	0	0	0	0	0	0	0	0	0	0	0	0	0	0
Thecc.01G202500.1	0	0	0	0	0	0	1.07625	0	0	0	0	0	0	0.849658	0	0.834546	0	0.928787
Thecc.01G202600.1	0	0.95142	0	1.17284	0	0.927058	0	0	4.15875	0	0	0	0.991357	0	0	0	0	0
Thecc.01G202700.1	0	0	0	0	0	0	0	0	0	0	0	0	0	0	0	0	0	0
Thecc.01G202800.1	0	0	0.952834	0	0	0	0	0	0	0	2.87576	0	0	0	0	0	0	0
Thecc.01G202900.1	687.154	665.043	805.145	907.777	891.434	884.414	661.893	618.768	755.853	743.651	661.425	866.229	909.074	1012.79	880.235	904.648	957.761	979.87
Thecc.01G203000.1	0	0	0	0	0	0	0	0	0	0	0	0	0	0	0	0	0	0
Thecc.01G203100.1	116.596	115.122	96.2362	58.6419	115.899	317.981	88.2524	101.535	94.6116	118.073	142.83	218.818	152.669	252.349	92.7754	203.629	257.859	201.547
Thecc.01G203200.1	1674.4	1818.16	315.388	357.716	135.626	11077.4	627.453	887.538	587.424	873.117	1693.82	8700.27	643.391	5933.16	1607.73	4065.91	4256.81	5815.13
Thecc.01G203300.1	334.498	343.463	292.52	246.296	217.002	296.659	339.018	352.387	328.541	253.753	292.369	354.449	284.519	531.037	471.797	584.182	428.337	463.465
Thecc.01G203400.1	566.735	561.338	727.965	592.283	638.676	474.654	628.529	903.067	605.098	557.22	534.892	449.39	536.324	431.626	881.366	389.733	351.236	493.186
Thecc.01G203500.1	62.121	67.5508	91.4721	62.1604	54.2505	48.207	59.1937	95.5626	48.8653	43.5005	49.8466	41.5935	50.5592	33.9863	72.4101	31.7127	34.2669	41.7954
Thecc.01G203600.1	30.5826	29.494	20.0095	18.7654	11.0967	260.503	29.0587	25.0852	16.635	31.0718	69.0183	277.591	23.7926	156.337	48.6505	71.7709	89.9507	110.526
Thecc.01G203700.1	25.8041	27.5912	21.9152	28.1481	34.523	41.7176	18.2962	9.55626	19.7541	30.036	29.7162	42.4977	27.758	31.4374	19.2339	51.7418	35.9803	46.4393
Thecc.01G203800.1	485.499	400.548	449.738	384.691	272.485	662.847	315.341	265.186	296.311	446.398	420.82	604.009	484.773	568.421	544.207	360.524	575.685	735.599
Thecc.01G203900.1	308.694	257.835	231.539	226.358	182.479	1262.65	262.605	160.067	287.994	251.681	301.955	651.028	386.629	545.481	98.4324	560.815	663.065	514.548
Thecc.01G204000.1	348.833	370.102	338.256	323.703	278.65	254.941	315.341	361.943	325.422	281.717	277.032	239.614	269.649	293.132	337.159	216.982	257.002	278.636
Thecc.01G204100.1	1182.21	1237.8	1260.6	1474.26	1573.26	1312.71	1301.18	1206.48	1380.71	1190.05	1134.97	1188.13	1310.57	1287.23	1564.74	1650.73	1407.51	1412.68
Thecc.01G204200.1	12.4242	10.4656	9.52834	9.3827	27.1252	91.7788	2.1525	15.5289	5.19844	7.25008	5.75153	70.528	6.9395	1.69932	3.39422	3.33818	2.57002	11.1454
Thecc.01G204300.1	0.955708	0.95142	0	1.17284	0	0.927058	2.1525	0	1.03969	2.07145	0	1.80841	0	0	0	0.834546	0	0
Thecc.01G204500.1	0	0	0	0	0	0	0	0	0	0	0	0	0	0	0	0	0	0
Thecc.01G204600.1	5.73425	10.4656	3.81134	23.4568	29.5912	101.049	1.07625	5.97266	1.03969	34.1789	63.2668	81.3785	6.9395	6.79727	1.13141	23.3673	8.56674	13.003
Thecc.01G204700.1	0	0	0	0	0	0	0	0	0	0	0	0	0	0	0	0	0	0
Thecc.01G204800.1	245.617	237.855	299.19	227.531	234.263	168.725	238.927	318.94	263.041	210.252	228.144	186.266	197.28	123.2	290.772	135.196	162.768	195.045
Thecc.01G204900.1	501.746	485.224	497.379	544.197	316.872	407.906	676.96	715.525	644.606	487.827	405.483	434.923	591.84	423.13	655.085	382.222	393.213	498.759
Thecc.01G205100.1	0	0	0	0	0	0	0	0	0	0	0	0	0	0	0	0	0	0
Thecc.01G205200.1	1488.99	1476.6	2091.47	2278.82	2860.48	1671.49	1869.44	1904.09	1719.64	1877.77	1976.61	1765.91	1616.9	1217.56	1987.88	1379.5	1361.25	1654.17
Thecc.01G205300.1	217.901	182.673	319.199	289.691	255.224	130.715	297.045	261.603	280.716	194.716	186.925	110.313	227.021	168.232	323.583	147.715	160.198	192.259
Thecc.01G205400.1	26.7598	13.3199	22.868	49.2592	38.2219	21.3223	29.0587	16.7235	36.3891	27.9646	20.1303	24.4136	29.7407	25.4898	40.7307	33.3818	23.9869	33.4363
Thecc.01G205500.1	1713.58	1684.01	1591.23	1237.34	1886.44	2034.89	1255.98	1196.92	1348.48	1641.62	1876.91	1689.06	1486.04	1816.57	712.787	2369.28	1900.1	1239.93
Thecc.01G205600.1	191.142	210.264	259.171	187.654	265.087	217.859	215.25	274.743	185.064	216.467	245.398	207.063	208.185	150.39	214.967	147.715	149.918	158.823
Thecc.01G205700.1	130.932	137.956	108.623	161.852	144.257	134.423	130.226	93.1736	133.08	96.3225	109.279	144.673	123.92	158.036	164.054	163.571	147.348	117.027
Thecc.01G205800.1	3642.2	3513.59	6521.2	6889.25	6812.13	1458.26	4606.34	5034.96	4259.6	3250.11	2443.44	1484.71	3556.99	870.05	5856.16	990.606	1454.63	2188.22
Thecc.01G205900.1	594.45	604.152	934.73	604.012	763.205	473.727	772.746	739.416	657.083	575.863	480.252	428.593	826.792	540.383	737.678	604.211	513.148	579.563
Thecc.01G206000.1	90.7922	101.802	74.321	75.0616	97.4042	225.275	60.2699	48.9758	59.2622	147.073	152.415	268.549	73.3604	226.859	45.2563	129.355	208.172	219.194
Thecc.01G206100.1	70.7224	56.1338	94.3306	63.3333	32.0571	160.381	17.22	16.7235	24.9525	54.8934	74.7698	117.547	55.516	108.756	70.1473	87.6273	104.514	133.745
Thecc.01G206200.1	0	0	0	0	0	0	0	1.19453	0	0	0	0	0	1.69932	0	3.33818	1.71335	0
Thecc.01G206500.1	0.955708	1.90284	0.952834	0	0	0	0	0	0	0	0.958588	0	0	0	0	0	0	0
Thecc.01G206600.1	0.955708	3.80568	1.90567	3.51851	0	0.927058	2.1525	7.1672	2.07938	3.10718	0.958588	1.80841	2.97407	5.94761	2.26281	2.50364	2.57002	1.85757
Thecc.01G206800.1	447.271	464.293	223.916	253.333	197.274	266.993	316.417	267.575	279.676	305.539	216.641	211.584	334.087	447.77	715.049	480.698	380.363	482.969
Thecc.01G206900.1	0	0.95142	0	2.34568	0	1.85412	0	0	0	0	0	0	0	0	0	0	0	0
Thecc.01G207000.1	1596.99	1462.33	1498.81	1802.65	1874.11	2726.48	1646.66	1456.14	1601.12	1399.27	1524.15	1892.5	1819.14	1356.05	1395.03	1671.6	1558.29	1848.29
Thecc.01G207100.1	6505.5	6638.06	6686.99	6327.46	5617.39	7222.71	6822.34	7955.59	6387.84	5944.03	5671.96	5992.17	5638.84	7473.6	7842.92	8072.56	6059.25	6277.67
Thecc.01G207200.1	0	0	0	0	0	0	0	0	0	0	0	0	0	0	0	0	0	0
Thecc.01G207300.1	8.60137	23.7855	11.434	4.69135	6.16482	14.8329	11.8387	11.9453	15.5953	14.5002	17.2546	18.0841	3.96543	14.4442	10.1827	30.0436	15.4201	8.35908
Thecc.01G207400.1	0.955708	2.85426	0	0	0	0	1.07625	1.19453	1.03969	0	5.75153	3.61682	0	0.849658	0	0	0.856674	0
Thecc.01G207500.1	119.463	123.685	100.048	53.9506	71.512	305.002	75.3374	74.061	77.9766	81.8223	141.871	321.897	66.4209	213.264	71.2787	156.895	209.885	195.974
Thecc.01G207600.1	186.363	180.77	277.275	167.716	139.325	146.475	217.402	228.156	184.025	149.144	143.788	132.014	173.487	140.194	211.573	138.535	173.905	162.538
Thecc.01G207700.1	107.995	100.851	80.9909	65.6789	38.2219	179.849	50.5837	39.4196	43.6669	61.1078	77.6456	102.175	97.153	193.722	98.4324	152.722	147.348	150.463
Thecc.01G207800.1	3190.15	3639.18	900.428	1572.78	299.61	13784.4	1928.64	2970.8	1632.31	2889.67	3828.6	9328.69	2997.86	8363.19	2974.47	6197.34	5987.29	8883.85
Thecc.01G207900.1	200.699	217.875	56.2172	148.95	38.2219	469.092	194.801	197.098	206.898	152.252	214.724	456.624	180.427	274.44	102.958	171.082	285.272	320.431
Thecc.01G208000.1	6.68995	4.7571	2.8585	9.3827	12.3296	0.927058	6.45749	9.55626	7.27782	6.21435	10.5445	4.52103	6.9395	5.09795	4.52563	2.50364	3.42669	3.71515
Thecc.01G208100.1	918.435	836.298	1002.38	919.505	1068.98	591.463	829.788	624.741	849.425	834.795	795.628	601.297	898.169	594.761	791.985	640.097	892.654	935.288
Thecc.01G208200.1	0	0.95142	0	15.2469	17.2615	4.63529	2.1525	0	0	5.17863	2.87576	3.61682	0	0	0	0.834546	0.856674	0.928787
Thecc.01G208300.1	0	0	0	5.86419	33.2901	4.63529	1.07625	1.19453	1.03969	13.4644	12.4616	0.904206	0	0	0	0.834546	0	0
Thecc.01G208400.1	7.64566	7.61136	4.76417	7.03703	4.93186	5.56235	7.53374	8.36173	8.3175	10.3573	7.6687	0.904206	2.97407	5.09795	7.91985	5.84182	4.28337	2.78636
Thecc.01G208500.1	0	0	4.76417	0	0	0	0	0	0	0	0	0	0	0	0	0	0	0
Thecc.01G208600.1	97.4822	108.462	188.661	82.0987	59.1823	105.685	73.1849	80.0337	59.2622	76.6437	93.9416	104.888	88.2308	151.239	170.843	99.311	101.087	144.891
Thecc.01G208700.1	16.247	9.5142	13.3397	8.20987	4.93186	17.6141	8.60999	14.3344	16.635	8.2858	13.4202	20.7967	15.8617	11.0456	1.13141	15.8564	11.9934	15.7894
Thecc.01G208800.1	396.619	449.07	576.465	553.58	712.654	360.626	699.562	912.623	571.828	755.044	809.048	421.36	637.442	563.324	627.931	610.888	599.672	769.964
Thecc.01G208900.1	247.528	330.143	78.1324	228.703	361.259	178.922	47.3549	69.2829	48.8653	204.038	69.0183	169.991	150.686	96.8611	59.9646	69.2673	158.485	189.473
Thecc.01G209100.1	168.205	188.381	161.029	137.222	119.598	164.089	161.437	160.067	170.509	158.466	161.043	142.864	150.686	214.964	173.105	205.298	173.905	156.965
Thecc.01G209200.1	299.136	294.94	266.794	288.518	215.769	241.962	270.138	370.305	300.47	271.36	276.073	228.764	266.675	293.982	417.489	219.486	215.025	274.921
Thecc.01G209300.1	223.636	230.244	258.218	180.617	194.808	182.631	261.528	260.408	240.168	193.681	208.972	235.998	250.813	311.825	267.012	216.982	223.592	205.262
Thecc.01G209400.1	27.7155	36.154	20.9623	17.5926	20.9604	55.6235	30.135	22.6961	28.0716	37.2861	55.5981	68.7196	26.7666	53.5285	19.2339	48.4037	48.8304	47.3681
Thecc.01G209500.1	0.955708	0.95142	1.90567	1.17284	0	1.85412	3.22875	1.19453	1.03969	0	0.958588	0.904206	0.991357	0	2.26281	0.834546	0.856674	1.85757
Thecc.01G209600.1	0	0.95142	0.952834	0	0	0	1.07625	0	0	1.03573	0.958588	0	0	0	0	0	0	0
Thecc.01G209700.1	334.498	353.928	622.201	424.567	612.784	217.859	405.746	526.789	307.748	419.469	384.394	245.944	356.888	231.957	367.707	221.155	272.422	262.847
Thecc.01G209800.1	155.78	182.673	98.1419	120.802	112.2	67.6753	101.167	130.204	122.683	153.287	110.238	104.888	106.075	88.3645	118.798	80.1164	107.084	111.454
Thecc.01G209900.1	118.508	114.17	88.6136	105.555	83.8416	159.454	95.7861	86.0064	102.929	92.1796	116.948	127.493	124.911	177.579	158.397	163.571	162.768	146.748
Thecc.01G210000.1	422.423	403.402	136.255	263.889	451.265	157.6	160.361	154.095	234.969	293.11	162.96	228.764	237.926	382.346	182.157	309.617	281.846	264.704
[truncated: 25,380 more rows]

## Sheet: Deseq
																																Pfam domain search using HMMER (Top hit)					Matina	Criollo cacao genome V.2		BLASTp		Blast against Arabidopsis		MARS annotation
	SOM Classes	Kegg Id	SignalP	CAZyme	Unknowns	PR10	Germin and GLP	Ubiquitin related	Cytochrome p450s	Glutathione S Trans	protease	MAPK	All TF	WRKY TF	ERF TF	Calmodulin	Calcium binding/EF-hand	Myb domain	Phenylpropanoid bio. (map0094)	Plant Hormone signal transduction (map04075)	Alpha-Linolenic acid metab. (map00592)	Terpenoid backbone bio. (map00900)	MAP signaling pathway-plant (map04016)	Plant Pathogen Inter. (map04626)	PAMP	Effector response	Lysm Lectin	Malectin	G- and L-type Lectins	Cysteine-Rich RK	LRR/NB-ARC/PK	Hits Found	Dentifier	Description	Individual E-value	Conditional E-value	Annotation	Gene Id	Definition	E Value-1	% Identity	Arabidopsis gene Definition	E-value	Pfam	Panther	KOG	GO	Best-hit-arabi-name	arabi-symbol
Thecc.01G000100.1					Thecc.01G000100.1																																uncharacterized protein (39%P)	XP_017979623.1	uncharacterized protein LOC108662683 [Theobroma cacao]	4e-41	41
Thecc.01G000200.1	18																																				Cystathionine beta-synthase (CBS) family protein (82%T)	XP_007046407.2	CBS domain-containing protein CBSX3, mitochondrial isoform X1 [Theobroma cacao]	8e-117	99	AT5G10860.1 | Cystathionine beta-synthase (CBS) family protein | Chr5:3429173-3430142 REVERSE LENGTH=206 | 201606	2e-95	PF00571	PTHR11911			AT5G10860.1
Thecc.01G000300.1	42	K13511																																			Phospholipid/glycerol acyltransferase family protein (64%T)	XP_007046410.2	N-acylphosphatidylethanolamine synthase isoform X1 [Theobroma cacao]	4.4e-168	98	AT1G78690.5 | Phospholipid/glycerol acyltransferase family protein | Chr1:29597002-29598409 FORWARD LENGTH=284 | 201606	3.1e-102	PF01553	PTHR12497,PTHR12497:SF1	KOG2847	GO:0016746,GO:0008152,GO:0006644	AT1G78690.1
Thecc.01G000500.1	36												Thecc.01G000500.1			Thecc.01G000500.1																					Kinesin-like calmodulin-binding protein (ZWICHEL) (74%T)	XP_007046414.2	kinesin-like calmodulin-binding protein isoform X1 [Theobroma cacao]	0	99	AT5G65930.3 | kinesin-like calmodulin-binding protein (ZWICHEL) | Chr5:26370369-26376394 REVERSE LENGTH=1266 | 201606	0	PF09379,PF00373,PF00784,PF00225	PTHR24115,PTHR24115:SF470	KOG0239	GO:0005856,GO:0008017,GO:0007018,GO:0005524,GO:0003777,GO:0005871	AT5G65930.2	KCBP,PKCBP,ZWI
Thecc.01G000600.1	26																																				Clathrin adaptor complex small chain family protein (34%T)	XP_007046943.1	AP-3 complex subunit sigma [Theobroma cacao]	3e-29	61	AT3G50860.1 | Clathrin adaptor complex small chain family protein | Chr3:18902346-18903959 FORWARD LENGTH=166 | 201606	4e-27	PF01217	PTHR11753,PTHR11753:SF2		GO:0015031,GO:0008565,GO:0030123	AT3G50860.1
Thecc.01G000700.1	39																																				(1 of 3) PTHR10668//PTHR10668:SF83 - PHYTOENE DEHYDROGENASE // PYRIDINE NUCLEOTIDE-DISULFIDE OXIDOREDUCTASE DOMAIN-CONTAINING PROTEIN 2	XP_007046941.2	pyridine nucleotide-disulfide oxidoreductase domain-containing protein 2 isoform X2 [Theobroma cacao]	6e-22	62	AT5G49555.1 | FAD/NAD(P)-binding oxidoreductase family protein | Chr5:20107411-20110602 REVERSE LENGTH=556 | 201606	3e-18		PTHR10668,PTHR10668:SF83			AT5G49555.1
Thecc.01G000800.1	27	K12399																																			Clathrin adaptor complex small chain family protein	XP_007046421.1	AP-3 complex subunit sigma isoform X2 [Theobroma cacao]	2e-49	100	AT3G50860.1 | Clathrin adaptor complex small chain family protein | Chr3:18902346-18903959 FORWARD LENGTH=166 | 201606	7e-37	PF01217	PTHR11753,PTHR11753:SF2	KOG0935,KOG0934	GO:0015031,GO:0008565,GO:0030123	AT3G50860.1
Thecc.01G000900.1	41										Thecc.01G000900.1																										Subtilisin-like serine endopeptidase family protein (73%P)	XP_007046422.2	subtilisin-like protease SBT1.6 [Theobroma cacao]	0	99	AT4G34980.1 | subtilisin-like serine protease 2 | Chr4:16656929-16659223 REVERSE LENGTH=764 | 201606	2e-150	PF02225,PF05922,PF00082	PTHR10795,PTHR10795:SF382		GO:0006508,GO:0004252	AT4G34980.1	SLP2
Thecc.01G001000.1					Thecc.01G001000.1																																	XP_017972105.1	uncharacterized protein LOC18610603 [Theobroma cacao]	1e-75	100
Thecc.01G001100.1	30	K22848																																			Diacylglycerol acyltransferase family (69%T)	XP_007046425.2	diacylglycerol O-acyltransferase 2 isoform X1 [Theobroma cacao]	4.2e-174	99	AT3G51520.1 | diacylglycerol acyltransferase family | Chr3:19110739-19112518 FORWARD LENGTH=314 | 201606	1.8e-120	PF03982	PTHR12317,PTHR12317:SF32	KOG0831	GO:0016747	AT3G51520.1
Thecc.01G001200.1	34	K24139																																			CheY-like two-component responsive regulator family protein (62%P)	XP_007046429.1	protein PIN-LIKES 3 [Theobroma cacao]	0	100	AT1G20925.1 | Auxin efflux carrier family protein | Chr1:7289973-7292507 FORWARD LENGTH=472 | 201606	2.4e-125	PF03547	PTHR31651,PTHR31651:SF5	KOG2722	GO:0055085,GO:0016021	AT1G20925.1
Thecc.01G001300.1	27				Thecc.01G001300.1																																uncharacterized protein	XP_017982384.1	uncharacterized protein LOC18589952 [Theobroma cacao]	2e-24	32
Thecc.01G001400.1																																					uncharacterized protein	XP_017971107.115	187-kDa microtubule-associated protein AIR9 [Theobroma cacao]
Thecc.01G001500.1	23																																				ARID/BRIGHT DNA-binding domain-containing protein	XP_017977327.1	AT-rich interactive domain-containing protein 3 isoform X1 [Theobroma cacao]	0	99	AT2G17410.3 | ARID/BRIGHT DNA-binding domain-containing protein | Chr2:7559869-7563474 FORWARD LENGTH=786 | 201606	1.2e-139	PF00011,PF01388	PTHR15348,PTHR15348:SF6	KOG2744	GO:0003677	AT2G17410.1
Thecc.01G001600.1	30	K04460																																			Serine/threonine phosphatase 7 (80%P)	XP_007046435.2	LOW QUALITY PROTEIN: serine/threonine-protein phosphatase 7 [Theobroma cacao]	0	99	AT5G63870.2 | serine/threonine phosphatase 7 | Chr5:25561336-25562908 REVERSE LENGTH=413 | 201606	3.7e-168	PF00149	PTHR11668,PTHR11668:SF241	KOG0376	GO:0016787	AT5G63870.2	ATPP7,PP7
Thecc.01G001700.1	25				Thecc.01G001700.1																																uncharacterized protein	XP_007049375.15			71.0769
Thecc.01G001800.1	43				Thecc.01G001800.1																																uncharacterized protein (45%P)	XP_017978794.101			312.198
Thecc.01G001900.1	40																																				(1 of 3) PTHR22912//PTHR22912:SF183 - DISULFIDE OXIDOREDUCTASE // SUBFAMILY NOT NAMED	XP_007047789.2	thioredoxin reductase NTRB [Theobroma cacao]	2e-85	96	AT4G35460.1 | NADPH-dependent thioredoxin reductase B | Chr4:16842218-16843740 FORWARD LENGTH=375 | 201606	6e-76	PF07992	PTHR22912,PTHR22912:SF183		GO:0055114,GO:0016491	AT4G35460.1	ATNTRB,NTR1,NTRB
Thecc.01G002000.1	2	K00021																				Thecc.01G002000.1															Hydroxy methylglutaryl CoA reductase 1 (71%T)	XP_007046440.2	3-hydroxy-3-methylglutaryl-coenzyme A reductase 1 isoform X1 [Theobroma cacao]	0	99	AT1G76490.1 | hydroxy methylglutaryl CoA reductase 1 | Chr1:28695801-28698206 FORWARD LENGTH=642 | 201606	0	PF00368	PTHR10572,PTHR10572:SF9		GO:0055114,GO:0050662,GO:0015936,GO:0004420	AT1G76490.1	HMG1,HMGR1
Thecc.01G002100.1	36	K20308																																			C-terminal	XP_017969396.1	trafficking protein particle complex subunit 11 [Theobroma cacao]	0	99	AT5G65950.1 | trafficking protein particle complex subunit-like protein | Chr5:26380290-26384960 FORWARD LENGTH=1190 | 201606	0	PF12742,PF11817	PTHR14374	KOG4386		AT5G65950.1
Thecc.01G002200.1	18	K15216																																			Major facilitator superfamily protein (77%P)	XP_007046444.2	RNA polymerase I-specific transcription initiation factor RRN3 [Theobroma cacao]	0	99	AT2G34750.1 | RNA polymerase I specific transcription initiation factor RRN3 protein | Chr2:14660449-14663792 REVERSE LENGTH=613 | 201606	3.4e-169	PF05327	PTHR12790,PTHR12790:SF0	KOG2434		AT2G34750.1
Thecc.01G002300.1	42																														Thecc.01G002300.1	4	LRR_8	Leucine rich repeat	1.5e-09	3.3e-13	Plant intracellular ras group-related LRR 4 (69%P)	XP_007046446.2	plant intracellular Ras-group-related LRR protein 4 [Theobroma cacao]	0	99	AT4G35470.1 | plant intracellular ras group-related LRR 4 | Chr4:16846531-16848448 FORWARD LENGTH=549 | 201606	0	PF00560,PF13855	PTHR23155,PTHR23155:SF501	KOG0617	GO:0005515	AT4G35470.1	PIRL4
Thecc.01G002400.1	23	K03264																																			Translation initiation factor IF6 (93%T)	XP_007046447.1	eukaryotic translation initiation factor 6-2 [Theobroma cacao]	2.4e-142	100	AT3G55620.1 | Translation initiation factor IF6 | Chr3:20634581-20636312 FORWARD LENGTH=245 | 201606	4.1e-132	PF01912	PTHR10784	KOG3185	GO:0043022,GO:0042256	AT3G55620.1	emb1624
Thecc.01G002500.1	21	K15102																																			mitochondrial phosphate carrier protein (75%U)	XP_007046451.2	mitochondrial phosphate carrier protein 1, mitochondrial isoform X2 [Theobroma cacao]	5.2e-174	99	AT2G17270.1 | phosphate transporter 3%3B3 | Chr2:7510456-7512118 FORWARD LENGTH=309 | 201606	3.2e-110	PF00153	PTHR24089,PTHR24089:SF291	KOG0767		AT2G17270.1	PHT3;3
Thecc.01G002600.1	23	K23878																																			Trigalactosyldiacylglycerol 1 (79%P)	XP_017982655.1	uncharacterized protein LOC18610622 isoform X2 [Theobroma cacao]	0	100	AT5G65960.1 | GTP binding protein | Chr5:26385413-26387197 FORWARD LENGTH=393 | 201606	2.1e-100	PF10199	PTHR14659,PTHR14659:SF1	KOG4273		AT5G65960.1
Thecc.01G002700.1	35	K03024																																			(1 of 1) K03024 - DNA-directed RNA polymerase III subunit RPC7 (RPC7, POLR3G)	XP_017985413.1	DNA-directed RNA polymerase III subunit RPC7 isoform X3 [Theobroma cacao]	4e-75	99	AT4G01590.3 | DNA-directed RNA polymerase III subunit | Chr4:689077-690192 REVERSE LENGTH=200 | 201606	1e-16	PF11705			GO:0006359	AT4G01590.1
Thecc.01G002800.1	22							Thecc.01G002800.1																													Basic helix-loop-helix-containing protein	XP_017983413.1	RING-H2 finger protein ATL80 [Theobroma cacao]	4e-78	99	AT1G20823.1 | RING/U-box superfamily protein | Chr1:7238880-7239473 FORWARD LENGTH=197 | 201606	6e-35	PF13639	PTHR14155,PTHR14155:SF187	KOG1493	GO:0008270,GO:0005515	AT1G20823.1
Thecc.01G002900.1	12	K08472																																			Seven transmembrane MLO family protein (69%P)	XP_007046462.1	MLO-like protein 10 [Theobroma cacao]	0	100	AT5G65970.1 | Seven transmembrane MLO family protein | Chr5:26387509-26390407 REVERSE LENGTH=569 | 201606	0	PF03094	PTHR31942,PTHR31942:SF18		GO:0016021,GO:0006952	AT5G65970.1	ATMLO10,MLO10
Thecc.01G003000.1					Thecc.01G003000.1																																unknown	XP_007018106.2	uncharacterized protein LOC18591737 [Theobroma cacao]	1e-11	37
Thecc.01G003100.1	31				Thecc.01G003100.1																																uncharacterized protein	XP_007015066.113			343.055
Thecc.01G003200.1	37				Thecc.01G003200.1
Thecc.01G003300.1	24	K24139																																			Auxin efflux carrier family protein (68%T)	XP_007046466.2	protein PIN-LIKES 7 isoform X1 [Theobroma cacao]	0	99	AT5G65980.1 | Auxin efflux carrier family protein | Chr5:26392444-26394232 FORWARD LENGTH=395 | 201606	5.3e-157	PF03547	PTHR31651,PTHR31651:SF3	KOG2722	GO:0055085,GO:0016021	AT5G65980.1
Thecc.01G003400.1					Thecc.01G003400.1
Thecc.01G003500.1	10																																				Kinase superfamily protein (70%T)	XP_007046467.2	uncharacterized protein LOC18610629 isoform X1 [Theobroma cacao]	0	99	AT5G58520.1 | Protein kinase superfamily protein | Chr5:23655312-23657943 FORWARD LENGTH=604 | 201606	0	PF00069	PTHR23257,PTHR23257:SF391	KOG0192	GO:0006468,GO:0005524,GO:0004672	AT5G58520.1
Thecc.01G003600.1	23	K12585																																			Ribonuclease II family protein (81%T)	XP_007046470.2	exosome complex exonuclease RRP44 homolog A [Theobroma cacao]	0	99	AT2G17510.1 | ribonuclease II family protein | Chr2:7609395-7615881 REVERSE LENGTH=933 | 201606	0	PF13638,PF00773	PTHR23355,PTHR23355:SF35			AT2G17510.1	EMB2763
Thecc.01G003700.1	34	K08852	SignalP-TM																																		Endoribonuclease/protein kinase IRE1-like	XP_017981858.1	serine/threonine-protein kinase/endoribonuclease IRE1a [Theobroma cacao]	0	98	AT2G17520.1 | Endoribonuclease/protein kinase IRE1-like protein | Chr2:7617504-7620929 FORWARD LENGTH=841 | 201606	0	PF07714,PF06479	PTHR13954,PTHR13954:SF13		GO:0006468,GO:0004672,GO:0006397,GO:0004540	AT2G17520.1	ATIRE1-2,IRE1-2,IRE1A
Thecc.01G003800.1	10	K05387																																			Glutamate receptor 3.6 (63%T)	XP_017981850.1	glutamate receptor 3.6 [Theobroma cacao]	0	96	AT3G51480.4 | glutamate receptor 3.6 | Chr3:19101256-19104681 FORWARD LENGTH=903 | 201606	0	PF00497,PF13458,PF00060	PTHR18966,PTHR18966:SF245	KOG1052	GO:0016020,GO:0004970	AT3G51480.1	ATGLR3.6,GLR3.6
Thecc.01G003900.1					Thecc.01G003900.1
Thecc.01G004000.1	5	K05387																																			Glutamate receptor (66%U)	XP_017984123.1	glutamate receptor 3.6 [Theobroma cacao]	0	99	AT3G51480.4 | glutamate receptor 3.6 | Chr3:19101256-19104681 FORWARD LENGTH=903 | 201606	0	PF13458,PF00497,PF00060	PTHR18966,PTHR18966:SF245	KOG1052	GO:0016020,GO:0004970	AT3G51480.1	ATGLR3.6,GLR3.6
Thecc.01G004100.1		K14803																																			(1 of 1) PTHR13832//PTHR13832:SF304 - PROTEIN PHOSPHATASE 2C // PROTEIN PHOSPHATASE 2C 47-RELATED	XP_017969601.1	probable protein phosphatase 2C 47 [Theobroma cacao]	0	100	AT3G51470.1 | Protein phosphatase 2C family protein | Chr3:19097924-19099244 REVERSE LENGTH=361 | 201606	2.2e-141	PF00481	PTHR13832,PTHR13832:SF304	KOG0698	GO:0003824,GO:0006470,GO:0004722	AT3G51470.1
Thecc.01G004200.1	42	K02867																																			mitochondrial ribosomal protein L11 (86%T)	XP_007046480.1	54S ribosomal protein L19, mitochondrial [Theobroma cacao]	3e-77	100	AT4G35490.2 | mitochondrial ribosomal protein L11 | Chr4:16855918-16856385 FORWARD LENGTH=155 | 201606	3e-64	PF03946,PF00298	PTHR11661,PTHR11661:SF1	KOG3257	GO:0006412,GO:0005840,GO:0003735	AT4G35490.1	MRPL11
Thecc.01G004300.1	40																																				Pentatricopeptide repeat-containing protein	XP_017969602.1	pentatricopeptide repeat-containing protein At2g17525, mitochondrial isoform X1 [Theobroma cacao]	0	94	AT2G17525.1 | Pentatricopeptide repeat (PPR) superfamily protein | Chr2:7624178-7626058 FORWARD LENGTH=626 | 201606	0	PF01535,PF13041,PF12854	PTHR24015,PTHR24015:SF753			AT2G17525.1
Thecc.01G004400.1	30	K14209																																			Transmembrane amino acid transporter family protein (67%T)	XP_007046482.2	amino acid transporter ANTL3 [Theobroma cacao]	0	98	AT4G38250.1 | Transmembrane amino acid transporter family protein | Chr4:17935533-17936843 FORWARD LENGTH=436 | 201606	5.6e-155	PF01490	PTHR22950,PTHR22950:SF291	KOG1304		AT4G38250.1
Thecc.01G004500.1	39				Thecc.01G004500.1																																uncharacterized protein	XP_007009280.123			374.505
Thecc.01G004600.1	18	K12472											Thecc.01G004600.1				Thecc.01G004600.1																				calcium-binding EF hand family protein	XP_017980719.1	epidermal growth factor receptor substrate 15-like 1 [Theobroma cacao]	0	99	AT1G21630.1 | calcium-binding EF hand family protein | Chr1:7581457-7587796 FORWARD LENGTH=1218 | 201606	0	PF13202,PF12763	PTHR11216,PTHR11216:SF72	KOG0998	GO:0005509	AT1G21630.1
Thecc.01G004700.1	23	K08832																																			Kinase superfamily protein (78%T)	XP_007046486.2	SRSF protein kinase 1 [Theobroma cacao]	0	99	AT2G17530.3 | Protein kinase superfamily protein | Chr2:7626518-7628624 FORWARD LENGTH=440 | 201606	0	PF00069	PTHR24055,PTHR24055:SF138		GO:0006468,GO:0005524,GO:0004672	AT4G35500.1
Thecc.01G004900.1	30																																				uncharacterized protein (57%P)	XP_007046489.2	uncharacterized protein LOC18610642 [Theobroma cacao]	7.2e-153	99	AT4G35510.1 | PHD finger-like protein | Chr4:16860712-16861713 REVERSE LENGTH=333 | 201606	5e-18		PTHR35477,PTHR35477:SF1			AT4G35510.1
Thecc.01G005000.1	22	K08739																																			MUTL protein	XP_007046491.2	DNA mismatch repair protein MLH3 isoform X1 [Theobroma cacao]	0	99	AT4G35520.2 | MUTL protein homolog 3 | Chr4:16865488-16871527 FORWARD LENGTH=1180 | 201606	0	PF13589,PF01119,PF08676	PTHR10073,PTHR10073:SF7		GO:0030983,GO:0006298,GO:0005524,GO:0032300,GO:0007131	AT4G35520.1	ATMLH3,MLH3
Thecc.01G005100.1	22	K03858																																			Phosphatidylinositolglycan-related	XP_017981474.1	uncharacterized protein LOC18610644 [Theobroma cacao]	1e-88	99	AT4G35530.1 | phosphatidylinositolglycan-like protein | Chr4:16871925-16873280 REVERSE LENGTH=195 | 201606	8e-43	PF10181	PTHR15231,PTHR15231:SF2	KOG4551	GO:0017176	AT4G35530.1
Thecc.01G005200.1	10																																				WUSCHEL related homeobox 13 (68%P)	XP_017981468.1	WUSCHEL-related homeobox 13 [Theobroma cacao]	3.5e-119	100	AT4G35550.1 | WUSCHEL related homeobox 13 | Chr4:16875814-16877167 REVERSE LENGTH=268 | 201606	3e-81	PF00046	PTHR24326,PTHR24326:SF275	KOG0490	GO:0003677	AT4G35550.1	ATWOX13,HB-4,WOX13
Thecc.01G005300.1					Thecc.01G005300.1																																	XP_017980715.1	uncharacterized protein LOC18610647 [Theobroma cacao]	1e-18	57
Thecc.01G005400.1	35																																				RB1-inducible coiled-coil protein 1	XP_017980681.1	uncharacterized protein LOC18610646 isoform X1 [Theobroma cacao]	0	98	AT2G17550.1 | RB1-inducible coiled-coil protein | Chr2:7634495-7637212 REVERSE LENGTH=779 | 201606	1.8e-149	PF14383,PF14309	PTHR21726,PTHR21726:SF37			AT2G17550.2
Thecc.01G005500.1	35																																				Transducin/WD40 repeat-like superfamily protein (60%P)	XP_017980665.1	uncharacterized protein LOC18610648 isoform X1 [Theobroma cacao]	0	99	AT4G35560.1 | Transducin/WD40 repeat-like superfamily protein | Chr4:16881562-16886878 FORWARD LENGTH=1049 | 201606	0	PF08596	PTHR10241,PTHR10241:SF27	KOG1983		AT4G35560.1
Thecc.01G005600.1	41	K06928																																			Nucleoside-triphosphatase C1orf57 (67%P)	XP_007046508.1	cancer-related nucleoside-triphosphatase isoform X1 [Theobroma cacao]	1.6e-113	100	AT5G66005.3 | Expressed protein | Chr5:26397864-26399123 REVERSE LENGTH=192 | 201606	6e-71	PF03266	PTHR20953		GO:0098519	AT5G66005.3
Thecc.01G005700.1	18	K11296																																			High mobility group B4	XP_007046509.1	HMG1/2-like protein [Theobroma cacao]	7e-53	100	AT2G17560.2 | high mobility group B4 | Chr2:7642486-7643468 REVERSE LENGTH=138 | 201606	3e-29	PF00505	PTHR13711,PTHR13711:SF222	KOG0381		AT2G17560.2	HMGB4,NFD04,NFD4
Thecc.01G005800.1	41	K22384																																			Cyclin-like F-box (14%U)	XP_007046510.2	uncharacterized protein LOC18610651 isoform X1 [Theobroma cacao]	4e-88	99	AT4G16444.1 | tail-anchored protein insertion receptor WRB-like protein | Chr4:9274791-9276056 REVERSE LENGTH=178 | 201606	2e-47	PF04420	PTHR11760,PTHR11760:SF21		GO:0071816	AT4G16444.1
Thecc.01G005900.1	42	K23460																																			(1 of 1) PTHR11787//PTHR11787:SF4 - RAB GDP-DISSOCIATION INHIBITOR // RAB PROTEINS GERANYLGERANYLTRANSFERASE COMPONENT A	XP_017977967.1	rab escort protein 1 [Theobroma cacao]	0	99	AT3G06540.1 | Rab escort protein | Chr3:2035201-2037662 REVERSE LENGTH=563 | 201606	0	PF00996	PTHR11787,PTHR11787:SF4	KOG4405		AT3G06540.1	AthREP,REP
Thecc.01G006000.1	34																																				(1 of 1) PTHR32002:SF13 - PROTEIN RKD5	XP_017977973.1	protein RKD5 isoform X1 [Theobroma cacao]	6.1e-165	88	AT4G35590.1 | RWP-RK domain-containing protein | Chr4:16892909-16894865 FORWARD LENGTH=370 | 201606	1e-60	PF02042	PTHR32002,PTHR32002:SF13			AT4G35590.1
Thecc.01G006100.1	35																																				(1 of 1) PTHR27001:SF32 - INTERLEUKIN-1 RECEPTOR-ASSOCIATED KINASE 4 PROTEIN-RELATED	XP_017977968.1	probable serine/threonine-protein kinase Cx32, chloroplastic [Theobroma cacao]	0	99	AT4G35600.2 | Protein kinase superfamily protein | Chr4:16896448-16898714 FORWARD LENGTH=420 | 201606	4.7e-135	PF07714	PTHR27001,PTHR27001:SF32	KOG1187	GO:0006468,GO:0004672	AT4G35600.2	CONNEXIN 32
Thecc.01G006200.1	35	K11778																				Thecc.01G006200.1															Undecaprenyl pyrophosphate synthetase family protein	XP_017977969.1	dehydrodolichyl diphosphate synthase 6 [Theobroma cacao]	0	98	AT2G17570.1 | Undecaprenyl pyrophosphate synthetase family protein | Chr2:7645086-7645973 FORWARD LENGTH=295 | 201606	5e-92	PF01255	PTHR10291	KOG1602	GO:0016765	AT2G17570.1
Thecc.01G006300.1	42																																				(1 of 1) PTHR21495//PTHR21495:SF60 - NUCLEOPORIN-RELATED // SUBFAMILY NOT NAMED	XP_017977986.1	dirigent protein 19-like [Theobroma cacao]	2.9e-110	99
Thecc.01G006400.1	23	K21797																																			Phosphoinositide phosphatase family protein (81%T)	XP_017977956.1	phosphoinositide phosphatase SAC6 [Theobroma cacao]	0	99	AT3G51460.1 | Phosphoinositide phosphatase family protein | Chr3:19093007-19097142 FORWARD LENGTH=597 | 201606	0	PF02383	PTHR11200,PTHR11200:SF120		GO:0042578,GO:0052866	AT3G51460.1	RHD4
Thecc.01G006500.1	10	K03781																					Thecc.01G006500.1														Catalase 2 (92%T)	XP_007046520.1	catalase isozyme 2 [Theobroma cacao]	0	100	AT4G35090.1 | catalase 2 | Chr4:16700937-16703215 REVERSE LENGTH=492 | 201606	0	PF06628,PF00199	PTHR11465,PTHR11465:SF19		GO:0055114,GO:0020037,GO:0004096,GO:0006979	AT4G35090.1	CAT2
Thecc.01G006600.1					Thecc.01G006600.1																																uncharacterized protein	XP_017976854.1	uncharacterized protein LOC18610657 isoform X1 [Theobroma cacao]	1.1e-110	98
Thecc.01G006700.1	18	K04523						Thecc.01G006700.1																													Tobamovirus multiplication 1 (67%T)	XP_007046522.2	ubiquitin domain-containing protein DSK2b [Theobroma cacao]	0	98	AT2G17190.1 | ubiquitin family protein | Chr2:7478272-7481361 REVERSE LENGTH=538 | 201606	2.8e-139	PF00627,PF00240	PTHR10677,PTHR10677:SF22	KOG0010	GO:0005515	AT2G17200.1	DSK2
Thecc.01G006800.1	35																																				Polynucleotide adenylyltransferase family protein	XP_007046524.2	uncharacterized protein LOC18610659 isoform X1 [Theobroma cacao]	0	99	AT2G17580.1 | Polynucleotide adenylyltransferase family protein | Chr2:7646507-7650066 FORWARD LENGTH=757 | 201606	4.5e-140	PF12627,PF01743	PTHR13734,PTHR13734:SF48	KOG2159	GO:0016779,GO:0006396,GO:0003723	AT2G17580.1
Thecc.01G006900.1	27	K21777																																			Transducin family protein / WD-40 repeat family protein (75%T)	XP_007046526.2	G2/mitotic-specific cyclin-2 isoform X1 [Theobroma cacao]	0	99	AT1G20610.1 | Cyclin B2%3B3 | Chr1:7135073-7137273 REVERSE LENGTH=429 | 201606	1.7e-134	PF02984,PF00134	PTHR10177,PTHR10177:SF250	KOG0653	GO:0005634	AT2G17620.1	CYCB2;1
Thecc.01G007000.1	36	K00831																																			Pyridoxal phosphate (PLP)-dependent transferases superfamily protein (76%T)	XP_007046529.2	phosphoserine aminotransferase 2, chloroplastic [Theobroma cacao]	0	99	AT2G17630.1 | Pyridoxal phosphate (PLP)-dependent transferases superfamily protein | Chr2:7666637-7667905 FORWARD LENGTH=422 | 201606	0	PF00266	PTHR21152,PTHR21152:SF1			AT2G17630.1
Thecc.01G007100.1	23																																				Golgi-localized GRIP domain-containing protein (66%T)	XP_007046530.2	protein GRIP [Theobroma cacao]	0	99	AT5G66030.1 | Golgi-localized GRIP domain-containing protein | Chr5:26405133-26409888 REVERSE LENGTH=788 | 201606	0	PF01465	PTHR23160,PTHR23160:SF10		GO:0005515,GO:0000042	AT5G66030.1	ATGRIP,GRIP
Thecc.01G007200.1	34	K00640																																			Serine acetyltransferase 3	XP_007046535.2	serine acetyltransferase 2 [Theobroma cacao]	0	99	AT4G35640.1 | serine acetyltransferase 3%3B2 | Chr4:16905755-16907977 REVERSE LENGTH=355 | 201606	6.7e-130	PF00132,PF06426	PTHR23416,PTHR23416:SF63	KOG4750	GO:0009001,GO:0006535,GO:0005737	AT4G35640.1	ATSERAT3;2,SERAT3;2
Thecc.01G007300.1	18	K00030																																			Isocitrate dehydrogenase 1 (89%P)	XP_007046538.1	isocitrate dehydrogenase [NAD] regulatory subunit 1, mitochondrial [Theobroma cacao]	0	100	AT4G35260.1 | isocitrate dehydrogenase 1 | Chr4:16774494-16776233 REVERSE LENGTH=367 | 201606	5.9e-177	PF00180	PTHR11835,PTHR11835:SF51		GO:0055114,GO:0016616,GO:0051287,GO:0000287	AT4G35260.1	IDH-I,IDH1
Thecc.01G007400.1	40																																				Squamosa promoter-binding protein-like 12 (60%P)	XP_007046540.1	squamosa promoter-binding-like protein 3 [Theobroma cacao]	2e-95	100	AT1G53160.2 | squamosa promoter binding protein-like 4 | Chr1:19806478-19807080 FORWARD LENGTH=174 | 201606	3e-28	PF03110	PTHR31251,PTHR31251:SF9		GO:0005634,GO:0003677	AT1G53160.2	SPL4
Thecc.01G007500.1	10																																				AMP-dependent synthetase and ligase family protein (69%T)	XP_017980292.1	probable acyl-activating enzyme 2 isoform X1 [Theobroma cacao]	0	99	AT2G17650.1 | AMP-dependent synthetase and ligase family protein | Chr2:7671041-7672936 FORWARD LENGTH=603 | 201606	0	PF13193,PF00501	PTHR24095,PTHR24095:SF176		GO:0008152,GO:0003824	AT2G17650.1
Thecc.01G007600.1	36																																				Calcium-dependent phosphotriesterase superfamily protein	XP_007046542.2	protein STRICTOSIDINE SYNTHASE-LIKE 5 [Theobroma cacao]	0	98	AT3G51430.1 | Calcium-dependent phosphotriesterase superfamily protein | Chr3:19086548-19087909 FORWARD LENGTH=371 | 201606	1.9e-116	PF08450	PTHR10426,PTHR10426:SF4	KOG1520		AT3G51430.1	SSL5,YLS2
Thecc.01G007700.1	11																																				Calcium-dependent phosphotriesterase superfamily protein	XP_017982121.1	protein STRICTOSIDINE SYNTHASE-LIKE 5 [Theobroma cacao]	0	98	AT3G51430.1 | Calcium-dependent phosphotriesterase superfamily protein | Chr3:19086548-19087909 FORWARD LENGTH=371 | 201606	1.7e-109	PF08450	PTHR10426,PTHR10426:SF4	KOG1520		AT3G51430.1	SSL5,YLS2
Thecc.01G007800.1	22				Thecc.01G007800.1																																unknown	XP_007025205.2			39
Thecc.01G007900.1	35																																				MATE efflux family protein (67%P)	XP_007046545.2	protein DETOXIFICATION 45, chloroplastic isoform X2 [Theobroma cacao]	0	99	AT4G38380.2 | MATE efflux family protein | Chr4:17971855-17974787 REVERSE LENGTH=560 | 201606	3.3e-143	PF01554	PTHR11206,PTHR11206:SF149	KOG1347	GO:0055085,GO:0016020,GO:0015297,GO:0015238,GO:0006855	AT4G38380.1
Thecc.01G008000.1	41																																				Acyl activating enzyme 1 (60%P)	XP_007046546.2	probable acyl-activating enzyme 1, peroxisomal [Theobroma cacao]	0	99	AT1G20560.1 | acyl activating enzyme 1 | Chr1:7119927-7121730 REVERSE LENGTH=556 | 201606	2.5e-168	PF13193,PF00501	PTHR24095,PTHR24095:SF119	KOG1176	GO:0008152,GO:0003824	AT1G20560.1	AAE1
Thecc.01G008100.1	27																																				RPM1-interacting protein 4 family protein	XP_007046547.1	RPM1-interacting protein 4 [Theobroma cacao]	1e-28	100	AT4G35655.1 | RPM1-interacting protein 4 (RIN4) family protein | Chr4:16910755-16910961 FORWARD LENGTH=68 | 201606	6e-12	PF05627	PTHR33159			AT4G35655.1
Thecc.01G008200.1	11	K20547	SignalP-TM	GH19(71-304)																			Thecc.01G008200.1														Basic chitinase (66%T)	XP_007046548.1	endochitinase B [Theobroma cacao]	7.8e-175	100	AT3G12500.1 | basic chitinase | Chr3:3962501-3963984 REVERSE LENGTH=335 | 201606	6.8e-111	PF00187,PF00182	PTHR22595,PTHR22595:SF34	KOG4742	GO:0008061,GO:0016998,GO:0006032,GO:0004568	AT3G12500.1	ATHCHIB,B-CHI,CHI-B,HCHIB,PR-3,PR3
Thecc.01G008300.1	29	K20547	SignalP-TM	GH19(22-256)																			Thecc.01G008300.1														Basic chitinase (72%P)	XP_007046549.2	basic endochitinase [Theobroma cacao]	8.4e-156	99	AT3G12500.1 | basic chitinase | Chr3:3962501-3963984 REVERSE LENGTH=335 | 201606	7.2e-100	PF00182	PTHR22595,PTHR22595:SF41	KOG4742	GO:0016998,GO:0006032,GO:0004568	AT3G12500.1	ATHCHIB,B-CHI,CHI-B,HCHIB,PR-3,PR3
Thecc.01G008400.1	40																																				NAC domain-containing protein	XP_007046550.2	NAC domain-containing protein 35 [Theobroma cacao]	3.5e-162	97	AT2G17040.1 | NAC domain containing protein 36 | Chr2:7407123-7408120 FORWARD LENGTH=276 | 201606	3e-64	PF02365	PTHR31989,PTHR31989:SF2		GO:0006355,GO:0003677	AT2G17040.1	anac036,NAC036
Thecc.01G008500.1	22																																				Tetratricopeptide repeat (TPR)-like superfamily protein (65%T)	XP_007046551.1	pentatricopeptide repeat-containing protein At2g17670 [Theobroma cacao]	0	100	AT2G17670.1 | Tetratricopeptide repeat (TPR)-like superfamily protein | Chr2:7674420-7675811 FORWARD LENGTH=463 | 201606	4.5e-179	PF13041	PTHR24015,PTHR24015:SF454			AT2G17670.1
Thecc.01G008600.1	14																																				Selection and upkeep of intraepithelial T-cells protein 6	XP_017972109.1	uncharacterized protein LOC18610677 [Theobroma cacao]	3.5e-166	99	AT4G35660.1 | selection/upkeep of intraepithelial T-cells protein%2C putative (DUF241) | Chr4:16912792-16913658 FORWARD LENGTH=288 | 201606	5e-32	PF03087	PTHR33070,PTHR33070:SF3			AT4G35660.1
Thecc.01G008700.1	7																																				Selection and upkeep of intraepithelial T-cells protein 6	XP_007046553.2	uncharacterized protein LOC18610678 [Theobroma cacao]	4.9e-179	99	AT4G35680.1 | selection/upkeep of intraepithelial T-cells protein | Chr4:16917938-16918879 FORWARD LENGTH=313 | 201606	6e-48	PF03087	PTHR33070,PTHR33070:SF3			AT4G35680.1
Thecc.01G008800.1	31																																				uncharacterized protein (55%P)	XP_007046554.2	uncharacterized protein LOC18610679 [Theobroma cacao]	5.1e-156	99	AT4G35690.1 | hypothetical protein (DUF241) | Chr4:16921886-16922740 FORWARD LENGTH=284 | 201606	4e-46	PF03087	PTHR31509,PTHR31509:SF14			AT2G17680.1
Thecc.01G008900.1																																					uncharacterized protein (55%P)	XP_017976925.1	uncharacterized protein LOC18610680 [Theobroma cacao]	6.5e-159	100	AT4G35690.1 | hypothetical protein (DUF241) | Chr4:16921886-16922740 FORWARD LENGTH=284 | 201606	4e-34	PF03087	PTHR33070,PTHR33070:SF18			AT2G17080.1
Thecc.01G009000.1																																					AP2/B3 transcriptional factor family protein (78%P)	XP_007046556.1	putative B3 domain-containing protein At1g78640 [Theobroma cacao]	1e-132	100	AT2G33720.1 | AP2/B3-like transcriptional factor family protein | Chr2:14263776-14264989 FORWARD LENGTH=326 | 201606	7e-22		PTHR34269,PTHR34269:SF1			AT2G33720.1
Thecc.01G009200.1																																					AP2/B3 transcriptional factor family protein (76%P)	XP_007046556.1	putative B3 domain-containing protein At1g78640 [Theobroma cacao]	5.9e-102	77	AT2G33720.1 | AP2/B3-like transcriptional factor family protein | Chr2:14263776-14264989 FORWARD LENGTH=326 | 201606	7e-23		PTHR34269			AT2G33720.1
Thecc.01G009300.1																																					AP2/B3 transcriptional factor family protein (79%P)	XP_007046556.1	putative B3 domain-containing protein At1g78640 [Theobroma cacao]	1.9e-105	85	AT2G33720.1 | AP2/B3-like transcriptional factor family protein | Chr2:14263776-14264989 FORWARD LENGTH=326 | 201606	1e-22		PTHR34269,PTHR34269:SF1			AT2G33720.1
Thecc.01G009400.1	15																																				Regulator of Vps4 activity in the MVB pathway protein (61%P)	XP_007046560.2	IST1-like protein [Theobroma cacao]	0	99	AT4G35730.1 | Regulator of Vps4 activity in the MVB pathway protein | Chr4:16931111-16933241 FORWARD LENGTH=466 | 201606	9.8e-114	PF03398	PTHR12161,PTHR12161:SF19	KOG2027		AT4G35730.1
Thecc.01G009500.1	42	K18932																																			DHHC-type zinc finger family protein (70%P)	XP_007046562.2	protein S-acyltransferase 10 [Theobroma cacao]	1.2e-180	98	AT3G51390.1 | DHHC-type zinc finger family protein | Chr3:19075718-19077966 FORWARD LENGTH=340 | 201606	8.3e-103	PF01529	PTHR22883		GO:0008270	AT3G51390.1
Thecc.01G009600.1			SignalP-TM	CE16(111-341)																																	GDSL-like Lipase/Acylhydrolase superfamily protein	XP_017975513.1	GDSL esterase/lipase At5g33370 [Theobroma cacao]	0	99	AT5G33370.1 | GDSL-like Lipase/Acylhydrolase superfamily protein | Chr5:12602773-12604670 REVERSE LENGTH=366 | 201606	2e-54	PF00657	PTHR22835,PTHR22835:SF268		GO:0016788	AT5G33370.1
Thecc.01G009700.1	22																																				UPF0548 protein (74%U)	XP_007046564.2	UPF0548 protein At2g17695 [Theobroma cacao]	3.5e-111	99	AT2G17695.3 | outer envelope protein | Chr2:7684214-7685181 REVERSE LENGTH=214 | 201606	3e-83	PF09348	PTHR34202,PTHR34202:SF1			AT2G17695.3
Thecc.01G009800.1	35																																				(1 of 1) PTHR13710//PTHR13710:SF81 - DNA HELICASE RECQ FAMILY MEMBER // ATP-DEPENDENT DNA HELICASE Q-LIKE 3	XP_017982856.1	ATP-dependent DNA helicase Q-like 3 isoform X1 [Theobroma cacao]	0	100	AT4G35740.1 | DEAD/DEAH box RNA helicase family protein | Chr4:16936233-16940172 FORWARD LENGTH=713 | 201606	0	PF16124,PF00271,PF00270	PTHR13710,PTHR13710:SF81	KOG0352	GO:0005524,GO:0003676	AT4G35740.1	ATRECQ3,RecQl3
Thecc.01G009900.1					Thecc.01G009900.1
Thecc.01G010000.1	30																																				G-box binding factor 3	XP_007046567.2	ganglioside-induced differentiation-associated protein 2 [Theobroma cacao]	2.3e-116	99	AT4G35750.1 | SEC14 cytosolic factor family protein / phosphoglyceride transfer family protein | Chr4:16940865-16941674 REVERSE LENGTH=202 | 201606	6.9e-100	PF13716	PTHR11106,PTHR11106:SF58	KOG2633		AT4G35750.1
Thecc.01G010100.1	23																																				NAD(P)H dehydrogenase (quinone)s	XP_007046568.2	thiol-disulfide oxidoreductase LTO1 isoform X1 [Theobroma cacao]	1.6e-180	99	AT4G35760.1 | NAD(P)H dehydrogenase (quinone)s | Chr4:16942733-16944622 REVERSE LENGTH=376 | 201606	1.3e-110	PF07884	PTHR34573,PTHR34573:SF1			AT4G35760.1
Thecc.01G010200.1	6																																				Beta-galactosidase 3 (71%P)	XP_007046569.2	thiosulfate sulfurtransferase 16, chloroplastic isoform X1 [Theobroma cacao]	3.6e-103	99	AT4G35770.1 | Rhodanese/Cell cycle control phosphatase superfamily protein | Chr4:16945073-16945983 FORWARD LENGTH=182 | 201606	2e-47	PF00581	PTHR12231	KOG1530		AT4G35770.1	ATSEN1,DIN1,SEN1
Thecc.01G010300.1	40																																				IQ-domain 20	XP_007046573.1	protein IQ-DOMAIN 1 [Theobroma cacao]	2e-58	100	AT3G51380.1 | IQ-domain 20 | Chr3:19074036-19074426 REVERSE LENGTH=103 | 201606	4e-20	PF00612	PTHR32295,PTHR32295:SF39		GO:0005515	AT3G51380.1	IQD20
Thecc.01G010400.1	23																																				ACT-like protein tyrosine kinase family protein (70%T)	XP_007046574.2	serine/threonine-protein kinase STY8 [Theobroma cacao]	0	99	AT4G35780.1 | ACT-like protein tyrosine kinase family protein | Chr4:16946729-16950405 REVERSE LENGTH=570 | 201606	0	PF07714	PTHR23257,PTHR23257:SF492	KOG0192	GO:0006468,GO:0004672	AT4G35780.1
Thecc.01G010500.1																																					ROTUNDIFOLIA like 6	XP_007049375.175			514.154	AT4G35783.1 | ROTUNDIFOLIA like 6 | Chr4:16952612-16952800 FORWARD LENGTH=62 | 201606	5e-12	PF08137	PTHR33102			AT4G35783.1	DVL17,RTFL6
Thecc.01G010600.1	7	K03320																																			Ammonium transporter 3 member 1 (74%P)	XP_007046576.2	ammonium transporter 3 member 2 [Theobroma cacao]	0	99	AT2G38290.1 | ammonium transporter 2 | Chr2:16039672-16042291 REVERSE LENGTH=475 | 201606	1.1e-139	PF00909	PTHR11730,PTHR11730:SF55	KOG0682	GO:0016020,GO:0015696,GO:0008519,GO:0072488	AT2G38290.1	AMT2,AMT2;1,ATAMT2
Thecc.01G010700.1	42	K08999	SignalP-TM																																		Wound-responsive family protein	XP_007046577.2	bifunctional nuclease 2 isoform X1 [Theobroma cacao]	1.4e-177	99	AT5G66050.1 | Wound-responsive family protein | Chr5:26412333-26414428 REVERSE LENGTH=340 | 201606	1e-78	PF02151,PF02577	PTHR15160,PTHR15160:SF6		GO:0005515,GO:0004518	AT5G66050.1
Thecc.01G010800.1	36																																				(1 of 1) PTHR24198//PTHR24198:SF87 - ANKYRIN REPEAT AND PROTEIN KINASE DOMAIN-CONTAINING PROTEIN // ANKYRIN REPEAT DOMAIN-CONTAINING PROTEIN, CHLOROPLASTIC	XP_017978195.1	ankyrin repeat domain-containing protein, chloroplastic isoform X1 [Theobroma cacao]	0	98	AT5G66055.1 | ankyrin repeat protein | Chr5:26417425-26419234 REVERSE LENGTH=435 | 201606	5.9e-145	PF13637	PTHR24198,PTHR24198:SF87			AT5G66055.1	AKRP,EMB16,EMB2036
Thecc.01G010900.1	18	K12897																																			(1 of 9) KOG0107 - Alternative splicing factor SRp20/9G8 (RRM superfamily)	XP_017978212.1	serine/arginine-rich splicing factor SR45a [Theobroma cacao]	5e-50	98	AT4G35785.2 | RNA-binding (RRM/RBD/RNP motifs) family protein | Chr4:16953211-16955127 REVERSE LENGTH=239 | 201606	3e-35	PF00076	PTHR15241	KOG0107	GO:0003676	AT4G35785.1
Thecc.01G011000.1	5	K01115																																			Phospholipase D delta (70%T)	XP_017978185.1	phospholipase D delta [Theobroma cacao]	0	99	AT4G35790.2 | phospholipase D delta | Chr4:16955774-16959875 REVERSE LENGTH=857 | 201606	0	PF13091,PF00614,PF00168,PF12357	PTHR18896,PTHR18896:SF60		GO:0003824,GO:0005515	AT4G35790.2	ATPLDDELTA,PLDDELTA
Thecc.01G011100.1	40		SignalP-TM																																			XP_017981194.1	uncharacterized protein At1g76070 [Theobroma cacao]	2e-96	97	AT1G76070.1 | hypothetical protein | Chr1:28546617-28547435 FORWARD LENGTH=272 | 201606	9e-11		PTHR34779			AT1G76070.1
Thecc.01G011200.1	27				Thecc.01G011200.1																																uncharacterized protein
Thecc.01G011300.1	18	K03006																																			DNA-directed RNA polymerase II subunit RPB1 (84%P)	XP_007046584.2	DNA-directed RNA polymerase II subunit 1 [Theobroma cacao]	0	99	AT4G35800.2 | RNA polymerase II large subunit | Chr4:16961115-16967892 REVERSE LENGTH=1839 | 201606	0	PF05001,PF05000,PF04983,PF04990,PF04992,PF00623,PF04998,PF04997	PTHR19376,PTHR19376:SF37		GO:0006366,GO:0005665,GO:0003677,GO:0006351,GO:0003899	AT4G35800.1	NRPB1,RNA_POL_II_LS,RNA_POL_II_LSRNA_POL_II_LS,RPB1
Thecc.01G011400.1	42																																				uncharacterized protein (76%P)	XP_007046590.1	uncharacterized protein At4g08330, chloroplastic [Theobroma cacao]	1e-71	100	AT2G17705.1 | methionine-S-oxide reductase | Chr2:7692506-7692889 FORWARD LENGTH=127 | 201606	8e-55		PTHR33674,PTHR33674:SF5			AT2G17705.1
Thecc.01G011500.1	42																																					XP_007046591.1	uncharacterized protein LOC18610704 [Theobroma cacao]	1e-82	100	AT2G17710.1 | Big1 | Chr2:7693856-7694554 FORWARD LENGTH=152 | 201606	3e-30		PTHR33872,PTHR33872:SF1			AT2G17710.1
Thecc.01G011600.1	36	K00472	SignalP-TM																																		2-oxoglutarate and Fe(II)-dependent oxygenase superfamily protein (79%P)	XP_007046593.2	probable prolyl 4-hydroxylase 10 [Theobroma cacao]	6.8e-142	99	AT5G66060.1 | 2-oxoglutarate (2OG) and Fe(II)-dependent oxygenase superfamily protein | Chr5:26419481-26421118 FORWARD LENGTH=289 | 201606	4.5e-122	PF03171	PTHR10869,PTHR10869:SF83	KOG1591	GO:0055114,GO:0016491	AT5G66060.1
Thecc.01G011700.1	6	K01681																																			Aconitase 1 (91%T)	XP_007046597.2	aconitate hydratase 1 [Theobroma cacao]	0	99	AT4G35830.1 | aconitase 1 | Chr4:16973007-16977949 REVERSE LENGTH=898 | 201606	0	PF00694,PF00330	PTHR11670,PTHR11670:SF40		GO:0008152	AT4G35830.1	ACO1
Thecc.01G011800.1	24							Thecc.01G011800.1																													RING/U-box superfamily protein (77%T)	XP_007046598.1	NEP1-interacting protein 1 [Theobroma cacao]	1.4e-131	100	AT4G35840.1 | RING/U-box superfamily protein | Chr4:16981083-16982266 FORWARD LENGTH=236 | 201606	3.1e-102	PF13488,PF13639	PTHR14155,PTHR14155:SF120		GO:0008270,GO:0005515	AT4G35840.1
Thecc.01G011900.1																																					Receptor-like protein kinase THESEUS 1 (70%P)	XP_017972110.1	serine/threonine-protein kinase CDL1 [Theobroma cacao]	0	93	AT5G54380.1 | protein kinase family protein | Chr5:22077313-22079880 REVERSE LENGTH=855 | 201606	7e-60	PF00069	PTHR27003,PTHR27003:SF83	KOG1187	GO:0006468,GO:0005524,GO:0004672	AT5G54380.1	THE1
Thecc.01G012000.1	20												Thecc.01G012000.1																								uncharacterized protein (61%P)	XP_017981574.1	uncharacterized protein LOC18610709 [Theobroma cacao]	0	99	AT2G27090.2 | bzip transcription factor (DUF630 and DUF632) | Chr2:11567691-11570345 REVERSE LENGTH=743 | 201606	5e-58	PF04783,PF04782	PTHR21450,PTHR21450:SF17			AT1G77500.1
Thecc.01G012100.1	26				Thecc.01G012100.1																																unknown	XP_007025205.108			330.396
Thecc.01G012200.1	23	K01102																																			Phosphatase 2C family protein (78%T)	XP_007046602.1	probable protein phosphatase 2C 46 [Theobroma cacao]	0	100	AT3G51370.3 | Protein phosphatase 2C family protein | Chr3:19070054-19071975 FORWARD LENGTH=379 | 201606	0	PF00481	PTHR13832,PTHR13832:SF237	KOG0700	GO:0003824,GO:0006470,GO:0004722	AT3G51370.1
Thecc.01G012300.1	30																																				Early-responsive to dehydration stress protein (ERD4) (76%T)	XP_007046604.2	CSC1-like protein At4g35870 [Theobroma cacao]	0	99	AT4G35870.1 | early-responsive to dehydration stress protein (ERD4) | Chr4:16990332-16992785 FORWARD LENGTH=817 | 201606	0	PF13967,PF02714	PTHR13018,PTHR13018:SF52	KOG1134	GO:0016020	AT4G35870.1
Thecc.01G012400.1					Thecc.01G012400.1																																uncharacterized protein (66%P)	XP_007046605.2	uncharacterized protein LOC18610713 [Theobroma cacao]	5e-62	99
Thecc.01G012500.1	21										Thecc.01G012500.1																										Eukaryotic aspartyl protease family protein (68%T)	XP_007046606.2	aspartyl protease family protein 1 [Theobroma cacao]	0	99	AT4G35880.1 | Eukaryotic aspartyl protease family protein | Chr4:16993339-16995721 FORWARD LENGTH=524 | 201606	0	PF00026	PTHR13683,PTHR13683:SF232	KOG1339	GO:0006508,GO:0004190	AT4G35880.1
Thecc.01G012600.1					Thecc.01G012600.1																																unknown	XP_007025205.37			133.78
Thecc.01G012700.1	11										Thecc.01G012700.1																										Eukaryotic aspartyl protease family protein	XP_017969625.1	aspartyl protease family protein 1 [Theobroma cacao]	0	99	AT2G17760.1 | Eukaryotic aspartyl protease family protein | Chr2:7713488-7716269 FORWARD LENGTH=513 | 201606	1.4e-158	PF00026	PTHR13683,PTHR13683:SF232	KOG1339	GO:0006508,GO:0004190	AT2G17760.1
Thecc.01G012800.1	30	K00430	SignalP-TM	AA2(34-303)															Thecc.01G012800.1																		Peroxidase 64 (77%P)	XP_007046611.2	peroxidase 64 [Theobroma cacao]	4.9e-172	98	AT5G42180.1 | Peroxidase superfamily protein | Chr5:16852702-16854021 FORWARD LENGTH=317 | 201606	2.7e-117	PF00141	PTHR31235,PTHR31235:SF67		GO:0055114,GO:0020037,GO:0006979,GO:0004601	AT5G42180.1
Thecc.01G012900.1	35	K23151																																			Methyltransferase family protein (70%P)	XP_017980953.1	methyltransferase-like protein 23 isoform X1 [Theobroma cacao]	6.1e-133	99	AT1G63855.4 | Putative methyltransferase family protein | Chr1:23699557-23700954 REVERSE LENGTH=223 | 201606	7e-90	PF10294	PTHR14614,PTHR14614:SF2	KOG2793		AT1G63855.3
Thecc.01G013000.1	35																																				uncharacterized protein (70%P)	XP_007046619.2	uncharacterized protein LOC18610719 isoform X1 [Theobroma cacao]	5.6e-104	99	AT5G66090.1 | cell wall integrity/stress response component | Chr5:26425831-26426955 FORWARD LENGTH=210 | 201606	1e-59		PTHR36081,PTHR36081:SF1			AT5G66090.1
Thecc.01G013100.1	18	K09872																																			Plasma membrane intrinsic protein 3 (84%T)	XP_007046620.1	aquaporin PIP2-7 [Theobroma cacao]	2.9e-163	100	AT4G35100.2 | plasma membrane intrinsic protein 3 | Chr4:16708672-16709958 FORWARD LENGTH=280 | 201606	1.9e-136	PF00230	PTHR19139,PTHR19139:SF152	KOG0223	GO:0016020,GO:0006810,GO:0005215	AT4G35100.1	PIP2;7,PIP3,PIP3A,SIMIP
Thecc.01G013200.1	36	K18757											Thecc.01G013200.1																								Winged-helix DNA-binding transcription factor family protein	XP_007046622.2	la-related protein 1C [Theobroma cacao]	0	99	AT4G35890.1 | winged-helix DNA-binding transcription factor family protein | Chr4:16997433-17000410 FORWARD LENGTH=523 | 201606	4e-60	PF05383	PTHR22792,PTHR22792:SF59	KOG2590		AT4G35890.1
Thecc.01G013300.1	3												Thecc.01G013300.1																								Basic-leucine zipper transcription factor family protein	XP_007046623.2	protein FD isoform X1 [Theobroma cacao]	1.6e-131	99	AT4G35900.1 | Basic-leucine zipper (bZIP) transcription factor family protein | Chr4:17004746-17005952 FORWARD LENGTH=285 | 201606	6e-58	PF07716	PTHR22952,PTHR22952:SF204		GO:0043565,GO:0006355,GO:0003700	AT4G35900.1	atbzip14,FD,FD-1
Thecc.01G013400.1	14							Thecc.01G013400.1																													Nucleic acid binding protein	XP_017972111.1	E3 ubiquitin-protein ligase RNF167 [Theobroma cacao]	3e-76	100	AT3G51325.1 | RING/U-box superfamily protein | Chr3:19052259-19052531 FORWARD LENGTH=90 | 201606	3e-13	PF13639	PTHR14155		GO:0008270,GO:0005515	AT3G51325.1
Thecc.01G013500.1	41																																				uncharacterized protein (63%P)	XP_007046625.1	UPF0434 protein Daci_3569 [Theobroma cacao]	5e-53	100	AT4G35905.1 | Trm112p-like protein | Chr4:17007284-17008067 REVERSE LENGTH=77 | 201606	1e-25	PF03966	PTHR33505			AT4G35905.1
Thecc.01G013600.1					Thecc.01G013600.1																																unknown
Thecc.01G013700.1	12	K03094						Thecc.01G013700.1																													S phase kinase-associated protein 1 (85%P)	XP_007046627.1	SKP1-like protein 1B [Theobroma cacao]	4e-82	100	AT5G42190.1 | E3 ubiquitin ligase SCF complex subunit SKP1/ASK1 family protein | Chr5:16854495-16855516 REVERSE LENGTH=171 | 201606	3e-66	PF03931,PF01466	PTHR11165	KOG1724	GO:0006511	AT1G75950.1	ASK1,ATSKP1,SKP1,SKP1A,UIP1
Thecc.01G013800.1	5																																				PLAC8 family protein (74%T)	XP_007046628.2	protein MID1-COMPLEMENTING ACTIVITY 1 [Theobroma cacao]	0	99	AT4G35920.5 | PLAC8 family protein | Chr4:17012106-17014192 REVERSE LENGTH=421 | 201606	2.2e-180	PF04749	PTHR31704,PTHR31704:SF3			AT4G35920.1	MCA1
Thecc.01G013900.1	15																																				F-box family protein (66%P)	XP_017971447.1	F-box protein At4g35930 [Theobroma cacao]	1.1e-146	99	AT4G35930.4 | F-box family protein | Chr4:17019482-17020744 FORWARD LENGTH=322 | 201606	1e-84		PTHR34049,PTHR34049:SF2			AT4G35930.1
Thecc.01G014000.1	16			CE16(160-378)																																	GDSL-like Lipase/Acylhydrolase superfamily protein	XP_007046631.2	GDSL esterase/lipase EXL3 [Theobroma cacao]	0	98	AT1G75900.1 | GDSL-like Lipase/Acylhydrolase superfamily protein | Chr1:28499179-28500943 FORWARD LENGTH=364 | 201606	5.9e-105	PF00657	PTHR22835,PTHR22835:SF184		GO:0016788	AT1G75900.1
Thecc.01G014100.1	31																																				Farnesylated protein 6 (69%T)	XP_007046632.1	heavy metal-associated isoprenylated plant protein 27 [Theobroma cacao]	1e-78	100	AT4G38580.2 | farnesylated protein 6 | Chr4:18034596-18035693 FORWARD LENGTH=153 | 201606	1e-49	PF00403	PTHR22814,PTHR22814:SF155	KOG1603	GO:0046872,GO:0030001	AT5G66110.1
Thecc.01G014200.1					Thecc.01G014200.1																																uncharacterized protein
Thecc.01G014300.1	18	K18468																																			VPS35 A (80%T)	XP_007046634.2	vacuolar protein sorting-associated protein 35A [Theobroma cacao]	0	99	AT2G17790.1 | vacuolar protein sorting-associated 35A-like protein | Chr2:7733685-7739344 FORWARD LENGTH=787 | 201606	0	PF03635	PTHR11099,PTHR11099:SF1		GO:0042147,GO:0030904,GO:0015031,GO:0008565	AT2G17790.1	VPS35A,ZIP3
Thecc.01G014400.1	42	K06689						Thecc.01G014400.1																													Ubiquitin-conjugating enzyme 28 (92%T)	XP_007046637.1	ubiquitin-conjugating enzyme E2 28 [Theobroma cacao]	3e-85	100	AT1G64230.2 | ubiquitin-conjugating enzyme 28 | Chr1:23833792-23835220 FORWARD LENGTH=148 | 201606	6e-78	PF00179	PTHR24068	KOG0417		AT1G64230.2	UBC28
Thecc.01G014500.1	18	K04392																																			RAC-like GTP binding protein 5 (92%P)	XP_007046638.1	rac-like GTP-binding protein RHO1 [Theobroma cacao]	6.2e-103	100	AT2G17800.2 | RAC-like 1 | Chr2:7740313-7741942 FORWARD LENGTH=197 | 201606	1.5e-100	PF08477	PTHR24072,PTHR24072:SF179	KOG0393	GO:0007264,GO:0005525	AT3G51300.1	ARAC11,ATRAC11,ATROP1,ROP1,ROP1AT
Thecc.01G014600.1	23	K01735																																			3-dehydroquinate synthase	XP_007046641.2	3-dehydroquinate synthase, chloroplastic [Theobroma cacao]	0	99	AT5G66120.2 | 3-dehydroquinate synthase | Chr5:26431516-26433649 REVERSE LENGTH=442 | 201606	0	PF13685	PTHR21090,PTHR21090:SF13			AT5G66120.2
Thecc.01G014700.1		K08241																			Thecc.01G014700.1																(1 of 1) PTHR31009//PTHR31009:SF18 - S-ADENOSYL-L-METHIONINE:CARBOXYL METHYLTRANSFERASE FAMILY PROTEIN // SUBFAMILY NOT NAMED	XP_017977898.1	jasmonate O-methyltransferase [Theobroma cacao]	0	99	AT5G38020.1 | S-adenosyl-L-methionine-dependent methyltransferases superfamily protein | Chr5:15165953-15167612 REVERSE LENGTH=368 | 201606	2e-79	PF03492	PTHR31009,PTHR31009:SF18		GO:0008168	AT5G38020.1
Thecc.01G014800.1	34	K06662																																			(1 of 1) K06662 - cell cycle checkpoint protein (HRAD17, RAD24)	XP_017977855.1	cell cycle checkpoint protein RAD17 isoform X1 [Theobroma cacao]	0	99	AT5G66130.1 | RADIATION SENSITIVE 17 | Chr5:26434236-26437091 FORWARD LENGTH=599 | 201606	2.7e-175	PF03215	PTHR12172	KOG1970	GO:0007049,GO:0006281,GO:0005634	AT5G66130.1	ATRAD17,RAD17
Thecc.01G014900.1	35												Thecc.01G014900.1					Thecc.01G014900.1																			(1 of 15) PF12776 - Myb/SANT-like DNA-binding domain (Myb_DNA-bind_3)	XP_017977880.1	L10-interacting Myb domain-containing protein-like [Theobroma cacao]	3e-129	99	AT2G24960.2 | Myb/SANT-like DNA-binding domain protein | Chr2:10617263-10620034 FORWARD LENGTH=774 | 201606	4e-23	PF12776	PTHR31704,PTHR31704:SF12			AT2G24960.2
Thecc.01G015000.1	16																																				uncharacterized protein (67%P)	XP_007046645.2	uncharacterized protein LOC18610738 [Theobroma cacao]	0	99	AT3G51290.3 | pyridoxal-phosphate-dependent serine hydroxymethyltransferase%2C putative (DUF632) | Chr3:19039980-19042437 FORWARD LENGTH=640 | 201606	4.6e-174	PF04783,PF04782	PTHR21450,PTHR21450:SF23			AT3G51290.2
Thecc.01G015100.1	34	K00434		AA2(22-244)																																	Ascorbate peroxidase (72%U)	XP_007046646.2	L-ascorbate peroxidase 3, peroxisomal [Theobroma cacao]	1e-145	99	AT4G35000.1 | ascorbate peroxidase 3 | Chr4:16665007-16667541 REVERSE LENGTH=287 | 201606	2.1e-107	PF00141	PTHR31356,PTHR31356:SF8		GO:0055114,GO:0020037,GO:0006979,GO:0004601	AT4G35000.1	APX3
Thecc.01G015200.1	27																																				Tetratricopeptide repeat-like superfamily protein (73%P)	XP_007046648.2	protein POLLENLESS 3-LIKE 2 [Theobroma cacao]	0	99	AT3G51280.1 | Tetratricopeptide repeat (TPR)-like superfamily protein | Chr3:19037229-19038781 FORWARD LENGTH=430 | 201606	2e-164	PF13414	PTHR36326,PTHR36326:SF1			AT3G51280.1
Thecc.01G015300.1	33	K09422											Thecc.01G015300.1					Thecc.01G015300.1																			Myb domain class transcription factor (64%U)	XP_007046650.2	Myb-related protein 308 [Theobroma cacao]	4.1e-131	99	AT4G38620.1 | Myb domain protein 4 | Chr4:18053866-18054876 FORWARD LENGTH=282 | 201606	3e-74	PF00249	PTHR10641,PTHR10641:SF588	KOG0048		AT4G38620.1	ATMYB4,MYB4
Thecc.01G015400.1	30																																				uncharacterized protein (76%P)	XP_007046651.1	uncharacterized protein LOC18610742 [Theobroma cacao]	3e-47	100	AT4G35980.1 | hypothetical protein | Chr4:17030816-17031586 REVERSE LENGTH=87 | 201606	2e-32		PTHR21068,PTHR21068:SF3			AT4G35980.1
Thecc.01G015500.1	23	K02731																																			Proteasome alpha subunit D2 (87%T)	XP_007046652.1	proteasome subunit alpha type-7 [Theobroma cacao]	4.7e-128	100	AT5G66140.1 | proteasome alpha subunit D2 | Chr5:26437445-26438677 REVERSE LENGTH=250 | 201606	3e-118	PF10584,PF00227	PTHR11599,PTHR11599:SF15	KOG0183	GO:0019773,GO:0006511,GO:0004175,GO:0051603,GO:0005839,GO:0004298	AT5G66140.1	PAD2
Thecc.01G015600.1	33																																				Histidine kinase 1 (72%P)	XP_017980736.1	histidine kinase 1 [Theobroma cacao]	0	99	AT2G17820.1 | histidine kinase 1 | Chr2:7743133-7748013 REVERSE LENGTH=1207 | 201606	0	PF02743,PF00512,PF02518,PF00072	PTHR24423,PTHR24423:SF436	KOG0519	GO:0007165,GO:0000155,GO:0000160	AT2G17820.1	AHK1,ATHK1,HK1
Thecc.01G015700.1					Thecc.01G015700.1
Thecc.01G015800.1	30	K19366																																			Senescence/dehydration-associated protein-related	XP_007046657.2	uncharacterized protein LOC18610746 isoform X1 [Theobroma cacao]	0	99	AT2G17840.1 | Senescence/dehydration-associated protein-like protein | Chr2:7755923-7757798 REVERSE LENGTH=452 | 201606	8.8e-150	PF06911	PTHR21068,PTHR21068:SF22			AT2G17840.1	ERD7
Thecc.01G015900.1	29	K01191	SignalP-TM	GH38(46-357)																																	Fatty acid hydroxylase superfamily (60%T)	XP_017969418.1	alpha-mannosidase [Theobroma cacao]	0	99	AT5G66150.2 | Glycosyl hydrolase family 38 protein | Chr5:26439013-26444434 REVERSE LENGTH=1046 | 201606	0	PF09261,PF01074,PF07748	PTHR11607,PTHR11607:SF18		GO:0008270,GO:0004553,GO:0005975,GO:0004559,GO:0015923,GO:0006013	AT5G66150.1
Thecc.01G016100.1	11	K03029																																			26S proteasome non-ATPase regulatory subunit 4 (79%P)	XP_007046663.2	26S proteasome non-ATPase regulatory subunit 4 homolog isoform X2 [Theobroma cacao]	6.4e-175	99	AT4G38630.1 | regulatory particle non-ATPase 10 | Chr4:18057357-18059459 REVERSE LENGTH=386 | 201606	2.2e-110	PF02809,PF13519	PTHR10223,PTHR10223:SF0	KOG2884	GO:0008540,GO:0006511	AT4G38630.1	ATMCB1,MBP1,MCB1,RPN10
Thecc.01G016200.1	33	K08472																																			Seven transmembrane MLO family protein (65%P)	XP_007046664.2	MLO-like protein 4 [Theobroma cacao]	0	99	AT1G11000.3 | Seven transmembrane MLO family protein | Chr1:3671935-3675909 REVERSE LENGTH=573 | 201606	5.5e-113	PF03094	PTHR31942,PTHR31942:SF17		GO:0016021,GO:0006952	AT1G11000.1	ATMLO4,MLO4
Thecc.01G016300.1	47																																				(1 of 2) PTHR12231//PTHR12231:SF108 - CTX-RELATED TYPE I TRANSMEMBRANE PROTEIN // SUBFAMILY NOT NAMED	XP_017972114.1	receptor homology region, transmembrane domain- and RING domain-containing protein 1 [Theobroma cacao]	2e-75	100	AT5G66170.3 | sulfurtransferase 18 | Chr5:26447828-26448586 FORWARD LENGTH=136 | 201606	4e-42	PF00581	PTHR12231,PTHR12231:SF108	KOG1530		AT5G66170.3	STR18
Thecc.01G016400.1	22	K15692																																			Receptor region transmembrane domain ring H2 motif protein 1	XP_017972114.1	receptor homology region, transmembrane domain- and RING domain-containing protein 1 [Theobroma cacao]	1.3e-156	100	AT5G66160.2 | receptor homology region transmembrane domain ring H2 motif protein 1 | Chr5:26445198-26446722 FORWARD LENGTH=290 | 201606	3e-70	PF02225,PF13639	PTHR22765,PTHR22765:SF59	KOG4628	GO:0008270,GO:0005515	AT5G66160.1	ATRMR1,RMR1
Thecc.01G016500.1	42																																				S-adenosyl-L-methionine-dependent methyltransferases superfamily protein (64%T)	XP_007046669.2	uncharacterized protein LOC18610753 isoform X1 [Theobroma cacao]	0	99	AT5G66180.1 | S-adenosyl-L-methionine-dependent methyltransferases superfamily protein | Chr5:26448952-26450919 FORWARD LENGTH=395 | 201606	2.7e-150	PF01189	PTHR22807,PTHR22807:SF16	KOG2198	GO:0008168	AT5G66180.1
Thecc.01G016600.1	30																																				Oligopeptide transporter 7 (74%T)	XP_017980037.1	oligopeptide transporter 7 [Theobroma cacao]	0	99	AT4G10770.1 | oligopeptide transporter 7 | Chr4:6628646-6632517 REVERSE LENGTH=766 | 201606	0	PF03169	PTHR22601,PTHR22601:SF12		GO:0055085	AT4G10770.1	ATOPT7,OPT7
Thecc.01G016700.1	46																																				Major facilitator superfamily protein (65%T)	XP_007046677.2	protein NUCLEAR FUSION DEFECTIVE 4 [Theobroma cacao]	0	99	AT4G34950.1 | Major facilitator superfamily protein | Chr4:16642544-16644759 REVERSE LENGTH=567 | 201606	0	PF06813	PTHR21576,PTHR21576:SF17			AT4G34950.1
Thecc.01G016800.1	40	K18826											Thecc.01G016800.1			Thecc.01G016800.1																					S-adenosyl-L-methionine-dependent methyltransferases superfamily protein (65%T)	XP_007046678.2	calmodulin-lysine N-methyltransferase [Theobroma cacao]	6.9e-156	97	AT4G35987.1 | S-adenosyl-L-methionine-dependent methyltransferases superfamily protein | Chr4:17035121-17036823 FORWARD LENGTH=304 | 201606	3.3e-102	PF10294	PTHR13539	KOG3201		AT4G35987.1
Thecc.01G016900.1	16			GH152(35-244)																																	Pathogenesis-related thaumatin superfamily protein (65%P)	XP_017978313.1	pathogenesis-related protein 5 isoform X1 [Theobroma cacao]	1.4e-173	99	AT4G24180.2 | thaumatin-LIKE PROTEIN 1 | Chr4:12549859-12551221 REVERSE LENGTH=309 | 201606	8e-98	PF00314	PTHR31048,PTHR31048:SF11			AT4G38660.1
Thecc.01G017000.1					Thecc.01G017000.1																																unknown
Thecc.01G017300.1	22			GH152(57-271)																																	Pathogenesis-related thaumatin superfamily protein (60%T)	XP_017978320.1	thaumatin-like protein 1b isoform X1 [Theobroma cacao]	2.6e-171	99	AT4G36010.2 | pathogenesis-related thaumatin superfamily protein | Chr4:17039472-17040976 REVERSE LENGTH=301 | 201606	3e-95	PF00314	PTHR31048,PTHR31048:SF3			AT4G36010.1
Thecc.01G017400.1	22	K09250																																			Cold shock domain protein 1	XP_017978333.1	cold shock domain-containing protein 3 [Theobroma cacao]	2e-71	99	AT4G36020.2 | cold shock domain protein 1 | Chr4:17043443-17044342 REVERSE LENGTH=265 | 201606	4e-27	PF00313,PF00098	PTHR11544,PTHR11544:SF50	KOG3070	GO:0006355,GO:0003677,GO:0008270,GO:0003676	AT4G36020.1	CSDP1
Thecc.01G017500.1	5	K02641																																			Ferredoxin-NADP(+)-oxidoreductase 2 (84%P)	XP_017978306.1	ferredoxin--NADP reductase, leaf isozyme, chloroplastic [Theobroma cacao]	0	100	AT5G66190.1 | ferredoxin-NADP[+]-oxidoreductase 1 | Chr5:26451203-26453012 REVERSE LENGTH=360 | 201606	3.4e-157	PF00175	PTHR19384,PTHR19384:SF82		GO:0055114,GO:0016491	AT5G66190.1	ATLFNR1,FNR1
Thecc.01G017600.1	25				Thecc.01G017600.1																																	XP_007045275.107			327.824
Thecc.01G017700.1	30																																				Armadillo repeat only 2 (73%T)	XP_017969520.1	uncharacterized protein LOC18610764 [Theobroma cacao]	0	99	AT5G66200.1 | armadillo repeat only 2 | Chr5:26453648-26455603 REVERSE LENGTH=651 | 201606	0	PF00514	PTHR23315,PTHR23315:SF123		GO:0005515	AT5G66200.1	ARO2
Thecc.01G017800.1			SignalP-TM		Thecc.01G017800.1
Thecc.01G017900.1	24		SignalP-TM																																		Chaperone DnaJ-domain superfamily protein	XP_007046689.2	chaperone protein dnaJ 11, chloroplastic [Theobroma cacao]	1e-72	98	AT2G17880.1 | Chaperone DnaJ-domain superfamily protein | Chr2:7767176-7767658 REVERSE LENGTH=160 | 201606	1e-32	PF00226	PTHR24078			AT2G17880.1
Thecc.01G018000.1	8							Thecc.01G018000.1																													uncharacterized protein	XP_017976661.1	E3 ubiquitin-protein ligase RHA2A [Theobroma cacao]	1.3e-117	99	AT5G05280.1 | RING/U-box superfamily protein | Chr5:1565509-1566039 REVERSE LENGTH=176 | 201606	2e-10	PF13639	PTHR14155,PTHR14155:SF102		GO:0008270,GO:0005515	AT1G49220.1
Thecc.01G018100.1	22	K10772																																			Endonuclease/exonuclease/phosphatase family protein (61%P)	XP_007046691.2	DNA-(apurinic or apyrimidinic site) lyase 2 [Theobroma cacao]	0	99	AT4G36050.3 | endonuclease/exonuclease/phosphatase family protein | Chr4:17052345-17055044 REVERSE LENGTH=609 | 201606	0	PF06839,PF03372	PTHR22748,PTHR22748:SF4	KOG1294	GO:0008270,GO:0006281,GO:0004518	AT4G36050.2
Thecc.01G018200.1	42												Thecc.01G018200.1																								Basic helix-loop-helix DNA-binding superfamily protein (64%P)	XP_007046692.2	transcription factor bHLH121 [Theobroma cacao]	6.4e-152	99	AT3G19860.3 | basic helix-loop-helix (bHLH) DNA-binding superfamily protein | Chr3:6904486-6905863 FORWARD LENGTH=315 | 201606	2e-59	PF00010	PTHR23042,PTHR23042:SF70		GO:0046983	AT3G19860.2	bHLH121
Thecc.01G018300.1	26				Thecc.01G018300.1																																uncharacterized protein	XP_007025205.17			78.3956
Thecc.01G018400.1	23	K13412	SignalP-TM																					Thecc.01G018400.1	Thecc.01G018400.1												(1 of 1) PTHR24349:SF87 - CALCIUM-DEPENDENT PROTEIN KINASE 16-RELATED	XP_017980935.1	calcium-dependent protein kinase 28 [Theobroma cacao]	0	99	AT5G66210.2 | calcium-dependent protein kinase 28 | Chr5:26456681-26459434 REVERSE LENGTH=523 | 201606	0	PF14531,PF13499	PTHR24349,PTHR24349:SF87	KOG0032		AT5G66210.1	CPK28
Thecc.01G018500.1	32																																				Flavanone 3-hydroxylase (61%T)	XP_007046698.1	naringenin,2-oxoglutarate 3-dioxygenase [Theobroma cacao]	8.8e-116	65	AT3G51240.1 | flavanone 3-hydroxylase | Chr3:19025409-19026658 FORWARD LENGTH=358 | 201606	3e-95	PF03171	PTHR10209,PTHR10209:SF137	KOG0143	GO:0055114,GO:0016491	AT3G51240.1	F3\'H,F3H,TT6
Thecc.01G018600.1	7																																				Thioredoxin reductase NTRB (67%U)	XP_007047789.2	thioredoxin reductase NTRB [Theobroma cacao]	2e-35	82	AT2G17420.1 | NADPH-dependent thioredoxin reductase A | Chr2:7564342-7566219 FORWARD LENGTH=383 | 201606	2e-27	PF07992	PTHR22912,PTHR22912:SF183		GO:0055114,GO:0016491	AT2G17420.1	ATNTRA,NTR2,NTRA
Thecc.01G018700.1	47	K00475																																			Flavanone 3-hydroxylase (85%T)	XP_007046698.1	naringenin,2-oxoglutarate 3-dioxygenase [Theobroma cacao]	0	100	AT3G51240.1 | flavanone 3-hydroxylase | Chr3:19025409-19026658 FORWARD LENGTH=358 | 201606	1.1e-175	PF03171,PF14226	PTHR10209,PTHR10209:SF137	KOG0143	GO:0055114,GO:0016491	AT3G51240.1	F3\'H,F3H,TT6
Thecc.01G018800.1			SignalP-TM																																		uncharacterized protein (68%P)	XP_007046699.1	snakin-2 [Theobroma cacao]	2e-47	100	AT4G09600.1 | GAST1 protein homolog 3 | Chr4:6073014-6073516 REVERSE LENGTH=99 | 201606	9e-19	PF02704	PTHR23201,PTHR23201:SF2			AT4G09600.1	GASA3
Thecc.01G019000.1	15																																				Chalcone-flavanone isomerase family protein	XP_007046701.2	uncharacterized protein LOC18610775 [Theobroma cacao]	1.5e-164	95	AT5G66230.1 | Chalcone-flavanone isomerase family protein | Chr5:26462704-26463873 FORWARD LENGTH=329 | 201606	1e-64		PTHR28039,PTHR28039:SF2			AT5G66230.1
Thecc.01G019100.1	18	K08874																																			Phosphatidylinositol 3- and 4-kinase family protein with FAT domain (84%P)	XP_017978794.1	transformation/transcription domain-associated protein [Theobroma cacao]	0	99	AT2G17930.1 | Phosphatidylinositol 3- and 4-kinase family protein with FAT domain-containing protein | Chr2:7784455-7802230 REVERSE LENGTH=3858 | 201606	0	PF00454,PF02259	PTHR11139,PTHR11139:SF1		GO:0016773,GO:0005515	AT2G17930.1
Thecc.01G019200.1																																						XP_017971949.1	WEB family protein At2g17940 [Theobroma cacao]	5.6e-109	98	AT2G17940.1 | WEB family protein (DUF827) | Chr2:7802878-7803815 FORWARD LENGTH=208 | 201606	5e-22		PTHR32054,PTHR32054:SF9			AT2G17940.1
Thecc.01G019300.1	3				Thecc.01G019300.1																																	XP_007045275.155			460.747
Thecc.01G019400.1	23	K14962																																			(1 of 1) PTHR19861//PTHR19861:SF3 - WD40 REPEAT PROTEIN SWD2 // TRANSDUCIN/WD40 DOMAIN-CONTAINING PROTEIN	XP_017969904.1	WD repeat-containing protein 82-B isoform X1 [Theobroma cacao]	0	99	AT5G66240.2 | Transducin/WD40 repeat-like superfamily protein | Chr5:26466348-26468201 FORWARD LENGTH=331 | 201606	3.5e-157	PF00400	PTHR19861,PTHR19861:SF3	KOG1446	GO:0005515	AT5G66240.2
Thecc.01G019500.1																																					Homeodomain-like superfamily protein	XP_007046708.1	protein WUSCHEL [Theobroma cacao]	2e-154	100	AT2G17950.1 | Homeodomain-like superfamily protein | Chr2:7809100-7810671 REVERSE LENGTH=292 | 201606	2e-45	PF00046	PTHR24326,PTHR24326:SF123		GO:0003677	AT2G17950.1	PGA6,WUS,WUS1
Thecc.01G019600.1	17	K10767																																			2-oxoglutarate and Fe(II)-dependent oxygenase superfamily protein (62%P)	XP_007046709.1	uncharacterized protein LOC18610779 [Theobroma cacao]	0	100	AT2G17970.1 | 2-oxoglutarate (2OG) and Fe(II)-dependent oxygenase superfamily protein | Chr2:7819116-7821276 REVERSE LENGTH=507 | 201606	3.6e-155	PF13532	PTHR31447,PTHR31447:SF1	KOG4176		AT2G17970.1
Thecc.01G019700.1	18		SignalP-TM																																		uncharacterized protein (53%P)	XP_007046711.2	uncharacterized protein LOC18610780 [Theobroma cacao]	4e-70	98	AT2G17972.1 | transmembrane protein | Chr2:7821624-7822100 FORWARD LENGTH=158 | 201606	1e-30		PTHR36347			AT2G17972.1
Thecc.01G019800.1	36																																				(1 of 1) PTHR23111//PTHR23111:SF37 - ZINC FINGER PROTEIN // SUBFAMILY NOT NAMED	XP_017980987.1	uncharacterized protein LOC18610781 [Theobroma cacao]	0	99	AT2G17975.1 | zinc finger (Ran-binding) family protein | Chr2:7822238-7823970 REVERSE LENGTH=268 | 201606	1e-86	PF00641	PTHR23111,PTHR23111:SF37	KOG4198	GO:0008270	AT2G17975.1
Thecc.01G019900.1	17	K08900																																			P-loop containing nucleoside triphosphate hydrolases superfamily protein (33%T)	XP_007046714.2	AAA-ATPase At3g50940 [Theobroma cacao]	0	99	AT3G50940.1 | P-loop containing nucleoside triphosphate hydrolases superfamily protein | Chr3:18934086-18935528 FORWARD LENGTH=451 | 201606	1.4e-104	PF14363,PF00004	PTHR23070,PTHR23070:SF21	KOG0743	GO:0005524	AT3G50940.1
Thecc.01G020000.1	10	K08900																																			P-loop containing nucleoside triphosphate hydrolases superfamily protein (60%P)	XP_017983157.1	AAA-ATPase At3g50940 [Theobroma cacao]	0	99	AT3G50940.1 | P-loop containing nucleoside triphosphate hydrolases superfamily protein | Chr3:18934086-18935528 FORWARD LENGTH=451 | 201606	6.9e-110	PF14363,PF00004,PF05278	PTHR23070,PTHR23070:SF21	KOG0743	GO:0005524	AT3G50940.1
Thecc.01G020100.1	21			GH9(55-513)																																	EG (66%U)	XP_007046716.2	endoglucanase 2 [Theobroma cacao]	0	99	AT1G19940.2 | glycosyl hydrolase 9B5 | Chr1:6918323-6920268 REVERSE LENGTH=515 | 201606	0	PF00759	PTHR22298,PTHR22298:SF42		GO:0005975,GO:0004553	AT1G19940.1	AtGH9B5,GH9B5
Thecc.01G020200.1	17																																				uncharacterized protein (76%P)	XP_017983167.1	uncharacterized protein LOC18610785 isoform X1 [Theobroma cacao]	0	100	AT2G17990.3 | polyamine-modulated factor 1-binding protein | Chr2:7827189-7828596 FORWARD LENGTH=348 | 201606	6.3e-112		PTHR31161,PTHR31161:SF6			AT2G17990.1
Thecc.01G020300.1					Thecc.01G020300.1
Thecc.01G020400.1	30	K11341																																			YEATS family protein (77%P)	XP_007046720.1	transcription initiation factor TFIID subunit 14b isoform X1 [Theobroma cacao]	1.3e-162	100	AT5G45600.1 | YEATS family protein | Chr5:18488059-18489666 FORWARD LENGTH=268 | 201606	1.5e-102	PF03366	PTHR23195,PTHR23195:SF26	KOG3149	GO:0006355	AT5G45600.1	GAS41,TAF14B
Thecc.01G020500.1	4	K14488																		Thecc.01G020500.1																	(1 of 3) PTHR31374:SF35 - AUXIN-INDUCED PROTEIN-RELATED	XP_007046722.2	auxin-induced protein 15A [Theobroma cacao]	2e-58	100	AT2G21220.1 | SAUR-like auxin-responsive protein family | Chr2:9089380-9089694 FORWARD LENGTH=104 | 201606	7e-45	PF02519	PTHR31374,PTHR31374:SF35		GO:0009733	AT2G21220.1
Thecc.01G020600.1	21																																				uncharacterized protein (44%P)	XP_007046723.2	filament-like plant protein 5 [Theobroma cacao]	0	98	AT1G19835.6 | filament-like protein (DUF869) | Chr1:6856212-6859513 REVERSE LENGTH=982 | 201606	3.1e-176	PF05911	PTHR31580,PTHR31580:SF4			AT4G36120.1
Thecc.01G020700.1	18	K02938																																			Ribosomal protein L2 family (95%T)	XP_007046725.1	60S ribosomal protein L8 [Theobroma cacao]	1.2e-138	100	AT4G36130.1 | Ribosomal protein L2 family | Chr4:17097613-17098656 FORWARD LENGTH=258 | 201606	9.5e-133	PF00181,PF03947	PTHR13691,PTHR13691:SF16	KOG2309	GO:0006412,GO:0005840,GO:0005622,GO:0003735	AT4G36130.1
Thecc.01G020800.1	36	K07304																																			Peptide methionine sulfoxide reductase family protein (72%T)	XP_007046726.2	peptide methionine sulfoxide reductase A5 [Theobroma cacao]	5.6e-138	99	AT2G18030.1 | Peptide methionine sulfoxide reductase family protein | Chr2:7840207-7841496 FORWARD LENGTH=254 | 201606	3.6e-103	PF01625	PTHR10173,PTHR10173:SF28	KOG1635	GO:0055114,GO:0008113,GO:0030091,GO:0016671,GO:0006979	AT2G18030.1
Thecc.01G020900.1	18	K09578																																			Peptidylprolyl cis/trans isomerase (76%P)	XP_017981503.1	peptidyl-prolyl cis-trans isomerase Pin1 [Theobroma cacao]	3e-65	100	AT2G18040.1 | peptidylprolyl cis/trans isomerase%2C NIMA-interacting 1 | Chr2:7842346-7843537 FORWARD LENGTH=119 | 201606	1e-52	PF00639	PTHR10657,PTHR10657:SF4	KOG3258	GO:0016853	AT2G18040.1	PIN1AT
Thecc.01G021000.1	30																																				Zinc finger C-x8-C-x5-C-x3-H type family protein	XP_007046728.2	zinc finger CCCH domain-containing protein 6 [Theobroma cacao]	0	98	AT5G66270.1 | Zinc finger C-x8-C-x5-C-x3-H type family protein | Chr5:26473507-26475566 REVERSE LENGTH=449 | 201606	2e-47		PTHR33400,PTHR33400:SF2			AT1G19860.1
Thecc.01G021100.1	30	K01711																																			NAD(P)-binding Rossmann-fold superfamily protein (86%T)	XP_007046729.2	GDP-mannose 4,6 dehydratase 1 [Theobroma cacao]	0	99	AT3G51160.1 | NAD(P)-binding Rossmann-fold superfamily protein | Chr3:19007232-19008353 REVERSE LENGTH=373 | 201606	0	PF16363	PTHR10366,PTHR10366:SF346			AT3G51160.1	GMD2,MUR1,MUR_1
Thecc.01G021200.1	41																																				uncharacterized protein (73%P)	XP_007046730.2	uncharacterized protein LOC18610794 [Theobroma cacao]	1.5e-110	99	AT5G66290.1 | hypothetical protein | Chr5:26477917-26479441 REVERSE LENGTH=202 | 201606	8e-71		PTHR36409			AT5G66290.1
Thecc.01G021300.1	17																																				RNA-binding family protein (62%P)	XP_017981048.1	nucleolin [Theobroma cacao]	0	99	AT2G44710.2 | RNA-binding (RRM/RBD/RNP motifs) family protein | Chr2:18432902-18436629 FORWARD LENGTH=809 | 201606	8e-88	PF00076	PTHR24012,PTHR24012:SF362	KOG0123	GO:0003676	AT2G44710.1
Thecc.01G021400.1	6	K11275																																			Histone H1-3 (61%P)	XP_007046733.1	histone H1 [Theobroma cacao]	8e-56	100	AT2G18050.1 | histone H1-3 | Chr2:7846095-7846670 FORWARD LENGTH=167 | 201606	6e-28	PF00538	PTHR11467,PTHR11467:SF50		GO:0006334,GO:0005634,GO:0003677,GO:0000786	AT2G18050.1	HIS1-3
Thecc.01G021500.1	36	K11253																																			Histone superfamily protein (100%T)	XP_007047866.1	histone H3.3 [Theobroma cacao]	4e-74	99	AT4G40030.2 | Histone superfamily protein | Chr4:18555840-18556827 REVERSE LENGTH=164 | 201606	3e-74	PF00125	PTHR11426	KOG1745	GO:0003677,GO:0000786	AT4G40030.2
Thecc.01G021600.1	16																																				Vascular related NAC-domain protein 1 (77%P)	XP_017984469.1	NAC domain-containing protein 37 isoform X1 [Theobroma cacao]	0	100	AT2G18060.3 | vascular related NAC-domain protein 1 | Chr2:7848399-7850303 REVERSE LENGTH=365 | 201606	2.8e-125	PF02365	PTHR31989,PTHR31989:SF23		GO:0006355,GO:0003677	AT2G18060.1	ANAC037,VND1
Thecc.01G021700.1	28	K12345																																			3-oxo-5-alpha-steroid 4-dehydrogenase family protein	XP_007046738.2	polyprenol reductase 2 [Theobroma cacao]	0	99	AT2G16530.4 | 3-oxo-5-alpha-steroid 4-dehydrogenase family protein | Chr2:7163276-7165064 REVERSE LENGTH=343 | 201606	3.3e-105	PF02544	PTHR14624,PTHR14624:SF0	KOG1640	GO:0016627,GO:0016021,GO:0006629,GO:0005737	AT2G16530.1
Thecc.01G021800.1	18	K02155																																			ATPase	XP_007019085.1	V-type proton ATPase 16 kDa proteolipid subunit [Theobroma cacao]	6e-60	100	AT1G19910.1 | ATPase%2C F0/V0 complex%2C subunit C protein | Chr1:6913317-6914322 FORWARD LENGTH=165 | 201606	2e-59	PF00137	PTHR10263,PTHR10263:SF14	KOG0232	GO:0033177,GO:0015991,GO:0015078	AT1G19910.1	ATVHA-C2,AVA-2PE,AVA-P2
Thecc.01G021900.1	25												Thecc.01G021900.1																								uncharacterized protein (20%U)	XP_007046740.2	MADS-box transcription factor 27 [Theobroma cacao]	0	98	AT5G58890.1 | AGAMOUS-like 82 | Chr5:23780832-23781716 FORWARD LENGTH=294 | 201606	1e-15	PF00319	PTHR11945,PTHR11945:SF176		GO:0046983,GO:0003677	AT5G58890.1	AGL82
Thecc.01G022000.1	15		SignalP-TM																																		Leucine-rich receptor-like protein kinase family protein (69%T)	XP_007046741.2	probable LRR receptor-like serine/threonine-protein kinase At4g36180 [Theobroma cacao]	0	99	AT4G36180.1 | Leucine-rich receptor-like protein kinase family protein | Chr4:17120209-17123698 REVERSE LENGTH=1136 | 201606	0	PF08263,PF00560,PF00069,PF13855	PTHR27000,PTHR27000:SF26	KOG1187	GO:0005515,GO:0006468,GO:0005524,GO:0004672	AT4G36180.1
Thecc.01G022100.1	22	K11498																																			ATP binding microtubule motor family protein	XP_007046742.2	kinesin-like protein KIN-7H [Theobroma cacao]	0	98	AT3G51150.4 | ATP binding microtubule motor family protein | Chr3:19002006-19006509 FORWARD LENGTH=1054 | 201606	0	PF11995,PF00225	PTHR24115,PTHR24115:SF496	KOG4280	GO:0008017,GO:0007018,GO:0005524,GO:0003777,GO:0005871	AT5G66310.1
Thecc.01G022200.1					Thecc.01G022200.1																																	XP_017973360.17			79.1868
Thecc.01G022300.1					Thecc.01G022300.1																																uncharacterized protein	XP_017984472.112			343.253
Thecc.01G022400.1	41																																				Lactoylglutathione lyase / glyoxalase I family protein (80%P)	XP_017984307.1	metallothiol transferase FosB [Theobroma cacao]	3.3e-102	100	AT1G80160.1 | Lactoylglutathione lyase / glyoxalase I family protein | Chr1:30151101-30151930 FORWARD LENGTH=167 | 201606	5e-40	PF12681	PTHR10374,PTHR10374:SF23	KOG2944		AT1G15380.2
Thecc.01G022500.1	28																																				B-box type zinc finger family protein (78%P)	XP_007046745.2	B-box zinc finger protein 18 [Theobroma cacao]	2.3e-107	99	AT4G38960.6 | B-box type zinc finger family protein | Chr4:18161576-18163045 FORWARD LENGTH=183 | 201606	5e-60	PF00643	PTHR31832,PTHR31832:SF5		GO:0008270,GO:0005622	AT4G38960.1
Thecc.01G022600.1	11										Thecc.01G022600.1																										Serine carboxypeptidase S28 family protein (72%T)	XP_007046746.2	probable serine protease EDA2 [Theobroma cacao]	0	91	AT4G36195.3 | Serine carboxypeptidase S28 family protein | Chr4:17127202-17129787 FORWARD LENGTH=488 | 201606	0	PF05577	PTHR11010,PTHR11010:SF42	KOG2182	GO:0008236,GO:0006508	AT4G36195.3
Thecc.01G022700.1	10	K01623																																			Fructose-bisphosphate aldolase 2 (87%T)	XP_007046747.2	fructose-bisphosphate aldolase 1, chloroplastic [Theobroma cacao]	0	99	AT4G38970.1 | fructose-bisphosphate aldolase 2 | Chr4:18163714-18165659 REVERSE LENGTH=398 | 201606	0	PF00274	PTHR11627,PTHR11627:SF15		GO:0006096,GO:0004332	AT4G38970.1	FBA2
Thecc.01G022800.1	25				Thecc.01G022800.1																																uncharacterized protein
Thecc.01G022900.1	35																																				uncharacterized protein (68%P)	XP_017980524.1	protein CHAPERONE-LIKE PROTEIN OF POR1, chloroplastic isoform X1 [Theobroma cacao]	1.4e-165	99	AT3G51140.1 | DnaJ (DUF3353) | Chr3:18998182-18999437 FORWARD LENGTH=278 | 201606	2e-95	PF11833	PTHR33372,PTHR33372:SF2			AT3G51140.1
Thecc.01G023000.1	15	K01051	SignalP-TM	CE8(70-355)																																	Pectin lyase-like superfamily protein (79%P)	XP_017969440.1	probable pectinesterase 53 [Theobroma cacao]	0	100	AT5G19730.1 | Pectin lyase-like superfamily protein | Chr5:6670562-6673202 FORWARD LENGTH=383 | 201606	4.3e-134	PF01095	PTHR31321,PTHR31321:SF25		GO:0042545,GO:0030599,GO:0005618	AT5G19730.1
Thecc.01G023100.1	18																																				uncharacterized protein (85%P)	XP_007046755.1	UPF0183 protein At3g51130 isoform X1 [Theobroma cacao]	0	100	AT3G51130.1 | transmembrane protein | Chr3:18994219-18997180 FORWARD LENGTH=410 | 201606	0	PF03676	PTHR13465			AT3G51130.1
Thecc.01G023200.1	18																																				Nuclear receptor binding set domain containing protein 1	XP_017979698.1	zinc finger CCCH domain-containing protein 44 [Theobroma cacao]	0	99	AT3G51120.1 | zinc finger CCCH domain-containing protein 44 | Chr3:18986026-18991886 REVERSE LENGTH=1305 | 201606	0	PF02213,PF02201,PF03126	PTHR22884,PTHR22884:SF339	KOG1946	GO:0005515,GO:0003677	AT3G51120.1
Thecc.01G023300.1	30																																				Transmembrane and coiled-coil domain-containing protein 4 (70%P)	XP_007046759.2	transmembrane and coiled-coil domain-containing protein 4 isoform X2 [Theobroma cacao]	0	99	AT4G36210.3 | transmembrane/coiled-coil protein (DUF726) | Chr4:17130354-17134302 FORWARD LENGTH=672 | 201606	0	PF05277	PTHR17920,PTHR17920:SF7			AT4G36210.3
Thecc.01G023400.1	39				Thecc.01G023400.1
Thecc.01G023500.1	46																																				uncharacterized protein (39%U)	XP_017985470.1	uncharacterized protein LOC18610816 [Theobroma cacao]	3e-36	63	AT3G51100.3 | altered inheritance of mitochondria protein | Chr3:18980531-18982174 REVERSE LENGTH=201 | 201606	5e-20		PTHR34566,PTHR34566:SF2			AT3G51100.1
Thecc.01G023600.1	2								Thecc.01G023600.1																												(1 of 314) PF00067 - Cytochrome p450 (p450)	XP_017972041.1	LOW QUALITY PROTEIN: cytochrome p450 84A1 [Theobroma cacao]	2e-85	61	AT4G36220.1 | ferulic acid 5-hydroxylase 1 | Chr4:17137584-17139619 REVERSE LENGTH=520 | 201606	5e-96	PF00067	PTHR24298,PTHR24298:SF73		GO:0055114,GO:0020037,GO:0016705,GO:0005506	AT4G36220.1	CYP84A1,FAH1
Thecc.01G023700.1	47																																					XP_017985470.1	uncharacterized protein LOC18610816 [Theobroma cacao]	5e-88	97	AT3G51100.1 | altered inheritance of mitochondria protein | Chr3:18980531-18982174 REVERSE LENGTH=211 | 201606	1e-35		PTHR34566,PTHR34566:SF2			AT3G51100.1
Thecc.01G023800.1	24																																				uncharacterized protein (72%P)	XP_007046762.2	protein FMP32, mitochondrial [Theobroma cacao]	7.1e-135	99	AT2G16460.1 | coiled-coil 90B-like protein (DUF1640) | Chr2:7133704-7135483 REVERSE LENGTH=230 | 201606	2e-87	PF07798	PTHR14360,PTHR14360:SF1	KOG3156		AT2G16460.1
Thecc.01G023900.1	18	K09755							Thecc.01G023900.1										Thecc.01G023900.1																		Ferulic acid 5-hydroxylase 1 (73%T)	XP_017972041.1	LOW QUALITY PROTEIN: cytochrome p450 84A1 [Theobroma cacao]	0	71	AT4G36220.1 | ferulic acid 5-hydroxylase 1 | Chr4:17137584-17139619 REVERSE LENGTH=520 | 201606	0	PF00067	PTHR24298,PTHR24298:SF73	KOG0156	GO:0055114,GO:0020037,GO:0016705,GO:0005506	AT4G36220.1	CYP84A1,FAH1
Thecc.01G024000.1					Thecc.01G024000.1
Thecc.01G024200.1	18												Thecc.01G024200.1																								GATA transcription factor 5	XP_007046767.2	GATA transcription factor 5 [Theobroma cacao]	1.1e-148	99	AT4G36240.1 | GATA transcription factor 7 | Chr4:17147376-17148211 REVERSE LENGTH=238 | 201606	8e-40	PF00320	PTHR10071,PTHR10071:SF163		GO:0043565,GO:0008270,GO:0006355,GO:0003700	AT5G66320.2	GATA5
Thecc.01G024300.1	27		SignalP-TM																												Thecc.01G024300.1	4	LRR_8	Leucine rich repeat	1.7e-11	3.8e-15	Leucine-rich repeat receptor-like protein kinase family protein (65%P)	XP_017970811.1	probable Leucine-rich repeat receptor-like protein kinase At1g35710 [Theobroma cacao]	0	99	AT1G35710.1 | kinase family with Leucine-rich repeat domain-containing protein | Chr1:13220940-13224386 FORWARD LENGTH=1120 | 201606	5e-77	PF08263,PF00560,PF13855	PTHR27000,PTHR27000:SF13	KOG0472	GO:0005515	AT1G35710.1
Thecc.01G024400.1	34																														Thecc.01G024400.1	3	LRR_8	Leucine rich repeat	6.3e-08	1e-11	Leucine-rich repeat (LRR) family protein (63%T)	XP_007046769.2	Leucine-rich repeat receptor-like protein kinase PXC2 [Theobroma cacao]	0	98	AT5G66330.1 | Leucine-rich repeat (LRR) family protein | Chr5:26500531-26501787 REVERSE LENGTH=418 | 201606	1.5e-134	PF00560,PF13855	PTHR27000,PTHR27000:SF169	KOG4579,KOG0617	GO:0005515	AT5G66330.1
Thecc.01G024500.1	17																																				Forkhead-associated domain-containing protein	XP_017982061.1	uncharacterized protein LOC18610824 isoform X1 [Theobroma cacao]	0	98	AT3G54350.5 | Forkhead-associated (FHA) domain-containing protein | Chr3:20122298-20126031 REVERSE LENGTH=702 | 201606	3e-56	PF00498,PF13325	PTHR13233,PTHR13233:SF2		GO:0005515	AT3G54350.2	emb1967
Thecc.01G024600.1	32	K09264											Thecc.01G024600.1																								MADS domain class transcription factor (60%U)	XP_007046775.1	floral homeotic protein PMADS 1 isoform X1 [Theobroma cacao]	8.7e-121	100	AT3G54340.1 | K-box region and MADS-box transcription factor family protein | Chr3:20119428-20121087 REVERSE LENGTH=232 | 201606	4e-54	PF01486,PF00319	PTHR11945,PTHR11945:SF219	KOG0014	GO:0006355,GO:0005634,GO:0003700,GO:0046983,GO:0003677	AT3G54340.1	AP3,ATAP3
Thecc.01G024700.1	18	K00128																																			Aldehyde dehydrogenase family 3 member F1 (67%P)	XP_007046778.1	aldehyde dehydrogenase family 3 member F1 [Theobroma cacao]	0	100	AT4G36250.1 | aldehyde dehydrogenase 3F1 | Chr4:17151029-17153381 FORWARD LENGTH=484 | 201606	0	PF00171	PTHR11699,PTHR11699:SF117		GO:0055114,GO:0016491,GO:0008152	AT4G36250.1	ALDH3F1
Thecc.01G024800.1	42																																				uncharacterized protein (68%P)					AT5G17280.1 | oxidoreductase-like protein%2C amino-terminal protein | Chr5:5686355-5686762 FORWARD LENGTH=135 | 201606	3e-10	PF09791	PTHR21193,PTHR21193:SF3			AT5G17280.1
Thecc.01G024900.1	41	K03676	SignalP-TM																																		Glutaredoxin-1	XP_007046782.1	glutaredoxin-C3 [Theobroma cacao]	6e-72	100	AT1G77370.1 | Glutaredoxin family protein | Chr1:29073916-29074642 FORWARD LENGTH=130 | 201606	3e-41	PF00462	PTHR10168,PTHR10168:SF116	KOG1752	GO:0045454,GO:0015035,GO:0009055	AT1G77370.1
Thecc.01G025000.1																																					S-adenosyl-L-methionine-dependent methyltransferases superfamily protein (64%P)	XP_007046783.2	probable methyltransferase PMT27 [Theobroma cacao]	0	99	AT3G51070.1 | S-adenosyl-L-methionine-dependent methyltransferases superfamily protein | Chr3:18969068-18972291 FORWARD LENGTH=895 | 201606	0	PF03141	PTHR10108,PTHR10108:SF797	KOG2885	GO:0008168	AT3G51070.1
Thecc.01G025100.1	27																																				Lateral root primordium protein-related	XP_017969933.1	protein SHI RELATED SEQUENCE 1 [Theobroma cacao]	1.4e-124	98	AT3G51060.1 | Lateral root primordium (LRP) protein-like protein | Chr3:18964606-18966130 FORWARD LENGTH=370 | 201606	4e-58	PF05142	PTHR31604,PTHR31604:SF3			AT5G66350.1	SHI
Thecc.01G025200.1					Thecc.01G025200.1																																unknown	XP_017978528.72			231.297
Thecc.01G025300.1					Thecc.01G025300.1																																unknown	XP_017978528.28			109.451
Thecc.01G025400.1	23																																				FG-GAP repeat-containing protein (83%T)	XP_007046787.2	uncharacterized protein LOC18610833 [Theobroma cacao]	0	100	AT3G51050.1 | FG-GAP repeat-containing protein | Chr3:18954023-18957698 FORWARD LENGTH=698 | 201606	0		PTHR34284,PTHR34284:SF1			AT3G51050.1
Thecc.01G025500.1	17																																				Compromised recognition of TCV 1 protein (63%P)	XP_017969734.1	protein MICRORCHIDIA 2 [Theobroma cacao]	0	99	AT4G36290.1 | compromized recognition of TCV 1 | Chr4:17169669-17173187 REVERSE LENGTH=635 | 201606	0	PF13589	PTHR23336,PTHR23336:SF18	KOG1845		AT4G36290.1	CRT1
Thecc.01G025600.1	21																																				Nodulin MtN21 /EamA-like transporter family protein (63%T)	XP_007046789.2	WAT1-related protein At3g53210 [Theobroma cacao]	0	99	AT3G53210.1 | nodulin MtN21 /EamA-like transporter family protein | Chr3:19720182-19721764 FORWARD LENGTH=369 | 201606	3.6e-112	PF00892	PTHR31218,PTHR31218:SF28		GO:0016021,GO:0016020,GO:0022857	AT3G53210.1
Thecc.01G025700.1	30	K20726																					Thecc.01G025700.1														RTE1 (64%T)	XP_007046791.2	protein RTE1-HOMOLOG [Theobroma cacao]	5.7e-119	99	AT3G51040.3 | RTE1-homolog | Chr3:18952281-18953060 REVERSE LENGTH=231 | 201606	1e-74	PF05608	PTHR20921,PTHR20921:SF1	KOG3150		AT3G51040.1	RTH
Thecc.01G025800.1	11	K03671																																			Thioredoxin H-type 1	XP_007046793.1	thioredoxin H-type [Theobroma cacao]	9e-65	100	AT3G51030.1 | thioredoxin H-type 1 | Chr3:18951123-18951955 REVERSE LENGTH=114 | 201606	3e-55	PF13899	PTHR10438,PTHR10438:SF274	KOG0907	GO:0045454,GO:0015035,GO:0006662	AT3G51030.1	ATTRX H1,ATTRX1,TRX1
Thecc.01G025900.1	22			GH35(36-338)																																	Beta-galactosidase 3 (84%T)	XP_007046794.2	beta-galactosidase 3 [Theobroma cacao]	0	99	AT4G36360.1 | beta-galactosidase 3 | Chr4:17176840-17181143 REVERSE LENGTH=856 | 201606	0	PF02140,PF01301	PTHR23421,PTHR23421:SF79		GO:0030246,GO:0005975,GO:0004553	AT4G36360.1	BGAL3
Thecc.01G026100.1					Thecc.01G026100.1																																unknown
Thecc.01G026200.1	34	K14191																																			Ribosomal RNA adenine dimethylase family protein (61%P)	XP_007046798.2	ribosomal RNA small subunit methyltransferase, mitochondrial [Theobroma cacao]	0	98	AT5G66360.2 | Ribosomal RNA adenine dimethylase family protein | Chr5:26510329-26511711 FORWARD LENGTH=380 | 201606	5.8e-115	PF12847	PTHR11727,PTHR11727:SF12	KOG0820		AT5G66360.2
Thecc.01G026300.1	35		SignalP-TM																																			XP_017972309.1	uncharacterized protein LOC18610842 [Theobroma cacao]	2e-59	99	AT3G51010.1 | protein translocase subunit | Chr3:18946880-18948048 REVERSE LENGTH=188 | 201606	4e-34		PTHR36767,PTHR36767:SF1			AT3G51010.1
Thecc.01G026400.1	10	K12637							Thecc.01G026400.1																												Cytochrome p450 superfamily protein (67%T)	XP_017978904.1	3-epi-6-deoxocathasterone 23-monooxygenase [Theobroma cacao]	0	100	AT4G36380.1 | Cytochrome p450 superfamily protein | Chr4:17187973-17192202 REVERSE LENGTH=524 | 201606	0	PF00067	PTHR24286,PTHR24286:SF79	KOG0157	GO:0055114,GO:0020037,GO:0016705,GO:0005506	AT4G36380.1	ROT3
Thecc.01G026500.1	17																																				Methylthiotransferase (80%T)	XP_007046802.2	CDK5RAP1-like protein [Theobroma cacao]	0	99	AT4G36390.1 | Methylthiotransferase | Chr4:17194746-17197054 REVERSE LENGTH=640 | 201606	0	PF01938,PF00919,PF04055	PTHR11918,PTHR11918:SF43		GO:0051539,GO:0009451,GO:0003824,GO:0051536	AT4G36390.1
Thecc.01G026600.1	18	K18204		AA4(82-297)																																	FAD-linked oxidases family protein (73%T)	XP_007046805.2	D-2-hydroxyglutarate dehydrogenase, mitochondrial [Theobroma cacao]	0	99	AT4G36400.2 | FAD-linked oxidases family protein | Chr4:17197265-17200472 FORWARD LENGTH=559 | 201606	0	PF01565,PF02913	PTHR11748,PTHR11748:SF90		GO:0055114,GO:0050660,GO:0016491,GO:0003824	AT4G36400.1
Thecc.01G026700.1	11	K10688						Thecc.01G026700.1																													Ubiquitin-conjugating enzyme 16 (86%T)	XP_017969930.1	probable ubiquitin-conjugating enzyme E2 16 [Theobroma cacao]	1e-75	100	AT1G75440.1 | ubiquitin-conjugating enzyme 16 | Chr1:28313623-28314960 FORWARD LENGTH=161 | 201606	9e-70	PF00179	PTHR24067,PTHR24067:SF155	KOG0427		AT1G75440.1	UBC16
Thecc.01G026800.1	23																																				Alpha/beta-Hydrolases superfamily protein (69%T)	XP_017970634.1	LOW QUALITY PROTEIN: bifunctional epoxide hydrolase 2 [Theobroma cacao]	0	98	AT3G51000.1 | alpha/beta-Hydrolases superfamily protein | Chr3:18945258-18946499 REVERSE LENGTH=323 | 201606	2.1e-127	PF00561	PTHR10992,PTHR10992:SF804	KOG4178		AT3G51000.1
Thecc.01G026900.1	40																														Thecc.01G026900.1	3	NB-ARC	NB-ARC domain	1.7e-63	2.8e-67	Disease resistance protein RPH8A	XP_007046809.2	putative disease resistance protein At1g50180 [Theobroma cacao]	0	99	AT1G50180.1 | NB-ARC domain-containing disease resistance protein | Chr1:18584235-18587136 FORWARD LENGTH=857 | 201606	4.1e-100	PF00931	PTHR23155,PTHR23155:SF634	KOG4658	GO:0043531	AT1G50180.1
Thecc.01G027000.1	22	K15115																																			Folate transporter 1 (80%T)	XP_007046811.2	folate transporter 1, chloroplastic isoform X1 [Theobroma cacao]	2.5e-161	99	AT5G66380.1 | folate transporter 1 | Chr5:26513645-26515533 REVERSE LENGTH=308 | 201606	2.1e-122	PF00153	PTHR24089,PTHR24089:SF62	KOG0764		AT5G66380.1	ATFOLT1,FOLT1
Thecc.01G027100.1	22	K02935																																			50S ribosomal protein L7/L12	XP_007046813.1	50S ribosomal protein L7/L12 [Theobroma cacao]	4e-86	100	AT4G36420.1 | Ribosomal protein L12 family protein | Chr4:17203718-17204257 REVERSE LENGTH=179 | 201606	2e-41	PF16320,PF00542	PTHR24089,PTHR24089:SF321	KOG1715	GO:0006412,GO:0003735	AT4G36420.1
Thecc.01G027200.1	26	K00430		AA2(55-313)															Thecc.01G027200.1																		Peroxidase superfamily protein (77%T)	XP_007046814.2	peroxidase 72 [Theobroma cacao]	0	99	AT5G66390.1 | Peroxidase superfamily protein | Chr5:26516063-26517329 REVERSE LENGTH=336 | 201606	5.2e-147	PF00141	PTHR31388,PTHR31388:SF3		GO:0055114,GO:0020037,GO:0006979,GO:0004601	AT5G66390.1
Thecc.01G027300.1	42		SignalP-TM																																		T-complex-associated testis-expressed protein 1 (65%P)	XP_017979458.1	uncharacterized protein LOC18610852 [Theobroma cacao]	0	100	AT4G36440.1 | G-protein coupled receptor | Chr4:17207213-17209873 REVERSE LENGTH=394 | 201606	9.4e-145		PTHR35752,PTHR35752:SF1			AT4G36440.1
Thecc.01G027400.1	34																																					XP_017970453.1	uncharacterized protein LOC18610853 [Theobroma cacao]	2.6e-117	100	AT1G15720.1 | TRF-like 5 | Chr1:5406138-5407310 FORWARD LENGTH=390 | 201606	7e-13					AT1G15720.1	TRFL5
Thecc.01G027500.1	36			GT4(277-442)																																	UDP-Glycosyltransferase superfamily protein (75%P)	XP_017983353.1	uncharacterized protein LOC18610854 isoform X1 [Theobroma cacao]	0	99	AT1G75420.1 | UDP-Glycosyltransferase superfamily protein | Chr1:28305469-28307317 FORWARD LENGTH=463 | 201606	0	PF00534,PF16994	PTHR12526,PTHR12526:SF376	KOG0853		AT1G75420.1
Thecc.01G027600.1	22																																				Pentatricopeptide repeat (PPR) superfamily protein (60%T)	XP_017983348.1	pentatricopeptide repeat-containing protein At5g44230 [Theobroma cacao]	0	99	AT5G44230.1 | Pentatricopeptide repeat (PPR) superfamily protein | Chr5:17814336-17816309 FORWARD LENGTH=657 | 201606	0	PF14432,PF01535,PF13041	PTHR24015,PTHR24015:SF264			AT5G44230.1
Thecc.01G027700.1	31																																				(1 of 4) PF00257 - Dehydrin (Dehydrin)	XP_017983363.1	late embryogenesis abundant protein D-11 [Theobroma cacao]	5e-31	99
Thecc.01G027800.1	23	K08900																																			P-loop containing nucleoside triphosphate hydrolases superfamily protein (63%P)	XP_007046824.2	AAA-ATPase At1g43910 [Theobroma cacao]	0	99	AT1G43910.1 | P-loop containing nucleoside triphosphate hydrolases superfamily protein | Chr1:16656050-16657628 REVERSE LENGTH=475 | 201606	1.9e-149	PF14363,PF00004	PTHR23070,PTHR23070:SF31		GO:0005524	AT1G43910.1
Thecc.01G027900.1	17																																				P-loop containing nucleoside triphosphate hydrolases superfamily protein (63%P)	XP_017969292.1	AAA-ATPase At1g43910 [Theobroma cacao]	0	99	AT1G43910.1 | P-loop containing nucleoside triphosphate hydrolases superfamily protein | Chr1:16656050-16657628 REVERSE LENGTH=475 | 201606	1e-151	PF14363,PF00004	PTHR23070,PTHR23070:SF31	KOG0743	GO:0005524	AT1G43910.1
Thecc.01G028000.1	35							Thecc.01G028000.1																													uncharacterized protein (48%P)	XP_007046828.2	uncharacterized protein LOC18610859 [Theobroma cacao]	0	98	AT3G26750.1 | HECT-like ubiquitin-conjugating enzyme (E2)-binding protein | Chr3:9840139-9841719 REVERSE LENGTH=526 | 201606	7.5e-127	PF09814	PTHR31531			AT3G26750.1
Thecc.01G028100.1	39												Thecc.01G028100.1																								Basic leucine-zipper 44	XP_017970105.1	bzip transcription factor 11 [Theobroma cacao]	7e-80	99	AT2G18160.1 | basic leucine-zipper 2 | Chr2:7898288-7898803 REVERSE LENGTH=171 | 201606	1e-31	PF00170	PTHR22952,PTHR22952:SF182		GO:0043565,GO:0006355,GO:0003700	AT1G75390.1	AtbZIP44,bZIP44
Thecc.01G028200.1																																					(1 of 2) PTHR38362:SF1 - CONSERVED PEPTIDE UPSTREAM OPEN READING FRAME 2-RELATED	XP_017970110.1	uncharacterized protein LOC108660570 [Theobroma cacao]	8e-17	100				PTHR38362,PTHR38362:SF1			AT1G75388.1	CPuORF5
Thecc.01G028300.1	23	K20537										Thecc.01G028300.1											Thecc.01G028300.1														MAP kinase 7 (88%T)	XP_007046832.2	mitogen-activated protein kinase 7 [Theobroma cacao]	0	99	AT2G18170.1 | MAP kinase 7 | Chr2:7908178-7909374 REVERSE LENGTH=368 | 201606	0	PF06293	PTHR24055,PTHR24055:SF196		GO:0016773,GO:0016020,GO:0005524	AT2G18170.1	ATMPK7,MPK7
Thecc.01G028400.1													Thecc.01G028400.1																								Basic helix-loop-helix DNA-binding superfamily protein	XP_017972135.1	transcription factor bHLH110 [Theobroma cacao]	0	96	AT1G27660.1 | basic helix-loop-helix (bHLH) DNA-binding superfamily protein | Chr1:9621701-9625666 FORWARD LENGTH=453 | 201606	2e-37		PTHR16223,PTHR16223:SF11			AT1G27660.1
Thecc.01G028500.1	39																																				Sec14p-like phosphatidylinositol transfer family protein (64%P)	XP_017969294.1	phosphatidylinositol/phosphatidylcholine transfer protein SFH12 [Theobroma cacao]	0	98	AT4G36490.1 | SEC14-like 12 | Chr4:17222099-17224808 FORWARD LENGTH=543 | 201606	0	PF03765,PF00650	PTHR23324,PTHR23324:SF55	KOG1471		AT4G36490.1	ATSFH12,SFH12
Thecc.01G028600.1	36																																				Phosducin-like protein 3 (77%T)	XP_007046836.2	thioredoxin domain-containing protein PLP3B [Theobroma cacao]	2e-99	99	AT5G66410.1 | thioredoxin domain PLP3B-like protein | Chr5:26519909-26521459 FORWARD LENGTH=230 | 201606	6e-80	PF00085	PTHR21148,PTHR21148:SF25	KOG1672	GO:0045454	AT5G66410.1	PLP3b
Thecc.01G028700.1	30																																				Hopz-activated resistance 1 (61%T)	XP_007046838.2	disease resistance RPP13-like protein 4 [Theobroma cacao]	0	99	AT3G50950.2 | HOPZ-ACTIVATED RESISTANCE 1 | Chr3:18936127-18938685 FORWARD LENGTH=852 | 201606	0	PF00931	PTHR23155,PTHR23155:SF458	KOG4658	GO:0043531	AT3G50950.1	ZAR1
Thecc.01G028800.1	36																																				P-loop containing nucleoside triphosphate hydrolases superfamily protein (60%P)	XP_007046840.2	AAA-ATPase At2g18193 isoform X1 [Theobroma cacao]	0	98	AT2G18193.1 | P-loop containing nucleoside triphosphate hydrolases superfamily protein | Chr2:7917621-7919184 REVERSE LENGTH=495 | 201606	7.7e-150	PF00004,PF14363	PTHR23070,PTHR23070:SF26		GO:0005524	AT2G18193.1
Thecc.01G028900.1					Thecc.01G028900.1																																	XP_007049375.27			104.308
Thecc.01G029000.1																																					(1 of 3) PTHR23070//PTHR23070:SF26 - BCS1 AAA-TYPE ATPASE // AAA-TYPE ATPASE LIKE PROTEIN	XP_007045040.2	AAA-ATPase At3g50940 [Theobroma cacao]	4e-26	49	AT2G18193.1 | P-loop containing nucleoside triphosphate hydrolases superfamily protein | Chr2:7917621-7919184 REVERSE LENGTH=495 | 201606	1e-23		PTHR23070,PTHR23070:SF26			AT2G18193.1
Thecc.01G029100.1	48																																				P-loop containing nucleoside triphosphate hydrolases superfamily protein	XP_007046842.2	AAA-ATPase At2g18193 isoform X1 [Theobroma cacao]	0	98	AT2G18193.1 | P-loop containing nucleoside triphosphate hydrolases superfamily protein | Chr2:7917621-7919184 REVERSE LENGTH=495 | 201606	2.3e-128	PF00004,PF14363	PTHR23070,PTHR23070:SF26		GO:0005524	AT2G18193.1
Thecc.01G029200.1	7		SignalP-TM		Thecc.01G029200.1
Thecc.01G029300.1	44				Thecc.01G029300.1																																uncharacterized protein
Thecc.01G029400.1	36																																				P-loop containing nucleoside triphosphate hydrolases superfamily protein	XP_007046846.1	AAA-ATPase At3g50940 isoform X1 [Theobroma cacao]	0	100	AT5G17760.1 | P-loop containing nucleoside triphosphate hydrolases superfamily protein | Chr5:5860591-5862301 REVERSE LENGTH=505 | 201606	3.2e-141	PF00004,PF14363	PTHR23070,PTHR23070:SF35		GO:0005524	AT2G18190.1
Thecc.01G029500.1	2																																				(1 of 6) PTHR23070:SF35 - AAA DOMAIN-CONTAINING PROTEIN-RELATED	XP_007046847.1	AAA-ATPase At5g17760 isoform X2 [Theobroma cacao]	7.6e-108	65	AT5G17760.1 | P-loop containing nucleoside triphosphate hydrolases superfamily protein | Chr5:5860591-5862301 REVERSE LENGTH=505 | 201606	6.5e-100	PF00004	PTHR23070,PTHR23070:SF35		GO:0005524	AT5G17760.1
Thecc.01G029600.1																																					(1 of 6) PTHR23070:SF35 - AAA DOMAIN-CONTAINING PROTEIN-RELATED	XP_017978400.1	AAA-ATPase At5g17760 isoform X3 [Theobroma cacao]	9e-37	50	AT2G18190.1 | P-loop containing nucleoside triphosphate hydrolases superfamily protein | Chr2:7914305-7915872 REVERSE LENGTH=494 | 201606	5e-29	PF14363	PTHR23070,PTHR23070:SF35			AT2G18190.1
Thecc.01G029700.1	30																																				Cytochrome BC1 synthesis	XP_007046847.1	AAA-ATPase At5g17760 isoform X2 [Theobroma cacao]	7.5e-146	54	AT3G50930.1 | cytochrome BC1 synthesi | Chr3:18929817-18931547 FORWARD LENGTH=576 | 201606	1.5e-173	PF00004,PF14363	PTHR23070,PTHR23070:SF24		GO:0005524	AT3G50930.1	BCS1
Thecc.01G029800.1					Thecc.01G029800.1																																unknown	XP_007025205.140			419.011
Thecc.01G029900.1	3								Thecc.01G029900.1																												(1 of 2) 1.14.13.79 - Ent-kaurenoic acid oxidase	XP_017980860.1	abscisic acid 8'-hydroxylase 4 isoform X2 [Theobroma cacao]	1e-31	39	AT1G19630.3 | cytochrome p450%2C family 722%2C subfamily A%2C polypeptide 1 | Chr1:6785588-6787967 REVERSE LENGTH=451 | 201606	8e-27	PF00067	PTHR24286,PTHR24286:SF85		GO:0055114,GO:0020037,GO:0016705,GO:0005506	AT1G19630.1	CYP722A1
Thecc.01G030000.1	35																																				TIM-barrel signal transduction protein (75%P)	XP_007046853.2	UPF0261 protein mll9388 [Theobroma cacao]	0	99	AT5G66420.2 | TIM-barrel signal transduction protein | Chr5:26521893-26524986 REVERSE LENGTH=754 | 201606	0	PF09370,PF06792	PTHR31862			AT5G66420.2
Thecc.01G030100.1																																					Heavy metal transport/detoxification superfamily protein	XP_007046854.2	uncharacterized protein LOC18610877 [Theobroma cacao]	2e-36	98
Thecc.01G030200.1	8	K21483																																			Salicylate O-methyltransferase (66%U)	XP_017979616.1	salicylate carboxymethyltransferase [Theobroma cacao]	0	100	AT3G11480.1 | S-adenosyl-L-methionine-dependent methyltransferases superfamily protein | Chr3:3614544-3617137 FORWARD LENGTH=379 | 201606	5e-92	PF03492	PTHR31009,PTHR31009:SF6		GO:0008168	AT3G11480.1	ATBSMT1,BSMT1
Thecc.01G030300.1																																					S-adenosyl-L-methionine-dependent methyltransferases superfamily protein	XP_017972157.1	benzoate carboxyl methyltransferase [Theobroma cacao]	1e-46	76	AT5G66430.1 | S-adenosyl-L-methionine-dependent methyltransferases superfamily protein | Chr5:26525410-26526799 REVERSE LENGTH=354 | 201606	4e-26	PF03492	PTHR31009,PTHR31009:SF19		GO:0008168	AT5G66430.1
Thecc.01G030400.1		K21483																																			Salicylate O-methyltransferase (63%U)	XP_017969721.1	salicylate carboxymethyltransferase isoform X1 [Theobroma cacao]	0	99	AT3G11480.1 | S-adenosyl-L-methionine-dependent methyltransferases superfamily protein | Chr3:3614544-3617137 FORWARD LENGTH=379 | 201606	4e-90	PF03492	PTHR31009,PTHR31009:SF6		GO:0008168	AT3G11480.1	ATBSMT1,BSMT1
Thecc.01G030500.1					Thecc.01G030500.1																																unknown	XP_007009280.144			432.659
Thecc.01G030600.1	7																																				ADP-ribosylation factor A1F (90%T)	XP_017972157.1	benzoate carboxyl methyltransferase [Theobroma cacao]	0	96	AT5G04370.2 | S-adenosyl-L-methionine-dependent methyltransferases superfamily protein | Chr5:1231856-1233888 FORWARD LENGTH=415 | 201606	7e-94	PF03492	PTHR31009,PTHR31009:SF19		GO:0008168	AT5G04370.2	NAMT1
Thecc.01G030700.1	40	K07252																																			Phosphatidic acid phosphatase (PAP2) family protein	XP_007046861.1	lipid phosphate phosphatase epsilon 2, chloroplastic [Theobroma cacao]	8.2e-116	100	AT5G66450.4 | Phosphatidic acid phosphatase (PAP2) family protein | Chr5:26534801-26535951 FORWARD LENGTH=286 | 201606	4e-64	PF01569	PTHR11247,PTHR11247:SF25	KOG3146		AT5G66450.1
Thecc.01G030800.1																																					Tetratricopeptide repeat (TPR)-like superfamily protein	XP_007046869.2	putative pentatricopeptide repeat-containing protein At3g47840 [Theobroma cacao]	2e-61	93	AT3G47840.1 | Tetratricopeptide repeat (TPR)-like superfamily protein | Chr3:17651912-17654032 FORWARD LENGTH=706 | 201606	2e-29		PTHR24015,PTHR24015:SF856			AT3G47840.1
Thecc.01G030900.1	31																																				(1 of 4) PTHR31009//PTHR31009:SF19 - S-ADENOSYL-L-METHIONINE:CARBOXYL METHYLTRANSFERASE FAMILY PROTEIN // METHYLTRANSFERASE-RELATED	XP_017972165.1	benzoate carboxyl methyltransferase [Theobroma cacao]	9.1e-108	98	AT3G11480.1 | S-adenosyl-L-methionine-dependent methyltransferases superfamily protein | Chr3:3614544-3617137 FORWARD LENGTH=379 | 201606	9e-36	PF03492	PTHR31009,PTHR31009:SF19		GO:0008168	AT3G11480.1	ATBSMT1,BSMT1
Thecc.01G031000.1					Thecc.01G031000.1																																uncharacterized protein (69%P)
Thecc.01G031100.1	11																																				S-adenosyl-L-methionine-dependent methyltransferases superfamily protein (64%T)	XP_007046866.2	salicylate carboxymethyltransferase [Theobroma cacao]	0	99	AT4G36470.1 | S-adenosyl-L-methionine-dependent methyltransferases superfamily protein | Chr4:17215128-17216475 REVERSE LENGTH=371 | 201606	2.5e-138	PF03492	PTHR31009,PTHR31009:SF9		GO:0008168	AT4G36470.1
Thecc.01G031200.1	32																																				TRNA--methyltransferase non-catalytic subunit trm6MTase subunit trm6	XP_007046867.2	uncharacterized protein LOC18610889 [Theobroma cacao]	7.6e-117	98	AT5G66440.1 | tRNA-methyltransferase non-catalytic subunit trm6MTase subunit | Chr5:26530274-26531032 REVERSE LENGTH=252 | 201606	6e-46	PF14364	PTHR33640,PTHR33640:SF1			AT5G66440.1
Thecc.01G031300.1	42	K07252																																			Phosphatidic acid phosphatase family protein	XP_007046868.2	lipid phosphate phosphatase epsilon 2, chloroplastic [Theobroma cacao]	6.8e-157	98	AT5G66450.4 | Phosphatidic acid phosphatase (PAP2) family protein | Chr5:26534801-26535951 FORWARD LENGTH=286 | 201606	1e-67	PF01569	PTHR11247,PTHR11247:SF25	KOG3146		AT5G66450.1
Thecc.01G031400.1	38																																				Tetratricopeptide repeat-like superfamily protein (62%P)	XP_007046869.2	putative pentatricopeptide repeat-containing protein At3g47840 [Theobroma cacao]	0	99	AT3G47840.1 | Tetratricopeptide repeat (TPR)-like superfamily protein | Chr3:17651912-17654032 FORWARD LENGTH=706 | 201606	0	PF01535,PF13041	PTHR24015,PTHR24015:SF856			AT3G47840.1
Thecc.01G031500.1	35	K19355	SignalP-noTM	GH5_7(66-362)																																	Glycosyl hydrolase superfamily protein (76%P)	XP_007046871.2	mannan endo-1,4-beta-mannosidase 7 [Theobroma cacao]	0	99	AT5G66460.1 | Glycosyl hydrolase superfamily protein | Chr5:26538911-26540837 REVERSE LENGTH=431 | 201606	1.6e-170	PF00150	PTHR31451,PTHR31451:SF8		GO:0005975,GO:0004553	AT5G66460.1
Thecc.01G031600.1	16	K03595																																			GTP-binding protein Era (77%P)	XP_007046874.2	GTPase Era [Theobroma cacao]	0	99	AT5G66470.2 | GTP-binding protein Era-like protein | Chr5:26541986-26544302 REVERSE LENGTH=427 | 201606	3.1e-167	PF07650,PF01926	PTHR11649,PTHR11649:SF3	KOG1423	GO:0003723,GO:0005525	AT5G66470.1
Thecc.01G031700.1	23																																				uncharacterized protein (50%P)	XP_007046876.2	uncharacterized protein LOC18610894 [Theobroma cacao]	0	99	AT3G50910.1 | netrin receptor DCC | Chr3:18920189-18921999 FORWARD LENGTH=447 | 201606	5e-91		PTHR35490			AT3G50910.1
Thecc.01G031800.1	48																																				uncharacterized protein (47%P)	XP_007046877.2	uncharacterized protein LOC18610895 [Theobroma cacao]	2e-52	96	AT2G18210.1 | hypothetical protein | Chr2:7925392-7925766 REVERSE LENGTH=124 | 201606	2e-17		PTHR35291,PTHR35291:SF1			AT2G18210.1
Thecc.01G031900.1																																					Dihydroflavonol-4-reductase	XP_017985307.1	dihydroflavonol-4-reductase [Theobroma cacao]	6.6e-105	96	AT5G42800.1 | dihydroflavonol 4-reductase | Chr5:17164296-17165864 REVERSE LENGTH=382 | 201606	7e-73	PF01370	PTHR10366,PTHR10366:SF276		GO:0050662,GO:0003824	AT5G42800.1	DFR,M318,TT3
Thecc.01G032000.1	22																																				Chaperone DnaJ-domain superfamily protein	XP_007046879.2	auxilin-like protein 1 [Theobroma cacao]	0	99	AT4G36520.1 | Chaperone DnaJ-domain superfamily protein | Chr4:17230589-17235435 REVERSE LENGTH=1422 | 201606	2e-79		PTHR23172,PTHR23172:SF19	KOG0431		AT4G36520.1
Thecc.01G032100.1	36	K01726																																			Gamma carbonic anhydrase 1	XP_007046882.1	gamma carbonic anhydrase 1, mitochondrial [Theobroma cacao]	1.3e-160	100	AT1G19580.1 | gamma carbonic anhydrase 1 | Chr1:6774937-6777092 FORWARD LENGTH=275 | 201606	4.4e-137	PF00132	PTHR13061,PTHR13061:SF9			AT1G19580.1	GAMMA CA1
Thecc.01G032200.1	17	K01507																																			Soluble inorganic pyrophosphatase (87%P)	XP_007046883.2	soluble inorganic pyrophosphatase [Theobroma cacao]	2.3e-125	99	AT1G01050.2 | pyrophosphorylase 1 | Chr1:31382-32670 REVERSE LENGTH=212 | 201606	2e-98	PF00719	PTHR10286,PTHR10286:SF13	KOG1626	GO:0006796,GO:0005737,GO:0004427,GO:0000287	AT1G01050.1	AtPPa1,PPa1
Thecc.01G032300.1	23																																				Endoplasmatic reticulum retrieval protein 1B (70%T)	XP_007046887.1	protein RER1B [Theobroma cacao]	6e-99	100	AT2G21600.1 | endoplasmatic reticulum retrieval protein 1B | Chr2:9243550-9244579 FORWARD LENGTH=195 | 201606	1e-64	PF03248	PTHR10743,PTHR10743:SF2	KOG1688	GO:0016021	AT2G21600.1	ATRER1B,RER1B
Thecc.01G032400.1	32	K10756																																			ATPase family associated with various cellular activities	XP_017979494.1	uncharacterized protein LOC18610901 [Theobroma cacao]	0	99	AT5G27740.1 | ATPase family associated with various cellular activities (AAA) | Chr5:9823831-9826869 FORWARD LENGTH=354 | 201606	8e-74	PF08542	PTHR11669,PTHR11669:SF25	KOG2035		AT5G27740.1	EMB161,EMB251,EMB2775,RFC3
Thecc.01G032500.1	42	K23050																																			Isoflavone reductase-like protein 4 (71%U)	XP_007046890.2	isoflavone reductase-like protein isoform X1 [Theobroma cacao]	0	99	AT1G75280.1 | NmrA-like negative transcriptional regulator family protein | Chr1:28252030-28253355 FORWARD LENGTH=310 | 201606	3.4e-107	PF01370,PF05368	PTHR10366,PTHR10366:SF375		GO:0050662,GO:0003824	AT1G75280.1
Thecc.01G032600.1	28																																				Alpha/beta-Hydrolases superfamily protein (74%T)	XP_007046891.1	pheophytinase, chloroplastic [Theobroma cacao]	0	100	AT4G36530.2 | alpha/beta-Hydrolases superfamily protein | Chr4:17240120-17241770 REVERSE LENGTH=378 | 201606	6.2e-145	PF12697	PTHR10992,PTHR10992:SF701	KOG1454		AT4G36530.2
Thecc.01G032700.1	22																																				Alpha/beta-hydrolase domain-containing protein	XP_007046892.2	transmembrane protein 53 [Theobroma cacao]	0	99	AT2G18245.1 | alpha/beta-Hydrolases superfamily protein | Chr2:7937353-7939382 FORWARD LENGTH=398 | 201606	2e-95	PF05705	PTHR12265,PTHR12265:SF11	KOG2521		AT2G18245.1
Thecc.01G032800.1	42	K02201																																			4-phosphopantetheine adenylyltransferase (76%T)	XP_017985051.1	LOW QUALITY PROTEIN: syntaxin-112 [Theobroma cacao]	1.3e-101	98	AT2G18250.1 | 4-phosphopantetheine adenylyltransferase | Chr2:7940025-7941499 FORWARD LENGTH=176 | 201606	1e-74	PF01467	PTHR10695,PTHR10695:SF33		GO:0009058,GO:0003824	AT2G18250.1	ATCOAD,COAD
Thecc.01G032900.1	32	K08486																																			Syntaxin	XP_017985051.1	LOW QUALITY PROTEIN: syntaxin-112 [Theobroma cacao]	3e-166	100	AT2G18260.2 | syntaxin of plants 112 | Chr2:7942275-7943192 FORWARD LENGTH=305 | 201606	9e-101	PF00804	PTHR19957,PTHR19957:SF123	KOG0810	GO:0016020	AT2G18260.1	ATSYP112,SYP112
Thecc.01G033000.1	33																																				Tetratricopeptide repeat (TPR)-like superfamily protein (62%T)	XP_007046897.2	LOW QUALITY PROTEIN: pentatricopeptide repeat-containing protein At5g66520 [Theobroma cacao]	0	99	AT5G66520.1 | Tetratricopeptide repeat (TPR)-like superfamily protein | Chr5:26551879-26553741 FORWARD LENGTH=620 | 201606	0	PF01535,PF13041	PTHR24015,PTHR24015:SF545			AT5G66520.1
Thecc.01G033100.1	28	K01792																																			(1 of 1) PTHR11122:SF12 - ALDOSE 1-EPIMERASE FAMILY PROTEIN	XP_017985044.1	putative glucose-6-phosphate 1-epimerase [Theobroma cacao]	0	98	AT5G66530.3 | Galactose mutarotase-like superfamily protein | Chr5:26553821-26555575 REVERSE LENGTH=307 | 201606	2.8e-135	PF01263	PTHR11122,PTHR11122:SF12	KOG1594	GO:0016853,GO:0005975	AT5G66530.1
Thecc.01G033200.1	27	K05909	SignalP-TM	AA1(28-549)																																	Laccase 11 (83%P)	XP_017969381.1	laccase-11 [Theobroma cacao]	0	100	AT5G03260.1 | laccase 11 | Chr5:777198-779338 REVERSE LENGTH=557 | 201606	0	PF07731,PF07732,PF00394	PTHR11709,PTHR11709:SF116		GO:0055114,GO:0016491,GO:0005507	AT5G03260.1	LAC11
Thecc.01G033300.1	23																																				Tubby-like F-box protein 5 (72%P)	XP_007046900.1	tubby-like F-box protein 5 [Theobroma cacao]	0	100	AT2G18280.2 | tubby like protein 2 | Chr2:7946754-7948176 FORWARD LENGTH=394 | 201606	2.2e-144	PF00646,PF01167	PTHR16517,PTHR16517:SF41	KOG2502	GO:0005515	AT2G18280.1	AtTLP2,TLP2
Thecc.01G033400.1	34	K03357																																			Anaphase promoting complex 10 (86%T)	XP_007046902.1	anaphase-promoting complex subunit 10 isoform X1 [Theobroma cacao]	3e-99	100	AT2G18290.1 | anaphase promoting complex 10 | Chr2:7948522-7950096 REVERSE LENGTH=192 | 201606	1e-87	PF03256	PTHR12936	KOG3437		AT2G18290.1	APC10
Thecc.01G033500.1	28												Thecc.01G033500.1																								Basic helix-loop-helix DNA-binding superfamily protein	XP_007046905.2	transcription factor HBI1 isoform X1 [Theobroma cacao]	0	99	AT2G18300.2 | basic helix-loop-helix (bHLH) DNA-binding superfamily protein | Chr2:7953022-7954446 REVERSE LENGTH=337 | 201606	3e-61	PF00010	PTHR12565,PTHR12565:SF149		GO:0046983	AT2G18300.2
Thecc.01G033700.1	18							Thecc.01G033700.1																													ARM repeat superfamily protein	XP_017969357.1	U-box domain-containing protein 5 [Theobroma cacao]	0	99	AT4G36550.1 | ARM repeat superfamily protein | Chr4:17245400-17247926 REVERSE LENGTH=718 | 201606	5.9e-127	PF04564	PTHR22849,PTHR22849:SF40		GO:0016567,GO:0004842	AT4G36550.1
Thecc.01G033800.1	14																																				RAD-like 6 (33%T)	XP_017969929.1	protein RADIALIS-like 3 [Theobroma cacao]	9e-37	100	AT1G75250.1 | RAD-like 6 | Chr1:28245073-28245453 REVERSE LENGTH=126 | 201606	5e-21	PF00249	PTHR24078,PTHR24078:SF177			AT1G75250.1	ATRL6,RL6,RSM3
Thecc.01G033900.1	34	K17681	SignalP-TM																																		AAA-type ATPase family protein (79%P)	XP_007046917.2	ATPase family AAA domain-containing protein 3-A [Theobroma cacao]	0	99	AT2G18330.1 | AAA-type ATPase family protein | Chr2:7965829-7968915 FORWARD LENGTH=636 | 201606	0	PF00004,PF12037	PTHR23075,PTHR23075:SF3		GO:0005524	AT2G18330.1
Thecc.01G034000.1	39		SignalP-TM																																		Late embryogenesis abundant protein	XP_007046918.2	embryonic protein DC-8 [Theobroma cacao]	6.5e-158	97	AT4G36600.1 | Late embryogenesis abundant (LEA) protein | Chr4:17263666-17264968 FORWARD LENGTH=353 | 201606	4e-10		PTHR23241,PTHR23241:SF62	KOG4744		AT4G36600.1
Thecc.01G034100.1	30																																				(1 of 2) PTHR31948:SF15 - ZINC-FINGER HOMEODOMAIN PROTEIN 5	XP_017969466.1	zinc-finger homeodomain protein 6 [Theobroma cacao]	7.4e-157	99	AT2G18350.1 | homeobox protein 24 | Chr2:7971122-7971910 REVERSE LENGTH=262 | 201606	3e-54	PF04770	PTHR31948,PTHR31948:SF15			AT2G18350.1	AtHB24,HB24
Thecc.01G034200.1	35	K01247																																			(1 of 2) K01247 - DNA-3-methyladenine glycosylase II (alkA)	XP_017969784.1	DNA-3-methyladenine glycosylase 1 [Theobroma cacao]	4.2e-158	98	AT1G19480.2 | DNA glycosylase superfamily protein | Chr1:6744520-6745653 FORWARD LENGTH=377 | 201606	6e-86	PF00730	PTHR10242,PTHR10242:SF0	KOG1918	GO:0006284	AT1G19480.2
Thecc.01G034300.1	23	K03444																																			Major facilitator superfamily protein (78%P)	XP_017969392.1	sugar transporter ERD6-like 6 [Theobroma cacao]	0	99	AT1G75220.1 | Major facilitator superfamily protein | Chr1:28229412-28232606 REVERSE LENGTH=487 | 201606	0	PF07690	PTHR23500,PTHR23500:SF43	KOG0254	GO:0055085,GO:0016021	AT1G75220.1
Thecc.01G034400.1	13																																				Alpha/beta-Hydrolases superfamily protein (71%T)	XP_007046926.1	epoxide hydrolase 4 [Theobroma cacao]	0	100	AT2G18360.1 | alpha/beta-Hydrolases superfamily protein | Chr2:7976848-7979221 REVERSE LENGTH=313 | 201606	1.3e-128	PF12695	PTHR10992,PTHR10992:SF838	KOG1454		AT2G18360.1
Thecc.01G034500.1					Thecc.01G034500.1																																unknown	XP_007015066.67			215.67
Thecc.01G034600.1	2												Thecc.01G034600.1																								GATA type zinc finger transcription factor family protein (64%P)	XP_007046928.2	GATA transcription factor 18 [Theobroma cacao]	1e-123	99	AT3G50870.1 | GATA type zinc finger transcription factor family protein | Chr3:18911112-18912369 FORWARD LENGTH=295 | 201606	1e-52	PF00320	PTHR10071,PTHR10071:SF156		GO:0043565,GO:0008270,GO:0006355,GO:0003700	AT3G50870.1	GATA18,HAN,MNP
Thecc.01G034700.1	34	K14544																																			uncharacterized protein (64%P)	XP_017969879.1	nucleolar protein 6 isoform X1 [Theobroma cacao]	0	98	AT1G63810.2 | nucleolar protein | Chr1:23669690-23675542 REVERSE LENGTH=1053 | 201606	0	PF03813	PTHR17972,PTHR17972:SF0			AT1G63810.1
Thecc.01G034800.1	22	K07943																																			ADP-ribosylation factor family protein (89%T)	XP_007046930.2	ADP-ribosylation factor-like protein 2 [Theobroma cacao]	1e-94	99	AT2G18390.1 | ADP-ribosylation factor family protein | Chr2:7988335-7989374 FORWARD LENGTH=185 | 201606	1e-89	PF00071	PTHR11711	KOG0073	GO:0007264,GO:0005525	AT2G18390.1	ARL2,ATARLC1,HAL,TTN5
Thecc.01G034900.1	14				Thecc.01G034900.1																																uncharacterized protein
Thecc.01G035000.1	47	K06287																																			Maf-like protein (73%P)	XP_007046932.2	maf-like protein DDB_G0281937 isoform X1 [Theobroma cacao]	4.3e-123	99	AT5G66550.1 | Maf-like protein | Chr5:26559752-26561162 REVERSE LENGTH=207 | 201606	1e-77	PF02545	PTHR11746,PTHR11746:SF89	KOG1509	GO:0005737	AT5G66550.1
Thecc.01G035100.1	25				Thecc.01G035100.1																																	XP_017984472.174			514.945
Thecc.01G035200.1																																					uncharacterized protein	XP_007046933.2	maf-like protein DDB_G0281937 isoform X5 [Theobroma cacao]	7e-16	68	AT5G66550.2 | Maf-like protein | Chr5:26559752-26561255 REVERSE LENGTH=238 | 201606	2e-10					AT5G66550.1
Thecc.01G035300.1	26				Thecc.01G035300.1																																uncharacterized protein (82%P)	XP_007030715.134			402.791
Thecc.01G035400.1	8																																				(1 of 6) PTHR24078:SF177 - PROTEIN DNJ-23-RELATED	XP_017969656.1	protein RADIALIS-like 4 [Theobroma cacao]	4e-55	100	AT1G75250.2 | RAD-like 6 | Chr1:28244463-28245453 REVERSE LENGTH=97 | 201606	9e-22	PF00249	PTHR24078,PTHR24078:SF177			AT1G75250.2	ATRL6,RL6,RSM3
Thecc.01G035500.1	30																																				FAD/NAD(P)-binding oxidoreductase family protein (71%T)	XP_017969446.1	pyridine nucleotide-disulfide oxidoreductase domain-containing protein 2 [Theobroma cacao]	0	100	AT5G49555.1 | FAD/NAD(P)-binding oxidoreductase family protein | Chr5:20107411-20110602 REVERSE LENGTH=556 | 201606	0	PF13450	PTHR10668,PTHR10668:SF83			AT5G49555.1
Thecc.01G035600.1	42																																				FAD/NAD(P)-binding oxidoreductase family protein (80%P)	XP_007046941.2	pyridine nucleotide-disulfide oxidoreductase domain-containing protein 2 isoform X2 [Theobroma cacao]	0	99	AT5G49555.1 | FAD/NAD(P)-binding oxidoreductase family protein | Chr5:20107411-20110602 REVERSE LENGTH=556 | 201606	0	PF01593	PTHR10668,PTHR10668:SF83		GO:0055114,GO:0016491	AT5G49555.1
Thecc.01G035700.1	41	K12399																																			Clathrin adaptor complex small chain family protein (90%T)	XP_007046943.1	AP-3 complex subunit sigma [Theobroma cacao]	2e-94	100	AT3G50860.1 | Clathrin adaptor complex small chain family protein | Chr3:18902346-18903959 FORWARD LENGTH=166 | 201606	3e-84	PF01217	PTHR11753,PTHR11753:SF2	KOG0936	GO:0015031,GO:0008565,GO:0030123	AT3G50860.1
Thecc.01G035800.1	34	K21805																																			Methyltransferase family protein	XP_007046944.2	protein N-lysine methyltransferase METTL21A [Theobroma cacao]	1.5e-138	99	AT5G49560.1 | Putative methyltransferase family protein | Chr5:20110961-20111785 REVERSE LENGTH=274 | 201606	1e-76	PF10294	PTHR14614,PTHR14614:SF29	KOG2793		AT5G49560.1
[truncated: 27,031 more rows]
[truncated: 22 more columns]
