# Supplementary material for: Changes in Gene Expression in Leaves of Cacao Genotypes Resistant and Susceptible to Phytophthora palmivora Infection
Source: Front Plant Sci. 2022 Feb 8;12:780805. doi: 10.3389/fpls.2021.780805 (PMC8861199; doi:10.3389/fpls.2021.780805)
Supplement: Supplementary file 2 [file Data_Sheet_2.XLSX]

## Sheet: All
	Clone
	ICS1		CCN51		Pound7
Pathway	Induced	Repressed	Induced	Repressed	Induced	Repressed
00010 Glycolysis / Gluconeogenesis (35)	00010 Glycolysis / Gluconeogenesis (8)	00010 Glycolysis / Gluconeogenesis (3)	00010 Glycolysis / Gluconeogenesis (15)	00010 Glycolysis / Gluconeogenesis (4)		00010 Glycolysis / Gluconeogenesis (1)
00030 Pentose phosphate pathway (17)	00030 Pentose phosphate pathway (3)	00030 Pentose phosphate pathway (1)	00030 Pentose phosphate pathway (6)	00030 Pentose phosphate pathway (1)
00051 Fructose and mannose metabolism (18)	00051 Fructose and mannose metabolism (3)	00051 Fructose and mannose metabolism (2)	00051 Fructose and mannose metabolism (5)	00051 Fructose and mannose metabolism (1)		00051 Fructose and mannose metabolism (1)
00052 Galactose metabolism (16)	00052 Galactose metabolism (3)	00052 Galactose metabolism (1)	00052 Galactose metabolism (4)	00052 Galactose metabolism (2)		00052 Galactose metabolism (1)
00053 Ascorbate and aldarate metabolism (20)	00053 Ascorbate and aldarate metabolism (6)	00053 Ascorbate and aldarate metabolism (1)	00053 Ascorbate and aldarate metabolism (6)	00053 Ascorbate and aldarate metabolism (3)		00053 Ascorbate and aldarate metabolism (1)
00100 Steroid biosynthesis (18)	00100 Steroid biosynthesis (2)	00100 Steroid biosynthesis (1)	00100 Steroid biosynthesis (2)	00100 Steroid biosynthesis (1)	00100 Steroid biosynthesis (1)
00190 Oxidative phosphorylation (64)		00190 Oxidative phosphorylation (1)		00190 Oxidative phosphorylation (1)	00190 Oxidative phosphorylation (1)	00190 Oxidative phosphorylation (1)
00220 Arginine biosynthesis (21)		00220 Arginine biosynthesis (1)	00220 Arginine biosynthesis (3)	00220 Arginine biosynthesis (1)
00230 Purine metabolism (49)	00230 Purine metabolism (2)	00260 Glycine, serine and threonine metabolism (1)	00230 Purine metabolism (7)	00230 Purine metabolism (6)	00230 Purine metabolism (1)	00230 Purine metabolism (1)
00270 Cysteine and methionine metabolism (43)	00270 Cysteine and methionine metabolism (10)	00270 Cysteine and methionine metabolism (2)	00270 Cysteine and methionine metabolism (14)	00270 Cysteine and methionine metabolism (5)	00270 Cysteine and methionine metabolism (2)	00270 Cysteine and methionine metabolism (1)
00310 Lysine degradation (15)	00310 Lysine degradation (2)	00310 Lysine degradation (1)	00310 Lysine degradation (3)	00310 Lysine degradation (2)		00310 Lysine degradation (1)
00330 Arginine and proline metabolism (24)	00330 Arginine and proline metabolism (3)	00330 Arginine and proline metabolism (2)	00330 Arginine and proline metabolism (8)	00330 Arginine and proline metabolism (5)	00330 Arginine and proline metabolism (1)	00330 Arginine and proline metabolism (1)
00350 Tyrosine metabolism (18)	00350 Tyrosine metabolism (5)	00350 Tyrosine metabolism (1)	00350 Tyrosine metabolism (9)	00350 Tyrosine metabolism (5)	00350 Tyrosine metabolism (1)
00380 Tryptophan metabolism (18)	00380 Tryptophan metabolism (3)	00380 Tryptophan metabolism (2)	00380 Tryptophan metabolism (6)			00380 Tryptophan metabolism (2)
00480 Glutathione metabolism (20)	00480 Glutathione metabolism (6)	00480 Glutathione metabolism (4)	00480 Glutathione metabolism (6)	00480 Glutathione metabolism (5)	00480 Glutathione metabolism (2)	00480 Glutathione metabolism (1)
00500 Starch and sucrose metabolism (31)	00500 Starch and sucrose metabolism (10)	00500 Starch and sucrose metabolism (3)	00500 Starch and sucrose metabolism (11)	00500 Starch and sucrose metabolism (9)	00500 Starch and sucrose metabolism (2)	00500 Starch and sucrose metabolism (2)
00520 Amino sugar and nucleotide sugar metabolism (40)	00520 Amino sugar and nucleotide sugar metabolism (7)	00520 Amino sugar and nucleotide sugar metabolism (1)	00520 Amino sugar and nucleotide sugar metabolism (10)	00520 Amino sugar and nucleotide sugar metabolism (2)		00520 Amino sugar and nucleotide sugar metabolism (1)
00521 Streptomycin biosynthesis (4)	00521 Streptomycin biosynthesis (1)	00521 Streptomycin biosynthesis (1)				00521 Streptomycin biosynthesis (1)
00524 Neomycin, kanamycin and gentamicin biosynthesis (1)	00524 Neomycin, kanamycin and gentamicin biosynthesis (1)	00524 Neomycin, kanamycin and gentamicin biosynthesis (1)				00524 Neomycin, kanamycin and gentamicin biosynthesis (1)
00540 Lipopolysaccharide biosynthesis (8)		00540 Lipopolysaccharide biosynthesis (1)	00540 Lipopolysaccharide biosynthesis (2)
00563 Glycosylphosphatidylinositol (GPI)-anchor biosynthesis (24)		00563 Glycosylphosphatidylinositol (GPI)-anchor biosynthesis (1)		00563 Glycosylphosphatidylinositol (GPI)-anchor biosynthesis (2)
00564 Glycerophospholipid metabolism (40)	00564 Glycerophospholipid metabolism (3)	00564 Glycerophospholipid metabolism (1)	00564 Glycerophospholipid metabolism (5)	00564 Glycerophospholipid metabolism (8)	00564 Glycerophospholipid metabolism (1)
00565 Ether lipid metabolism (8)	00565 Ether lipid metabolism (1)	00565 Ether lipid metabolism (1)	00565 Ether lipid metabolism (1)	00565 Ether lipid metabolism (2)	00565 Ether lipid metabolism (1)
00590 Arachidonic acid metabolism (8)		00590 Arachidonic acid metabolism (1)		00590 Arachidonic acid metabolism (1)
00600 Sphingolipid metabolism (14)		00600 Sphingolipid metabolism (1)	00600 Sphingolipid metabolism (1)
00630 Glyoxylate and dicarboxylate metabolism (30)	00630 Glyoxylate and dicarboxylate metabolism (3)	00630 Glyoxylate and dicarboxylate metabolism (2)	00630 Glyoxylate and dicarboxylate metabolism (6)			00630 Glyoxylate and dicarboxylate metabolism (2)
00680 Methane metabolism (17)	00680 Methane metabolism (2)	00680 Methane metabolism (1)	00680 Methane metabolism (6)			00680 Methane metabolism (1)
00790 Folate biosynthesis (18)	00790 Folate biosynthesis (1)	00790 Folate biosynthesis (1)	00790 Folate biosynthesis (2)
00904 Diterpenoid biosynthesis (8)	00904 Diterpenoid biosynthesis (2)	00904 Diterpenoid biosynthesis (3)	00904 Diterpenoid biosynthesis (3)			00904 Diterpenoid biosynthesis (1)
00905 Brassinosteroid biosynthesis (9)	00905 Brassinosteroid biosynthesis (1)	00905 Brassinosteroid biosynthesis (3)	00905 Brassinosteroid biosynthesis (2)
00908 Zeatin biosynthesis (6)		00908 Zeatin biosynthesis (1)	00908 Zeatin biosynthesis (1)
00909 Sesquiterpenoid and triterpenoid biosynthesis (9)	00909 Sesquiterpenoid and triterpenoid biosynthesis (5)	00940 Phenylpropanoid biosynthesis (2)	00909 Sesquiterpenoid and triterpenoid biosynthesis (4)	00909 Sesquiterpenoid and triterpenoid biosynthesis (2)	00909 Sesquiterpenoid and triterpenoid biosynthesis (2)
00941 Flavonoid biosynthesis (16)	00941 Flavonoid biosynthesis (4)	00941 Flavonoid biosynthesis (1)	00941 Flavonoid biosynthesis (9)	00941 Flavonoid biosynthesis (1)	00941 Flavonoid biosynthesis (3)
00950 Isoquinoline alkaloid biosynthesis (8)	00950 Isoquinoline alkaloid biosynthesis (4)	00950 Isoquinoline alkaloid biosynthesis (1)	00950 Isoquinoline alkaloid biosynthesis (4)	00950 Isoquinoline alkaloid biosynthesis (2)	00950 Isoquinoline alkaloid biosynthesis (1)
02020 Two-component system (11)	02020 Two-component system (3)	02020 Two-component system (1)	02020 Two-component system (3)
03008 Ribosome biogenesis in eukaryotes (55)		03008 Ribosome biogenesis in eukaryotes (1)		03008 Ribosome biogenesis in eukaryotes (3)		03008 Ribosome biogenesis in eukaryotes (1)
03010 Ribosome (121)	03010 Ribosome (1)	03010 Ribosome (2)	03010 Ribosome (47)			03010 Ribosome (1)
03015 mRNA surveillance pathway (52)	03015 mRNA surveillance pathway (2)	03015 mRNA surveillance pathway (2)	03015 mRNA surveillance pathway (1)	03015 mRNA surveillance pathway (15)		03015 mRNA surveillance pathway (1)
03018 RNA degradation (48)		03018 RNA degradation (2)	03018 RNA degradation (2)	03018 RNA degradation (9)		03018 RNA degradation (1)
03020 RNA polymerase (27)	03020 RNA polymerase (1)	03020 RNA polymerase (1)	03020 RNA polymerase (1)	03020 RNA polymerase (5)		03020 RNA polymerase (1)
03022 Basal transcription factors (30)		03022 Basal transcription factors (2)	03022 Basal transcription factors (1)	03022 Basal transcription factors (11)		03022 Basal transcription factors (1)
03040 Spliceosome (103)	03040 Spliceosome (1)	03040 Spliceosome (4)	03040 Spliceosome (2)	03040 Spliceosome (29)		03040 Spliceosome (3)
03050 Proteasome (37)	03050 Proteasome (1)	03050 Proteasome (2)		03050 Proteasome (2)
03060 Protein export (26)	03060 Protein export (1)	03060 Protein export (1)	03060 Protein export (1)	03060 Protein export (2)		03060 Protein export (1)
03410 Base excision repair (27)		03410 Base excision repair (1)	03410 Base excision repair (2)	03410 Base excision repair (4)
03420 Nucleotide excision repair (37)		03420 Nucleotide excision repair (1)		03420 Nucleotide excision repair (5)		03420 Nucleotide excision repair (2)
04010 MAPK signaling pathway (10)	04010 MAPK signaling pathway (1)	04010 MAPK signaling pathway (1)	04010 MAPK signaling pathway (2)	04010 MAPK signaling pathway (1)
04011 MAPK signaling pathway - yeast (13)		04013 MAPK signaling pathway - fly (2)	04011 MAPK signaling pathway - yeast (2)	04011 MAPK signaling pathway - yeast (3)		04011 MAPK signaling pathway - yeast (1)
04014 Ras signaling pathway (12)	04014 Ras signaling pathway (2)	04014 Ras signaling pathway (1)	04014 Ras signaling pathway (3)	04014 Ras signaling pathway (2)	04014 Ras signaling pathway (1)
04015 Rap1 signaling pathway (5)	04015 Rap1 signaling pathway (1)	04015 Rap1 signaling pathway (1)	04015 Rap1 signaling pathway (2)
04016 MAPK signaling pathway - plant (44)	04016 MAPK signaling pathway - plant (16)	04016 MAPK signaling pathway - plant (2)	04016 MAPK signaling pathway - plant (14)	04016 MAPK signaling pathway - plant (6)	04016 MAPK signaling pathway - plant (5)	04016 MAPK signaling pathway - plant (1)
04024 cAMP signaling pathway (9)	04024 cAMP signaling pathway (2)	04024 cAMP signaling pathway (1)	04024 cAMP signaling pathway (3)	04024 cAMP signaling pathway (2)	04024 cAMP signaling pathway (1)	04024 cAMP signaling pathway (1)
04062 Chemokine signaling pathway (5)		04062 Chemokine signaling pathway (1)	04062 Chemokine signaling pathway (1)
04066 HIF-1 signaling pathway (20)	04066 HIF-1 signaling pathway (2)	04066 HIF-1 signaling pathway (2)	04066 HIF-1 signaling pathway (6)	04066 HIF-1 signaling pathway (2)		04066 HIF-1 signaling pathway (1)
04071 Sphingolipid signaling pathway (16)	04071 Sphingolipid signaling pathway (2)	04071 Sphingolipid signaling pathway (2)	04071 Sphingolipid signaling pathway (4)	04071 Sphingolipid signaling pathway (4)	04071 Sphingolipid signaling pathway (1)
04075 Plant hormone signal transduction (41)	04075 Plant hormone signal transduction (12)	04075 Plant hormone signal transduction (5)	04075 Plant hormone signal transduction (15)	04075 Plant hormone signal transduction (11)	04075 Plant hormone signal transduction (3)	04075 Plant hormone signal transduction (1)
04113 Meiosis - yeast (44)	04113 Meiosis - yeast (1)	04113 Meiosis - yeast (1)	04113 Meiosis - yeast (3)	04113 Meiosis - yeast (5)		04113 Meiosis - yeast (1)
04114 Oocyte meiosis (32)	04114 Oocyte meiosis (4)	04114 Oocyte meiosis (1)	04114 Oocyte meiosis (4)	04114 Oocyte meiosis (5)		04114 Oocyte meiosis (1)
04120 Ubiquitin mediated proteolysis (61)	04120 Ubiquitin mediated proteolysis (2)	04120 Ubiquitin mediated proteolysis (1)	04120 Ubiquitin mediated proteolysis (4)	04120 Ubiquitin mediated proteolysis (11)
04130 SNARE interactions in vesicular transport (18)	04130 SNARE interactions in vesicular transport (1)	04130 SNARE interactions in vesicular transport (2)	04130 SNARE interactions in vesicular transport (1)	04130 SNARE interactions in vesicular transport (1)
04137 Mitophagy - animal (18)	04137 Mitophagy - animal (1)	04137 Mitophagy - animal (1)	04137 Mitophagy - animal (2)	04137 Mitophagy - animal (5)		04137 Mitophagy - animal (3)
04138 Autophagy - yeast (52)		04138 Autophagy - yeast (2)	04138 Autophagy - yeast (2)	04138 Autophagy - yeast (15)		04138 Autophagy - yeast (1)
04140 Autophagy - animal (39)		04140 Autophagy - animal (1)		04140 Autophagy - animal (11)		04140 Autophagy - animal (1)
04144 Endocytosis (58)	04144 Endocytosis (3)	04144 Endocytosis (3)	04144 Endocytosis (6)	04144 Endocytosis (12)	04144 Endocytosis (1)	04144 Endocytosis (4)
04145 Phagosome (29)	04145 Phagosome (1)	04145 Phagosome (2)	04145 Phagosome (4)			04145 Phagosome (1)
04146 Peroxisome (37)	04146 Peroxisome (6)	04146 Peroxisome (1)	04146 Peroxisome (6)	04146 Peroxisome (7)	04146 Peroxisome (1)
04150 mTOR signaling pathway (28)		04150 mTOR signaling pathway (1)	04150 mTOR signaling pathway (1)	04150 mTOR signaling pathway (6)
04151 PI3K-Akt signaling pathway (24)	04151 PI3K-Akt signaling pathway (1)	04151 PI3K-Akt signaling pathway (2)	04151 PI3K-Akt signaling pathway (4)	04151 PI3K-Akt signaling pathway (5)
04152 AMPK signaling pathway (24)	04152 AMPK signaling pathway (2)	04152 AMPK signaling pathway (2)	04152 AMPK signaling pathway (3)	04152 AMPK signaling pathway (8)
04210 Apoptosis (14)		04211 Longevity regulating pathway (1)	04210 Apoptosis (1)	04210 Apoptosis (2)
04216 Ferroptosis (8)	04216 Ferroptosis (1)	04216 Ferroptosis (1)	04216 Ferroptosis (1)	04216 Ferroptosis (3)		04216 Ferroptosis (2)
04217 Necroptosis (22)		04217 Necroptosis (2)	04217 Necroptosis (2)	04217 Necroptosis (3)		04217 Necroptosis (3)
04261 Adrenergic signaling in cardiomyocytes (10)	04261 Adrenergic signaling in cardiomyocytes (2)	04261 Adrenergic signaling in cardiomyocytes (1)	04261 Adrenergic signaling in cardiomyocytes (2)	04261 Adrenergic signaling in cardiomyocytes (3)		04261 Adrenergic signaling in cardiomyocytes (1)
04310 Wnt signaling pathway (16)	04310 Wnt signaling pathway (3)	04310 Wnt signaling pathway (3)	04310 Wnt signaling pathway (2)	04310 Wnt signaling pathway (6)		04310 Wnt signaling pathway (1)
04340 Hedgehog signaling pathway (7)	04340 Hedgehog signaling pathway (2)	04340 Hedgehog signaling pathway (1)	04340 Hedgehog signaling pathway (2)	04340 Hedgehog signaling pathway (1)
04341 Hedgehog signaling pathway - fly (9)	04341 Hedgehog signaling pathway - fly (2)	04341 Hedgehog signaling pathway - fly (1)	04341 Hedgehog signaling pathway - fly (2)	04341 Hedgehog signaling pathway - fly (1)
04360 Axon guidance (6)	04360 Axon guidance (1)	04360 Axon guidance (1)	04360 Axon guidance (1)
04361 Axon regeneration (11)		04361 Axon regeneration (1)	04361 Axon regeneration (1)	04361 Axon regeneration (4)	04361 Axon regeneration (1)
04370 VEGF signaling pathway (5)	04370 VEGF signaling pathway (1)	04370 VEGF signaling pathway (1)	04370 VEGF signaling pathway (1)
04380 Osteoclast differentiation (5)	04380 Osteoclast differentiation (1)	04380 Osteoclast differentiation (1)	04380 Osteoclast differentiation (1)
04510 Focal adhesion (8)		04510 Focal adhesion (1)	04510 Focal adhesion (1)	04510 Focal adhesion (1)		04510 Focal adhesion (2)
04520 Adherens junction (6)		04520 Adherens junction (1)	04520 Adherens junction (1)	04520 Adherens junction (2)		04520 Adherens junction (1)
04530 Tight junction (18)		04530 Tight junction (2)	04530 Tight junction (3)	04530 Tight junction (5)		04530 Tight junction (1)
04613 Neutrophil extracellular trap formation (16)		04613 Neutrophil extracellular trap formation (3)	04613 Neutrophil extracellular trap formation (1)	04613 Neutrophil extracellular trap formation (6)		04613 Neutrophil extracellular trap formation (3)
04620 Toll-like receptor signaling pathway (4)		04620 Toll-like receptor signaling pathway (1)	04620 Toll-like receptor signaling pathway (1)
04623 Cytosolic DNA-sensing pathway (16)		04623 Cytosolic DNA-sensing pathway (1)	04623 Cytosolic DNA-sensing pathway (1)	04623 Cytosolic DNA-sensing pathway (4)		04623 Cytosolic DNA-sensing pathway (1)
04650 Natural killer cell mediated cytotoxicity (4)	04650 Natural killer cell mediated cytotoxicity (1)	04650 Natural killer cell mediated cytotoxicity (1)	04650 Natural killer cell mediated cytotoxicity (1)
04662 B cell receptor signaling pathway (5)	04662 B cell receptor signaling pathway (1)	04662 B cell receptor signaling pathway (1)	04662 B cell receptor signaling pathway (1)
04664 Fc epsilon RI signaling pathway (4)		04664 Fc epsilon RI signaling pathway (1)	04664 Fc epsilon RI signaling pathway (1)
04666 Fc gamma R-mediated phagocytosis (15)	04666 Fc gamma R-mediated phagocytosis (1)	04666 Fc gamma R-mediated phagocytosis (2)	04666 Fc gamma R-mediated phagocytosis (3)	04666 Fc gamma R-mediated phagocytosis (3)	04666 Fc gamma R-mediated phagocytosis (1)	04666 Fc gamma R-mediated phagocytosis (1)
04714 Thermogenesis (72)	04714 Thermogenesis (2)	04714 Thermogenesis (1)	04714 Thermogenesis (4)	04714 Thermogenesis (6)		04714 Thermogenesis (3)
04721 Synaptic vesicle cycle (24)	04721 Synaptic vesicle cycle (2)	04721 Synaptic vesicle cycle (2)	04721 Synaptic vesicle cycle (2)	04721 Synaptic vesicle cycle (2)
04722 Neurotrophin signaling pathway (10)	04722 Neurotrophin signaling pathway (1)	04722 Neurotrophin signaling pathway (1)	04722 Neurotrophin signaling pathway (3)	04722 Neurotrophin signaling pathway (2)
04723 Retrograde endocannabinoid signaling (25)		04723 Retrograde endocannabinoid signaling (1)	04723 Retrograde endocannabinoid signaling (1)	04723 Retrograde endocannabinoid signaling (1)
04727 GABAergic synapse (8)	04727 GABAergic synapse (1)	04727 GABAergic synapse (1)	04727 GABAergic synapse (1)	04727 GABAergic synapse (1)
04728 Dopaminergic synapse (11)	04728 Dopaminergic synapse (2)	04728 Dopaminergic synapse (1)	04728 Dopaminergic synapse (2)	04728 Dopaminergic synapse (4)		04728 Dopaminergic synapse (1)
04810 Regulation of actin cytoskeleton (18)		04810 Regulation of actin cytoskeleton (2)	04810 Regulation of actin cytoskeleton (2)	04810 Regulation of actin cytoskeleton (1)		04810 Regulation of actin cytoskeleton (2)
04920 Adipocytokine signaling pathway (6)	04920 Adipocytokine signaling pathway (1)	04920 Adipocytokine signaling pathway (1)	04920 Adipocytokine signaling pathway (1)	04920 Adipocytokine signaling pathway (1)
04925 Aldosterone synthesis and secretion (2)	04925 Aldosterone synthesis and secretion (1)	04930 Type II diabetes mellitus (1)	04925 Aldosterone synthesis and secretion (2)
04961 Endocrine and other factor-regulated calcium reabsorption (7)		04961 Endocrine and other factor-regulated calcium reabsorption (1)		04961 Endocrine and other factor-regulated calcium reabsorption (2)
04962 Vasopressin-regulated water reabsorption (7)		04962 Vasopressin-regulated water reabsorption (1)		04962 Vasopressin-regulated water reabsorption (2)
04973 Carbohydrate digestion and absorption (3)	04973 Carbohydrate digestion and absorption (1)	04973 Carbohydrate digestion and absorption (1)		04973 Carbohydrate digestion and absorption (1)		04973 Carbohydrate digestion and absorption (1)
04978 Mineral absorption (7)	04978 Mineral absorption (1)	04978 Mineral absorption (1)				04978 Mineral absorption (1)
00040 Pentose and glucuronate interconversions (14)	00040 Pentose and glucuronate interconversions (2)		00040 Pentose and glucuronate interconversions (5)	00040 Pentose and glucuronate interconversions (3)
00061 Fatty acid biosynthesis (17)	00061 Fatty acid biosynthesis (1)		00061 Fatty acid biosynthesis (6)	00061 Fatty acid biosynthesis (2)
00071 Fatty acid degradation (15)	00071 Fatty acid degradation (6)		00071 Fatty acid degradation (8)	00071 Fatty acid degradation (3)	00071 Fatty acid degradation (1)
00072 Synthesis and degradation of ketone bodies (3)	00072 Synthesis and degradation of ketone bodies (2)		00072 Synthesis and degradation of ketone bodies (2)	00072 Synthesis and degradation of ketone bodies (1)
00073 Cutin, suberine and wax biosynthesis (11)	00073 Cutin, suberine and wax biosynthesis (1)		00073 Cutin, suberine and wax biosynthesis (1)	00073 Cutin, suberine and wax biosynthesis (1)		00073 Cutin, suberine and wax biosynthesis (1)
00130 Ubiquinone and other terpenoid-quinone biosynthesis (22)	00130 Ubiquinone and other terpenoid-quinone biosynthesis (5)		00130 Ubiquinone and other terpenoid-quinone biosynthesis (6)	00130 Ubiquinone and other terpenoid-quinone biosynthesis (2)	00130 Ubiquinone and other terpenoid-quinone biosynthesis (2)
00195 Photosynthesis (28)			00195 Photosynthesis (1)	00195 Photosynthesis (1)
00232 Caffeine metabolism (3)	00232 Caffeine metabolism (2)		00232 Caffeine metabolism (1)	00232 Caffeine metabolism (1)
00240 Pyrimidine metabolism (31)			00240 Pyrimidine metabolism (5)	00240 Pyrimidine metabolism (2)		00240 Pyrimidine metabolism (1)
00250 Alanine, aspartate and glutamate metabolism (28)	00250 Alanine, aspartate and glutamate metabolism (1)		00250 Alanine, aspartate and glutamate metabolism (3)	00250 Alanine, aspartate and glutamate metabolism (2)
00260 Glycine, serine and threonine metabolism (34)	00260 Glycine, serine and threonine metabolism (4)		00260 Glycine, serine and threonine metabolism (9)	00260 Glycine, serine and threonine metabolism (2)		00260 Glycine, serine and threonine metabolism (1)
00280 Valine, leucine and isoleucine degradation (23)	00280 Valine, leucine and isoleucine degradation (4)		00280 Valine, leucine and isoleucine degradation (6)	00280 Valine, leucine and isoleucine degradation (6)	00280 Valine, leucine and isoleucine degradation (1)
00281 Geraniol degradation (2)				00281 Geraniol degradation (1)
00340 Histidine metabolism (12)	00340 Histidine metabolism (1)		00340 Histidine metabolism (2)	00340 Histidine metabolism (1)
00360 Phenylalanine metabolism (14)	00360 Phenylalanine metabolism (4)		00360 Phenylalanine metabolism (6)	00360 Phenylalanine metabolism (2)	00360 Phenylalanine metabolism (1)
00364 Fluorobenzoate degradation (1)			00364 Fluorobenzoate degradation (1)	00380 Tryptophan metabolism (1)
00400 Phenylalanine, tyrosine and tryptophan biosynthesis (23)	00400 Phenylalanine, tyrosine and tryptophan biosynthesis (9)		00400 Phenylalanine, tyrosine and tryptophan biosynthesis (8)	00400 Phenylalanine, tyrosine and tryptophan biosynthesis (1)
00410 beta-Alanine metabolism (17)	00410 beta-Alanine metabolism (5)		00410 beta-Alanine metabolism (7)	00410 beta-Alanine metabolism (2)		00410 beta-Alanine metabolism (1)
00430 Taurine and hypotaurine metabolism (2)	00430 Taurine and hypotaurine metabolism (1)		00430 Taurine and hypotaurine metabolism (1)	00430 Taurine and hypotaurine metabolism (1)
00450 Selenocompound metabolism (8)	00450 Selenocompound metabolism (2)		00450 Selenocompound metabolism (1)	00460 Cyanoamino acid metabolism (2)
00510 N-Glycan biosynthesis (33)	00510 N-Glycan biosynthesis (1)		00510 N-Glycan biosynthesis (3)	00510 N-Glycan biosynthesis (9)		00510 N-Glycan biosynthesis (1)
00511 Other glycan degradation (9)	00511 Other glycan degradation (1)		00511 Other glycan degradation (1)	00511 Other glycan degradation (1)
00513 Various types of N-glycan biosynthesis (24)	00513 Various types of N-glycan biosynthesis (3)		00513 Various types of N-glycan biosynthesis (4)	00513 Various types of N-glycan biosynthesis (5)		00513 Various types of N-glycan biosynthesis (1)
00514 Other types of O-glycan biosynthesis (6)				00514 Other types of O-glycan biosynthesis (1)
00531 Glycosaminoglycan degradation (5)			00531 Glycosaminoglycan degradation (1)	00531 Glycosaminoglycan degradation (2)
00561 Glycerolipid metabolism (30)	00561 Glycerolipid metabolism (3)		00561 Glycerolipid metabolism (4)	00561 Glycerolipid metabolism (5)
00562 Inositol phosphate metabolism (27)	00562 Inositol phosphate metabolism (2)		00562 Inositol phosphate metabolism (3)	00562 Inositol phosphate metabolism (8)		00562 Inositol phosphate metabolism (3)
00592 alpha-Linolenic acid metabolism (17)	00592 alpha-Linolenic acid metabolism (5)		00592 alpha-Linolenic acid metabolism (7)	00592 alpha-Linolenic acid metabolism (2)	00592 alpha-Linolenic acid metabolism (1)	00592 alpha-Linolenic acid metabolism (1)
00620 Pyruvate metabolism (35)	00620 Pyruvate metabolism (9)		00620 Pyruvate metabolism (12)	00620 Pyruvate metabolism (3)	00620 Pyruvate metabolism (1)
00625 Chloroalkane and chloroalkene degradation (3)	00625 Chloroalkane and chloroalkene degradation (1)		00625 Chloroalkane and chloroalkene degradation (3)	00630 Glyoxylate and dicarboxylate metabolism (1)
00640 Propanoate metabolism (19)	00640 Propanoate metabolism (3)		00640 Propanoate metabolism (6)	00640 Propanoate metabolism (4)
00643 Styrene degradation (4)			00643 Styrene degradation (1)	00643 Styrene degradation (1)
00650 Butanoate metabolism (13)	00650 Butanoate metabolism (3)		00650 Butanoate metabolism (5)	00650 Butanoate metabolism (1)		00650 Butanoate metabolism (1)
00710 Carbon fixation in photosynthetic organisms (24)	00710 Carbon fixation in photosynthetic organisms (2)		00710 Carbon fixation in photosynthetic organisms (5)	00710 Carbon fixation in photosynthetic organisms (1)
00720 Carbon fixation pathways in prokaryotes (13)	00720 Carbon fixation pathways in prokaryotes (4)		00720 Carbon fixation pathways in prokaryotes (7)	00720 Carbon fixation pathways in prokaryotes (1)
00730 Thiamine metabolism (12)	00730 Thiamine metabolism (1)		00730 Thiamine metabolism (2)	00730 Thiamine metabolism (3)
00740 Riboflavin metabolism (11)				00740 Riboflavin metabolism (1)		00740 Riboflavin metabolism (1)
00750 Vitamin B6 metabolism (9)	00750 Vitamin B6 metabolism (2)		00750 Vitamin B6 metabolism (3)	00750 Vitamin B6 metabolism (1)
00760 Nicotinate and nicotinamide metabolism (14)	00760 Nicotinate and nicotinamide metabolism (1)		00760 Nicotinate and nicotinamide metabolism (1)	00760 Nicotinate and nicotinamide metabolism (1)
00770 Pantothenate and CoA biosynthesis (19)	00770 Pantothenate and CoA biosynthesis (4)		00770 Pantothenate and CoA biosynthesis (8)	00770 Pantothenate and CoA biosynthesis (2)	00770 Pantothenate and CoA biosynthesis (1)	00770 Pantothenate and CoA biosynthesis (1)
00860 Porphyrin and chlorophyll metabolism (33)	00860 Porphyrin and chlorophyll metabolism (2)		00860 Porphyrin and chlorophyll metabolism (3)	00860 Porphyrin and chlorophyll metabolism (1)
00900 Terpenoid backbone biosynthesis (30)	00900 Terpenoid backbone biosynthesis (8)		00900 Terpenoid backbone biosynthesis (5)	00900 Terpenoid backbone biosynthesis (1)
00901 Indole alkaloid biosynthesis (1)				00901 Indole alkaloid biosynthesis (1)
00902 Monoterpenoid biosynthesis (1)	00902 Monoterpenoid biosynthesis (1)			00902 Monoterpenoid biosynthesis (1)
00903 Limonene and pinene degradation (2)	00903 Limonene and pinene degradation (1)		00903 Limonene and pinene degradation (1)	00906 Carotenoid biosynthesis (1)
00920 Sulfur metabolism (15)	00920 Sulfur metabolism (2)		00920 Sulfur metabolism (3)	00920 Sulfur metabolism (2)
00940 Phenylpropanoid biosynthesis (22)	00940 Phenylpropanoid biosynthesis (15)		00940 Phenylpropanoid biosynthesis (15)	00940 Phenylpropanoid biosynthesis (4)	00940 Phenylpropanoid biosynthesis (7)	00940 Phenylpropanoid biosynthesis (4)
00945 Stilbenoid, diarylheptanoid and gingerol biosynthesis (4)	00945 Stilbenoid, diarylheptanoid and gingerol biosynthesis (4)		00945 Stilbenoid, diarylheptanoid and gingerol biosynthesis (4)	00945 Stilbenoid, diarylheptanoid and gingerol biosynthesis (1)	00945 Stilbenoid, diarylheptanoid and gingerol biosynthesis (2)
00965 Betalain biosynthesis (2)				00965 Betalain biosynthesis (1)
01521 EGFR tyrosine kinase inhibitor resistance (8)			01521 EGFR tyrosine kinase inhibitor resistance (1)	01521 EGFR tyrosine kinase inhibitor resistance (1)
01522 Endocrine resistance (6)				01522 Endocrine resistance (2)		01522 Endocrine resistance (1)
01524 Platinum drug resistance (16)	01524 Platinum drug resistance (3)		01524 Platinum drug resistance (2)	01524 Platinum drug resistance (3)	01524 Platinum drug resistance (1)
02024 Quorum sensing (12)	02024 Quorum sensing (4)		02024 Quorum sensing (4)	02024 Quorum sensing (2)
03030 DNA replication (32)			03030 DNA replication (1)	03030 DNA replication (4)		03030 DNA replication (1)
03320 PPAR signaling pathway (10)	03320 PPAR signaling pathway (5)		03320 PPAR signaling pathway (3)	03320 PPAR signaling pathway (1)
03430 Mismatch repair (21)				03430 Mismatch repair (4)		03430 Mismatch repair (1)
03440 Homologous recombination (34)			03440 Homologous recombination (1)	03440 Homologous recombination (1)
03450 Non-homologous end-joining (8)				03450 Non-homologous end-joining (1)
03460 Fanconi anemia pathway (33)	03460 Fanconi anemia pathway (1)			03460 Fanconi anemia pathway (2)
04012 ErbB signaling pathway (5)				04012 ErbB signaling pathway (1)
04013 MAPK signaling pathway - fly (11)			04013 MAPK signaling pathway - fly (2)	04013 MAPK signaling pathway - fly (4)	04013 MAPK signaling pathway - fly (1)
04020 Calcium signaling pathway (10)	04020 Calcium signaling pathway (2)		04020 Calcium signaling pathway (2)	04020 Calcium signaling pathway (1)		04020 Calcium signaling pathway (1)
04064 NF-kappa B signaling pathway (6)				04064 NF-kappa B signaling pathway (1)		04064 NF-kappa B signaling pathway (1)
04068 FoxO signaling pathway (17)	04068 FoxO signaling pathway (1)			04068 FoxO signaling pathway (2)	04068 FoxO signaling pathway (1)
04070 Phosphatidylinositol signaling system (21)	04070 Phosphatidylinositol signaling system (2)		04070 Phosphatidylinositol signaling system (2)	04070 Phosphatidylinositol signaling system (7)		04070 Phosphatidylinositol signaling system (2)
04072 Phospholipase D signaling pathway (11)	04072 Phospholipase D signaling pathway (1)		04072 Phospholipase D signaling pathway (1)	04072 Phospholipase D signaling pathway (4)	04072 Phospholipase D signaling pathway (1)	04072 Phospholipase D signaling pathway (1)
04110 Cell cycle (58)	04110 Cell cycle (1)		04110 Cell cycle (5)	04110 Cell cycle (9)		04110 Cell cycle (1)
04111 Cell cycle - yeast (56)	04111 Cell cycle - yeast (1)		04111 Cell cycle - yeast (3)	04111 Cell cycle - yeast (8)
04112 Cell cycle - Caulobacter (5)				04112 Cell cycle - Caulobacter (1)
04115 p53 signaling pathway (12)			04115 p53 signaling pathway (1)	04115 p53 signaling pathway (3)
04122 Sulfur relay system (10)				04122 Sulfur relay system (1)		04122 Sulfur relay system (1)
04136 Autophagy - other (23)				04136 Autophagy - other (9)
04139 Mitophagy - yeast (14)				04139 Mitophagy - yeast (8)		04139 Mitophagy - yeast (3)
04141 Protein processing in endoplasmic reticulum (77)	04141 Protein processing in endoplasmic reticulum (4)		04141 Protein processing in endoplasmic reticulum (10)	04141 Protein processing in endoplasmic reticulum (13)		04141 Protein processing in endoplasmic reticulum (1)
04142 Lysosome (35)			04142 Lysosome (1)	04142 Lysosome (5)
04211 Longevity regulating pathway (14)				04211 Longevity regulating pathway (3)	04211 Longevity regulating pathway (1)
04212 Longevity regulating pathway - worm (19)	04212 Longevity regulating pathway - worm (1)		04212 Longevity regulating pathway - worm (1)	04212 Longevity regulating pathway - worm (5)	04212 Longevity regulating pathway - worm (2)
04213 Longevity regulating pathway - multiple species (12)			04213 Longevity regulating pathway - multiple species (3)	04213 Longevity regulating pathway - multiple species (3)	04213 Longevity regulating pathway - multiple species (1)
04214 Apoptosis - fly (12)	04214 Apoptosis - fly (1)			04214 Apoptosis - fly (1)
04215 Apoptosis - multiple species (3)				04215 Apoptosis - multiple species (1)
04218 Cellular senescence (26)	04218 Cellular senescence (2)		04218 Cellular senescence (3)	04218 Cellular senescence (1)		04218 Cellular senescence (3)
04330 Notch signaling pathway (8)				04330 Notch signaling pathway (3)
04350 TGF-beta signaling pathway (10)	04350 TGF-beta signaling pathway (1)		04350 TGF-beta signaling pathway (1)	04350 TGF-beta signaling pathway (3)
04371 Apelin signaling pathway (16)	04371 Apelin signaling pathway (1)		04371 Apelin signaling pathway (2)	04371 Apelin signaling pathway (3)
04390 Hippo signaling pathway (8)	04390 Hippo signaling pathway (1)		04390 Hippo signaling pathway (1)	04390 Hippo signaling pathway (2)		04390 Hippo signaling pathway (1)
04391 Hippo signaling pathway - fly (7)	04391 Hippo signaling pathway - fly (1)		04391 Hippo signaling pathway - fly (1)	04391 Hippo signaling pathway - fly (3)
04392 Hippo signaling pathway - multiple species (3)	04392 Hippo signaling pathway - multiple species (1)			04392 Hippo signaling pathway - multiple species (1)
04612 Antigen processing and presentation (12)			04612 Antigen processing and presentation (4)	04612 Antigen processing and presentation (4)		04612 Antigen processing and presentation (1)
04621 NOD-like receptor signaling pathway (14)			04621 NOD-like receptor signaling pathway (1)	04621 NOD-like receptor signaling pathway (2)		04621 NOD-like receptor signaling pathway (1)
04622 RIG-I-like receptor signaling pathway (5)				04622 RIG-I-like receptor signaling pathway (2)
04624 Toll and Imd signaling pathway (3)			04624 Toll and Imd signaling pathway (1)	04624 Toll and Imd signaling pathway (1)
04626 Plant-pathogen interaction (37)	04626 Plant-pathogen interaction (20)		04626 Plant-pathogen interaction (16)	04626 Plant-pathogen interaction (4)	04626 Plant-pathogen interaction (5)
04630 JAK-STAT signaling pathway (3)				04630 JAK-STAT signaling pathway (1)
04668 TNF signaling pathway (4)				04668 TNF signaling pathway (1)
04712 Circadian rhythm - plant (21)			04712 Circadian rhythm - plant (1)	04712 Circadian rhythm - plant (1)	04712 Circadian rhythm - plant (1)	04712 Circadian rhythm - plant (2)
04720 Long-term potentiation (6)	04720 Long-term potentiation (2)		04720 Long-term potentiation (1)	04720 Long-term potentiation (1)		04720 Long-term potentiation (1)
04912 GnRH signaling pathway (5)	04912 GnRH signaling pathway (2)		04912 GnRH signaling pathway (2)	04912 GnRH signaling pathway (1)	04912 GnRH signaling pathway (1)
04922 Glucagon signaling pathway (17)	04922 Glucagon signaling pathway (3)		04922 Glucagon signaling pathway (4)	04922 Glucagon signaling pathway (1)
05235 PD-L1 expression and PD-1 checkpoint pathway in cancer (9)	05235 PD-L1 expression and PD-1 checkpoint pathway in cancer (1)			05235 PD-L1 expression and PD-1 checkpoint pathway in cancer (2)		05235 PD-L1 expression and PD-1 checkpoint pathway in cancer (1)
00020 Citrate cycle (TCA cycle) (19)	00020 Citrate cycle (TCA cycle) (3)		00020 Citrate cycle (TCA cycle) (4)		00053 Ascorbate and aldarate metabolism (1)	00040 Pentose and glucuronate interconversions (1)
00062 Fatty acid elongation (7)	00062 Fatty acid elongation (1)		00062 Fatty acid elongation (2)			00062 Fatty acid elongation (1)
00140 Steroid hormone biosynthesis (2)						00140 Steroid hormone biosynthesis (1)
00460 Cyanoamino acid metabolism (11)	00460 Cyanoamino acid metabolism (4)		00460 Cyanoamino acid metabolism (7)		00460 Cyanoamino acid metabolism (1)	00460 Cyanoamino acid metabolism (2)
00670 One carbon pool by folate (10)	00670 One carbon pool by folate (1)		00670 One carbon pool by folate (3)			00670 One carbon pool by folate (1)
00906 Carotenoid biosynthesis (21)	00906 Carotenoid biosynthesis (1)		00906 Carotenoid biosynthesis (3)			00906 Carotenoid biosynthesis (1)
00960 Tropane, piperidine and pyridine alkaloid biosynthesis (8)	00960 Tropane, piperidine and pyridine alkaloid biosynthesis (3)		00960 Tropane, piperidine and pyridine alkaloid biosynthesis (3)			00960 Tropane, piperidine and pyridine alkaloid biosynthesis (1)
00982 Drug metabolism - cytochrome P450 (4)	00982 Drug metabolism - cytochrome P450 (2)		00982 Drug metabolism - cytochrome P450 (4)		00982 Drug metabolism - cytochrome P450 (2)	00982 Drug metabolism - cytochrome P450 (1)
00983 Drug metabolism - other enzymes (18)	00983 Drug metabolism - other enzymes (2)		00983 Drug metabolism - other enzymes (5)		00983 Drug metabolism - other enzymes (1)	00983 Drug metabolism - other enzymes (1)
01040 Biosynthesis of unsaturated fatty acids (8)			01040 Biosynthesis of unsaturated fatty acids (1)			01040 Biosynthesis of unsaturated fatty acids (1)
01523 Antifolate resistance (7)	01523 Antifolate resistance (3)		01523 Antifolate resistance (2)			01523 Antifolate resistance (2)
02010 ABC transporters (7)	02010 ABC transporters (3)		02010 ABC transporters (2)			02010 ABC transporters (1)
04022 cGMP-PKG signaling pathway (9)	04022 cGMP-PKG signaling pathway (2)		04022 cGMP-PKG signaling pathway (1)			04022 cGMP-PKG signaling pathway (2)
04750 Inflammatory mediator regulation of TRP channels (2)	04750 Inflammatory mediator regulation of TRP channels (1)		04750 Inflammatory mediator regulation of TRP channels (1)			04750 Inflammatory mediator regulation of TRP channels (1)
04921 Oxytocin signaling pathway (10)	04921 Oxytocin signaling pathway (2)		04921 Oxytocin signaling pathway (2)			04921 Oxytocin signaling pathway (1)
04976 Bile secretion (5)	04976 Bile secretion (4)		04976 Bile secretion (2)			04976 Bile secretion (1)
04979 Cholesterol metabolism (4)						04979 Cholesterol metabolism (1)
00290 Valine, leucine and isoleucine biosynthesis (10)	00290 Valine, leucine and isoleucine biosynthesis (2)		00290 Valine, leucine and isoleucine biosynthesis (5)		00290 Valine, leucine and isoleucine biosynthesis (1)
00300 Lysine biosynthesis (8)	00300 Lysine biosynthesis (1)		00300 Lysine biosynthesis (2)
00362 Benzoate degradation (3)	00362 Benzoate degradation (1)		00362 Benzoate degradation (1)
00401 Novobiocin biosynthesis (2)	00401 Novobiocin biosynthesis (1)		00401 Novobiocin biosynthesis (1)
00405 Phenazine biosynthesis (2)	00405 Phenazine biosynthesis (1)
00541 O-Antigen nucleotide sugar biosynthesis (7)	00541 O-Antigen nucleotide sugar biosynthesis (1)		00541 O-Antigen nucleotide sugar biosynthesis (2)
00591 Linoleic acid metabolism (4)	00591 Linoleic acid metabolism (1)		00591 Linoleic acid metabolism (2)
00601 Glycosphingolipid biosynthesis - lacto and neolacto series (1)	00601 Glycosphingolipid biosynthesis - lacto and neolacto series (1)
00603 Glycosphingolipid biosynthesis - globo and isoglobo series (3)	00603 Glycosphingolipid biosynthesis - globo and isoglobo series (1)
00830 Retinol metabolism (5)	00830 Retinol metabolism (1)		00830 Retinol metabolism (4)
00910 Nitrogen metabolism (12)	00910 Nitrogen metabolism (3)		00910 Nitrogen metabolism (4)		00910 Nitrogen metabolism (1)
00943 Isoflavonoid biosynthesis (2)	00943 Isoflavonoid biosynthesis (1)		00943 Isoflavonoid biosynthesis (2)
00966 Glucosinolate biosynthesis (4)	00966 Glucosinolate biosynthesis (1)		00966 Glucosinolate biosynthesis (2)		00966 Glucosinolate biosynthesis (1)
00970 Aminoacyl-tRNA biosynthesis (27)	00970 Aminoacyl-tRNA biosynthesis (2)		00970 Aminoacyl-tRNA biosynthesis (1)		00970 Aminoacyl-tRNA biosynthesis (1)
00980 Metabolism of xenobiotics by cytochrome P450 (4)	00980 Metabolism of xenobiotics by cytochrome P450 (1)		00980 Metabolism of xenobiotics by cytochrome P450 (3)		00980 Metabolism of xenobiotics by cytochrome P450 (1)
00998 Biosynthesis of various secondary metabolites - part 2 (1)	00998 Biosynthesis of various secondary metabolites - part 2 (1)		00998 Biosynthesis of various secondary metabolites - part 2 (1)
04625 C-type lectin receptor signaling pathway (3)	04625 C-type lectin receptor signaling pathway (2)		04625 C-type lectin receptor signaling pathway (1)
04658 Th1 and Th2 cell differentiation (2)	04658 Th1 and Th2 cell differentiation (1)
04659 Th17 cell differentiation (4)	04659 Th17 cell differentiation (1)
04660 T cell receptor signaling pathway (5)	04660 T cell receptor signaling pathway (1)
04710 Circadian rhythm (7)	04710 Circadian rhythm (2)		04710 Circadian rhythm (1)
04713 Circadian entrainment (3)	04713 Circadian entrainment (1)		04713 Circadian entrainment (1)
04744 Phototransduction (2)	04744 Phototransduction (1)		04744 Phototransduction (1)
04745 Phototransduction - fly (1)	04745 Phototransduction - fly (1)		04745 Phototransduction - fly (1)
04924 Renin secretion (3)	04924 Renin secretion (2)		04924 Renin secretion (1)
04975 Fat digestion and absorption (5)	04975 Fat digestion and absorption (1)		04975 Fat digestion and absorption (1)
00261 Monobactam biosynthesis (6)			00261 Monobactam biosynthesis (1)
00333 Prodigiosin biosynthesis (3)			00333 Prodigiosin biosynthesis (1)
00627 Aminobenzoate degradation (3)			00627 Aminobenzoate degradation (1)
00660 C5-Branched dibasic acid metabolism (5)			00660 C5-Branched dibasic acid metabolism (2)
00780 Biotin metabolism (8)			00780 Biotin metabolism (2)
00930 Caprolactam degradation (2)			00930 Caprolactam degradation (1)
00944 Flavone and flavonol biosynthesis (4)			00944 Flavone and flavonol biosynthesis (1)
04540 Gap junction (4)			04540 Gap junction (2)
04614 Renin-angiotensin system (3)			04614 Renin-angiotensin system (1)
04923 Regulation of lipolysis in adipocytes (2)			04923 Regulation of lipolysis in adipocytes (1)
04974 Protein digestion and absorption (5)			04974 Protein digestion and absorption (1)
04977 Vitamin digestion and absorption (2)			04977 Vitamin digestion and absorption (1)
00196 Photosynthesis - antenna proteins (12)
00440 Phosphonate and phosphinate metabolism (3)
00471 D-Glutamine and D-glutamate metabolism (1)
00523 Polyketide sugar unit biosynthesis (1)
00550 Peptidoglycan biosynthesis (2)
00604 Glycosphingolipid biosynthesis - ganglio series (2)
00785 Lipoic acid metabolism (3)
00791 Atrazine degradation (1)
00942 Anthocyanin biosynthesis (2)
01053 Biosynthesis of siderophore group nonribosomal peptides (1)
01503 Cationic antimicrobial peptide (CAMP) resistance (1)
03013 RNA transport (98)
